# Supplementary material for: Synthesis and crystal structure of the cluster (Et4N)[(Tp*)MoFe3S3(μ3-NSiMe3)(N3)3]
Source: Acta Crystallogr E Crystallogr Commun. 2024 May 31;80(Pt 6):691–4. doi: 10.1107/S2056989024004833 (PMC11151308; doi:10.1107/S2056989024004833)
Supplement: Supplementary file 1 [file e-80-00691-sup1.cif]

##############################################################################
#                                                                            #
# This CIF contains the data in a paper accepted for publication in          #
# Acta Crystallographica Section E. It conforms to the requirements of       #
# Notes for Authors for Acta Crystallographica Section E, and has been       #
# peer reviewed under the auspices of the IUCr Commission on Journals.       #
#                                                                            #
# Full details of the Crystallographic Information File format               #
# are given in the paper "The Crystallographic Information File (CIF):       #
# a New Standard Archive File for Crystallography" by S. R. Hall, F. H.      #
# Allen and I. D. Brown [Acta Cryst. (1991), A47, 655-685].                  #
#                                                                            #
# The current version of the core CIF dictionary is obtainable from          #
# ftp://ftp.iucr.org/pub/cif_core.dic.                                       #
#                                                                            #
# Software is freely available for graphical display of the structure(s)     #
# in this CIF. For information consult the CIF software page                 #
# http://www.iucr.org/resources/cif/software.                                #
#                                                                            #
# This file may be used for bona fide research purposes within the           #
# scientific community so long as proper attribution is given to the journal # 
# article from which it was obtained.                                        #
#                                                                            #
##############################################################################
data_I
_audit_creation_method
;
Olex2 1.5-alpha
(compiled 2023.01.27 svn.rdd5efbe3 for OlexSys, GUI svn.r6708)
;
_journal_date_recd_electronic     2024-05-07
_journal_date_accepted     2024-05-23
_journal_name_full     'Acta Crystallographica, Section E'
_journal_year     2024
_journal_volume     80
_journal_issue      6
_journal_page_first     691
_journal_page_last     694
_journal_paper_category     GM
_journal_paper_doi     10.1107/S2056989024004833
_journal_coeditor_code     OI2008
_publ_contact_author_name     'Xu-Dong Chen'
_publ_contact_author_address
;
Nanjing Normal University
1 Wenyuan Road, Qixia district, Nanjing, Jiangsu 210023
;
_publ_contact_author_email     'xdchen@njnu.edu.cn'
_publ_contact_author_fax     ?
_publ_contact_author_phone     ?
_publ_section_title
;
Synthesis and crystal structure of the cluster
(Et~4~N)[(Tp*)MoFe~3~S~3~(\m~3~-NSiMe~3~)(N~3~)~3~]
;
loop_
    _publ_author_name
    _publ_author_footnote
    _publ_author_address
    'Li, Yue'
;
These authors contributed equally to this work.
;
;
Nanjing Normal University
1 Wenyuan Road, Qixia district, Nanjing, Jiangsu 210023
People's Republic of China
;
    'Wei, Jia'
;
These authors contributed equally to this work.
;
;
Nanjing Normal University
1 Wenyuan Road, Qixia district, Nanjing, Jiangsu 210023
People's Republic of China
;
    'Han, Jie' .
;
School of Science and Technology, Hong Kong Metropolitan University, Hong Kong
;
    'Chen, Xu-Dong' .
;
Nanjing Normal University
1 Wenyuan Road, Qixia district, Nanjing, Jiangsu 210023
People's Republic of China
;
_publ_section_synopsis
;
This type of heterometallic and heteroleptic single cubane cluster represents a
typical example within the Mo--Fe--S cluster family, which may be a good
reference for understanding the structure and function of the nitrogenase FeMo
cofactor.
;
_chemical_name_systematic
;\
Tetraethylammonium
triazidotri-\m~3~-sulfido-[\m~3~-(trimethylsilyl)azanediido][tris(3,5-\
dimethylpyrazol-1-yl)hydroborato]triiron(+2.33)molybdenum(VI)
;
_chemical_name_common     ?
_chemical_formula_moiety
                        'C8 H20 N +, C18 H31 B Fe3 Mo N16 S3 Si -, [+ solvents]'
_chemical_formula_sum     'C26 H51 B Fe3 Mo N17 S3 Si'
_chemical_formula_iupac
                      '(C8 H20 N) [Fe3 Mo S3 (C15 H22 B N6) (C3 H9 N Si) (N3)3]'
_chemical_formula_weight     1000.40
_chemical_melting_point     ?
_space_group_crystal_system     triclinic
_space_group_name_H-M_alt     'P -1'
_space_group_name_Hall     '-P 1'
loop_
    _space_group_symop_operation_xyz
    'x, y, z'
    '-x, -y, -z'
_cell_length_a     10.689(6)
_cell_length_b     11.321(6)
_cell_length_c     19.030(11)
_cell_angle_alpha     75.306(7)
_cell_angle_beta     84.362(7)
_cell_angle_gamma     86.829(7)
_cell_volume     2216(2)
_cell_formula_units_Z     2
_cell_measurement_reflns_used     9959
_cell_measurement_theta_min     2.296
_cell_measurement_theta_max     27.529
_cell_measurement_temperature     296.15
_exptl_crystal_description     needle
_exptl_crystal_colour     'dark black'
_exptl_crystal_size_max     0.02
_exptl_crystal_size_mid     0.01
_exptl_crystal_size_min     0.01
_exptl_crystal_density_diffrn     1.500
_exptl_crystal_density_meas     ?
_exptl_crystal_density_method     ?
_exptl_crystal_F_000     1026
_exptl_absorpt_coefficient_mu     1.448
_exptl_absorpt_correction_type     multi-scan
_exptl_absorpt_process_details
;
(SADABS; Krause <i>et al.</i>,  2015)
;
_exptl_absorpt_correction_T_min     0.6151
_exptl_absorpt_correction_T_max     0.7456
_diffrn_ambient_temperature     296.15
_diffrn_source     'sealed tube'
_diffrn_source_power     1.5
_diffrn_source_voltage     50.0
_diffrn_source_current     30.0
_diffrn_radiation_type     MoK\a
_diffrn_radiation_wavelength     0.71073
_diffrn_radiation_monochromator     graphite
_diffrn_measurement_device_type     'Bruker APEXII CCD'
_diffrn_measurement_method     '\f and \w scans'
_diffrn_detector_area_resol_mean     8
_diffrn_reflns_number     31083
_diffrn_reflns_av_R_equivalents     0.0216
_diffrn_reflns_av_unetI/netI     0.0248
_diffrn_reflns_theta_min     1.861
_diffrn_reflns_theta_max     27.680
_diffrn_reflns_theta_full     25.242
_diffrn_measured_fraction_theta_max     0.985
_diffrn_measured_fraction_theta_full     0.999
_diffrn_reflns_limit_h_min     -13
_diffrn_reflns_limit_h_max     13
_diffrn_reflns_limit_k_min     -14
_diffrn_reflns_limit_k_max     14
_diffrn_reflns_limit_l_min     -24
_diffrn_reflns_limit_l_max     24
_diffrn_standards_number     0
_refine_special_details
;
Single-crystal X-ray diffraction data for the title compound was
collected at 296 K on a Bruker APEX II CCD diffractometer operating at 50 kV
and 30 mA using Mo-K\a radiation (\l = 0.71073 \%A). Crystal was mounted on a
loop using Parabar 10312 oil for data collection. Data was collected with a
series of \f and/or \w scans. Data was integrated using SAINT and scaled with
either a numerical or multiscan absorption correction using SADABS. Structure
was solved using SHELXT and refined by full-matrix least-squares on
<i>F</i>^2^ using the SHELXL and OLEX2 (Dolomanov <i>et al.</i>, 2009)
programs. All non-hydrogen atoms were refined anisotropically.
;
_reflns_number_total     10181
_reflns_number_gt     8508
_reflns_threshold_expression     'I > 2\s(I)'
_refine_ls_structure_factor_coef     Fsqd
_refine_ls_matrix_type     full
_refine_ls_R_factor_all     0.0371
_refine_ls_R_factor_gt     0.0272
_refine_ls_wR_factor_gt     0.0659
_refine_ls_wR_factor_ref     0.0709
_refine_ls_goodness_of_fit_ref     1.021
_refine_ls_restrained_S_all     1.028
_refine_ls_number_reflns     10181
_refine_ls_number_parameters     482
_refine_ls_number_restraints     36
_refine_ls_hydrogen_treatment     constr
_refine_ls_weighting_scheme     calc
_refine_ls_weighting_details
              'w=1/[\s^2^(Fo^2^)+(0.0361P)^2^+0.6048P] where P=(Fo^2^+2Fc^2^)/3'
_atom_sites_solution_hydrogens     geom
_atom_sites_solution_primary     ?
_atom_sites_solution_secondary     ?
_refine_ls_shift/su_max     0.002
_refine_ls_shift/su_mean     0.000
_refine_diff_density_max     0.341
_refine_diff_density_min     -0.279
_refine_ls_extinction_method     none
_refine_ls_extinction_coef     .
loop_
    _atom_type_symbol
    _atom_type_description
    _atom_type_scat_dispersion_real
    _atom_type_scat_dispersion_imag
    _atom_type_scat_source
    'C' 'C' 0.0033 0.0016
                         'International Tables Vol C Tables 4.2.6.8 and 6.1.1.4'
    'H' 'H' 0.0000 0.0000
                         'International Tables Vol C Tables 4.2.6.8 and 6.1.1.4'
    'B' 'B' 0.0013 0.0007
                         'International Tables Vol C Tables 4.2.6.8 and 6.1.1.4'
    'Fe' 'Fe' 0.3463 0.8444
                         'International Tables Vol C Tables 4.2.6.8 and 6.1.1.4'
    'Mo' 'Mo' -1.6832 0.6857
                         'International Tables Vol C Tables 4.2.6.8 and 6.1.1.4'
    'N' 'N' 0.0061 0.0033
                         'International Tables Vol C Tables 4.2.6.8 and 6.1.1.4'
    'S' 'S' 0.1246 0.1234
                         'International Tables Vol C Tables 4.2.6.8 and 6.1.1.4'
    'Si' 'Si' 0.0817 0.0704
                         'International Tables Vol C Tables 4.2.6.8 and 6.1.1.4'
_computing_data_collection
;
APEX2 (Bruker, 2016)
;
_computing_cell_refinement
;
SAINT V8.40B (Bruker, 2016)
;
_computing_data_reduction
;
SAINT V8.40B (Bruker, 2016)
;
_computing_structure_solution
;
<i>SHELXT2018/2</i> (Sheldrick, 2015a)
;
_computing_structure_refinement
;
<i>SHELXL2018/3</i> (Sheldrick, 2015b)
;
_computing_molecular_graphics
;
Olex2 1.5-alpha (Dolomanov <i>et al.</i>,  2009)
;
_computing_publication_material
;
Olex2 1.5-alpha (Dolomanov <i>et al.</i>,  2009)
;
loop_
    _atom_site_type_symbol
    _atom_site_label
    _atom_site_fract_x
    _atom_site_fract_y
    _atom_site_fract_z
    _atom_site_U_iso_or_equiv
    _atom_site_adp_type
    _atom_site_calc_flag
    _atom_site_occupancy
    _atom_site_disorder_assembly
    _atom_site_disorder_group
    Mo Mo1 0.37687(2) 0.19344(2) 0.70187(2) 0.02871(5) Uani d 1 . .
    Fe Fe1 0.35280(3) 0.34195(3) 0.79844(2) 0.03469(7) Uani d 1 . .
    Fe Fe2 0.51034(3) 0.15159(3) 0.82587(2) 0.03669(8) Uani d 1 . .
    Fe Fe3 0.56554(3) 0.34312(3) 0.71799(2) 0.03547(8) Uani d 1 . .
    S S1 0.37571(5) 0.40934(5) 0.67454(3) 0.03587(11) Uani d 1 . .
    S S2 0.29666(5) 0.14413(5) 0.82569(3) 0.03783(12) Uani d 1 . .
    S S3 0.59472(5) 0.14523(5) 0.71135(3) 0.03843(12) Uani d 1 . .
    Si Si1 0.59645(6) 0.37702(6) 0.88600(3) 0.04076(14) Uani d 1 . .
    N N1 0.52635(16) 0.32102(16) 0.82195(10) 0.0364(4) Uani d 1 . .
    N N2 0.2542(2) 0.4505(2) 0.84783(13) 0.0617(6) Uani d 1 . .
    N N3 0.24283(19) 0.47829(19) 0.90328(12) 0.0523(5) Uani d 1 . .
    N N4 0.2266(3) 0.5107(3) 0.95606(16) 0.0911(9) Uani d 1 . .
    N N5 0.5950(2) 0.0405(2) 0.90254(13) 0.0628(6) Uani d 1 . .
    N N6 0.65128(19) 0.0383(2) 0.95230(11) 0.0530(5) Uani d 1 . .
    N N7 0.7116(3) 0.0328(3) 1.00051(14) 0.0868(9) Uani d 1 . .
    N N8 0.7028(2) 0.4497(2) 0.67838(13) 0.0599(6) Uani d 1 . .
    N N9 0.7403(3) 0.5394(3) 0.68504(15) 0.0784(7) Uani d 1 . .
    N N10 0.7844(5) 0.6258(4) 0.6907(3) 0.164(2) Uani d 1 . .
    N N11 0.17455(15) 0.21022(16) 0.67200(9) 0.0348(4) Uani d 1 . .
    N N12 0.14031(15) 0.14605(16) 0.62444(9) 0.0364(4) Uani d 1 . .
    N N13 0.34995(16) -0.00852(16) 0.70729(10) 0.0386(4) Uani d 1 . .
    N N14 0.28322(16) -0.03796(16) 0.65579(10) 0.0376(4) Uani d 1 . .
    N N15 0.41462(16) 0.20726(16) 0.58126(9) 0.0366(4) Uani d 1 . .
    N N16 0.34604(16) 0.13737(17) 0.54964(9) 0.0391(4) Uani d 1 . .
    C C1 0.5783(3) 0.5462(2) 0.86171(17) 0.0630(7) Uani d 1 . .
    H H1A 0.611474 0.578126 0.812136 0.094 Uiso calc 1 . .
    H H1B 0.623358 0.578596 0.893520 0.094 Uiso calc 1 . .
    H H1C 0.490828 0.569406 0.866928 0.094 Uiso calc 1 . .
    C C2 0.7669(2) 0.3327(3) 0.88212(17) 0.0609(7) Uani d 1 . .
    H H2A 0.776677 0.245323 0.897247 0.091 Uiso calc 1 . .
    H H2B 0.807741 0.368582 0.914024 0.091 Uiso calc 1 . .
    H H2C 0.804121 0.361215 0.833093 0.091 Uiso calc 1 . .
    C C3 0.5166(3) 0.3129(3) 0.97832(14) 0.0679(8) Uani d 1 . .
    H H3A 0.431839 0.345395 0.980566 0.102 Uiso calc 1 . .
    H H3B 0.561231 0.334619 1.014358 0.102 Uiso calc 1 . .
    H H3C 0.515542 0.225503 0.987630 0.102 Uiso calc 1 . .
    C C4 0.0628(2) 0.3588(2) 0.73746(14) 0.0502(6) Uani d 1 . .
    H H4A -0.021138 0.392982 0.740781 0.075 Uiso calc 1 . .
    H H4B 0.120560 0.423202 0.717294 0.075 Uiso calc 1 . .
    H H4C 0.084442 0.315666 0.785218 0.075 Uiso calc 1 . .
    C C5 0.06979(19) 0.2730(2) 0.68965(12) 0.0395(5) Uani d 1 . .
    C C6 -0.0299(2) 0.2471(2) 0.65436(13) 0.0473(6) Uani d 1 . .
    H H6 -0.112202 0.277794 0.657710 0.057 Uiso calc 1 . .
    C C7 0.0164(2) 0.1681(2) 0.61406(13) 0.0444(5) Uani d 1 . .
    C C8 -0.0496(2) 0.1139(3) 0.56439(17) 0.0670(8) Uani d 1 . .
    H H8A -0.137189 0.137596 0.567114 0.100 Uiso calc 1 . .
    H H8B -0.040632 0.026449 0.578982 0.100 Uiso calc 1 . .
    H H8C -0.013188 0.142877 0.515209 0.100 Uiso calc 1 . .
    C C9 0.4515(3) -0.1292(2) 0.81859(16) 0.0667(8) Uani d 1 . .
    H H9A 0.529813 -0.088597 0.803667 0.100 Uiso calc 1 . .
    H H9B 0.467871 -0.214272 0.840157 0.100 Uiso calc 1 . .
    H H9C 0.403603 -0.093153 0.853637 0.100 Uiso calc 1 . .
    C C10 0.3789(2) -0.1161(2) 0.75371(13) 0.0441(5) Uani d 1 . .
    C C11 0.3304(2) -0.2115(2) 0.73203(14) 0.0494(6) Uani d 1 . .
    H H11 0.337355 -0.294313 0.754884 0.059 Uiso calc 1 . .
    C C12 0.2705(2) -0.1603(2) 0.67069(13) 0.0432(5) Uani d 1 . .
    C C13 0.2017(3) -0.2218(2) 0.62601(17) 0.0620(7) Uani d 1 . .
    H H13A 0.208509 -0.308701 0.644984 0.093 Uiso calc 1 . .
    H H13B 0.237628 -0.200302 0.576362 0.093 Uiso calc 1 . .
    H H13C 0.114672 -0.195770 0.627929 0.093 Uiso calc 1 . .
    C C14 0.5931(2) 0.3525(3) 0.53659(14) 0.0548(6) Uani d 1 . .
    H H14A 0.653782 0.306889 0.567743 0.082 Uiso calc 1 . .
    H H14B 0.553101 0.414548 0.558056 0.082 Uiso calc 1 . .
    H H14C 0.634626 0.390003 0.489801 0.082 Uiso calc 1 . .
    C C15 0.4963(2) 0.2684(2) 0.52753(12) 0.0430(5) Uani d 1 . .
    C C16 0.4801(2) 0.2372(3) 0.46324(13) 0.0552(6) Uani d 1 . .
    H H16 0.524464 0.266948 0.418171 0.066 Uiso calc 1 . .
    C C17 0.3864(2) 0.1541(3) 0.47857(12) 0.0502(6) Uani d 1 . .
    C C18 0.3358(3) 0.0878(3) 0.42916(15) 0.0789(10) Uani d 1 . .
    H H18A 0.339169 0.001538 0.451014 0.118 Uiso calc 1 . .
    H H18B 0.385699 0.104993 0.383157 0.118 Uiso calc 1 . .
    H H18C 0.250263 0.114463 0.421627 0.118 Uiso calc 1 . .
    B B1 0.2358(2) 0.0624(2) 0.59292(13) 0.0387(5) Uani d 1 . .
    H H1 0.194700 0.024994 0.560488 0.046 Uiso calc 1 . .
    N N17 -0.05817(17) 0.82275(17) 0.86189(12) 0.0459(5) Uani d 1 . .
    C C19 0.0230(2) 0.7189(2) 0.84364(18) 0.0634(7) Uani d 1 . .
    H H19A 0.058171 0.745072 0.793400 0.076 Uiso calc 1 . .
    H H19B 0.092600 0.703033 0.874210 0.076 Uiso calc 1 . .
    C C20 -0.0436(3) 0.6007(3) 0.8532(2) 0.0762(9) Uani d 1 . .
    H H20A -0.113210 0.615106 0.823468 0.114 Uiso calc 1 . .
    H H20B -0.073955 0.570685 0.903417 0.114 Uiso calc 1 . .
    H H20C 0.013988 0.541409 0.838652 0.114 Uiso calc 1 . .
    C C21 -0.1151(3) 0.7881(3) 0.94073(15) 0.0603(7) Uani d 1 . .
    H H21A -0.166352 0.856816 0.950127 0.072 Uiso calc 1 . .
    H H21B -0.170281 0.720491 0.946621 0.072 Uiso calc 1 . .
    C C22 -0.0203(4) 0.7522(4) 0.9976(2) 0.1076(13) Uani d 1 . .
    H H22A 0.042863 0.812729 0.987749 0.161 Uiso calc 1 . .
    H H22B 0.018634 0.674436 0.995761 0.161 Uiso calc 1 . .
    H H22C -0.062494 0.746732 1.045169 0.161 Uiso calc 1 . .
    C C23 0.0264(2) 0.9312(3) 0.84888(19) 0.0695(8) Uani d 1 . .
    H H23A 0.093986 0.908884 0.880721 0.083 Uiso calc 1 . .
    H H23B 0.064055 0.948195 0.799003 0.083 Uiso calc 1 . .
    C C24 -0.0391(3) 1.0463(3) 0.8616(2) 0.0892(11) Uani d 1 . .
    H H24A -0.109205 1.066948 0.832393 0.134 Uiso calc 1 . .
    H H24B 0.018762 1.111840 0.848318 0.134 Uiso calc 1 . .
    H H24C -0.068571 1.033470 0.912190 0.134 Uiso calc 1 . .
    C C25 -0.1686(2) 0.8524(3) 0.81586(16) 0.0618(7) Uani d 1 . .
    H H25A -0.219688 0.917170 0.830344 0.074 Uiso calc 1 . .
    H H25B -0.219841 0.780891 0.826174 0.074 Uiso calc 1 . .
    C C26 -0.1337(4) 0.8915(3) 0.73461(19) 0.1038(13) Uani d 1 . .
    H H26A -0.208837 0.907254 0.709485 0.156 Uiso calc 1 . .
    H H26B -0.083986 0.827723 0.719386 0.156 Uiso calc 1 . .
    H H26C -0.086142 0.964464 0.723342 0.156 Uiso calc 1 . .
loop_
    _atom_site_aniso_label
    _atom_site_aniso_U_11
    _atom_site_aniso_U_22
    _atom_site_aniso_U_33
    _atom_site_aniso_U_12
    _atom_site_aniso_U_13
    _atom_site_aniso_U_23
    Mo1 0.02915(9) 0.03079(9) 0.02823(9) 0.00145(6) -0.00491(6) -0.01069(7)
    Fe1 0.03339(15) 0.03888(16) 0.03479(16) 0.00628(12) -0.00428(12)
                                                                    -0.01577(13)
    Fe2 0.03843(16) 0.03578(16) 0.03790(17) 0.00523(12) -0.01024(13)
                                                                    -0.01174(13)
    Fe3 0.03283(15) 0.03801(16) 0.03821(17) -0.00029(12) -0.00218(12)
                                                                    -0.01491(13)
    S1 0.0392(3) 0.0329(3) 0.0357(3) 0.0027(2) -0.0061(2) -0.0085(2)
    S2 0.0382(3) 0.0434(3) 0.0311(3) -0.0030(2) -0.0026(2) -0.0077(2)
    S3 0.0333(3) 0.0422(3) 0.0451(3) 0.0073(2) -0.0064(2) -0.0211(2)
    Si1 0.0429(3) 0.0444(3) 0.0423(3) 0.0074(3) -0.0129(3) -0.0228(3)
    N1 0.0354(9) 0.0407(10) 0.0389(10) 0.0042(7) -0.0080(7) -0.0199(8)
    N2 0.0562(12) 0.0772(15) 0.0643(14) 0.0234(11) -0.0097(11) -0.0443(13)
    N3 0.0475(11) 0.0576(13) 0.0591(13) 0.0150(9) -0.0091(10) -0.0297(11)
    N4 0.096(2) 0.120(2) 0.0768(18) 0.0343(18) -0.0206(15) -0.0637(18)
    N5 0.0733(15) 0.0528(13) 0.0634(15) 0.0100(11) -0.0338(12) -0.0089(11)
    N6 0.0509(12) 0.0603(13) 0.0405(11) 0.0139(10) -0.0056(9) -0.0021(10)
    N7 0.0888(19) 0.114(2) 0.0518(15) 0.0193(17) -0.0253(14) -0.0073(15)
    N8 0.0541(12) 0.0585(14) 0.0704(15) -0.0208(11) 0.0061(11) -0.0223(12)
    N9 0.098(2) 0.0624(16) 0.0773(18) -0.0253(15) -0.0151(15) -0.0145(14)
    N10 0.239(5) 0.104(3) 0.165(4) -0.085(3) -0.032(4) -0.039(3)
    N11 0.0312(8) 0.0413(10) 0.0346(9) 0.0004(7) -0.0053(7) -0.0139(8)
    N12 0.0334(9) 0.0415(10) 0.0381(10) -0.0005(7) -0.0106(7) -0.0144(8)
    N13 0.0447(10) 0.0340(9) 0.0401(10) 0.0009(8) -0.0124(8) -0.0118(8)
    N14 0.0390(9) 0.0377(10) 0.0410(10) -0.0006(7) -0.0081(8) -0.0174(8)
    N15 0.0383(9) 0.0442(10) 0.0300(9) -0.0022(8) -0.0035(7) -0.0138(8)
    N16 0.0418(10) 0.0484(11) 0.0327(9) -0.0032(8) -0.0058(7) -0.0189(8)
    C1 0.0721(18) 0.0512(15) 0.0770(19) 0.0073(13) -0.0146(15) -0.0358(14)
    C2 0.0464(14) 0.0615(17) 0.080(2) 0.0057(12) -0.0200(13) -0.0239(15)
    C3 0.0783(19) 0.086(2) 0.0428(15) 0.0183(16) -0.0071(13) -0.0261(14)
    C4 0.0371(12) 0.0598(15) 0.0596(15) 0.0097(11) -0.0028(11) -0.0287(13)
    C5 0.0325(10) 0.0442(12) 0.0419(12) 0.0022(9) -0.0034(9) -0.0117(10)
    C6 0.0305(11) 0.0581(15) 0.0547(14) 0.0047(10) -0.0090(10) -0.0159(12)
    C7 0.0356(11) 0.0502(13) 0.0494(13) -0.0029(10) -0.0129(10) -0.0121(11)
    C8 0.0521(15) 0.081(2) 0.081(2) -0.0002(14) -0.0302(14) -0.0354(17)
    C9 0.099(2) 0.0361(13) 0.0663(18) 0.0066(13) -0.0411(16) -0.0041(12)
    C10 0.0522(13) 0.0347(11) 0.0473(13) 0.0011(10) -0.0111(10) -0.0114(10)
    C11 0.0583(14) 0.0310(11) 0.0597(15) 0.0003(10) -0.0100(12) -0.0111(11)
    C12 0.0421(12) 0.0377(12) 0.0549(14) -0.0028(9) -0.0024(10) -0.0216(11)
    C13 0.0659(17) 0.0518(15) 0.081(2) -0.0043(13) -0.0172(15) -0.0343(14)
    C14 0.0540(14) 0.0683(17) 0.0406(13) -0.0176(13) 0.0077(11) -0.0123(12)
    C15 0.0405(12) 0.0547(14) 0.0344(12) -0.0026(10) -0.0004(9) -0.0133(10)
    C16 0.0565(15) 0.0805(19) 0.0298(12) -0.0107(13) 0.0057(10) -0.0177(12)
    C17 0.0519(14) 0.0704(17) 0.0334(12) -0.0046(12) -0.0034(10) -0.0220(12)
    C18 0.094(2) 0.112(3) 0.0445(16) -0.026(2) -0.0062(15) -0.0395(17)
    B1 0.0408(13) 0.0443(14) 0.0372(13) -0.0007(10) -0.0088(10) -0.0197(11)
    N17 0.0336(9) 0.0420(10) 0.0625(13) 0.0003(8) -0.0035(9) -0.0145(9)
    C19 0.0444(14) 0.0592(17) 0.092(2) 0.0125(12) -0.0051(14) -0.0315(15)
    C20 0.0679(18) 0.0555(17) 0.117(3) 0.0133(14) -0.0203(18) -0.0416(18)
    C21 0.0664(17) 0.0541(16) 0.0604(17) -0.0067(13) 0.0031(13) -0.0165(13)
    C22 0.145(4) 0.109(3) 0.078(2) 0.006(3) -0.047(2) -0.028(2)
    C23 0.0474(15) 0.0598(17) 0.104(2) -0.0187(13) 0.0132(15) -0.0286(17)
    C24 0.077(2) 0.0534(18) 0.138(3) -0.0241(16) 0.021(2) -0.033(2)
    C25 0.0562(15) 0.0550(16) 0.0770(19) 0.0117(12) -0.0220(14) -0.0183(14)
    C26 0.155(4) 0.082(3) 0.074(2) 0.013(2) -0.034(2) -0.013(2)
_geom_special_details
;
 All esds (except the esd in the dihedral angle between two l.s. planes)
 are estimated using the full covariance matrix.  The cell esds are taken
 into account individually in the estimation of esds in distances, angles
 and torsion angles; correlations between esds in cell parameters are only
 used when they are defined by crystal symmetry.  An approximate (isotropic)
 treatment of cell esds is used for estimating esds involving l.s. planes.
;
loop_
    _geom_bond_atom_site_label_1
    _geom_bond_atom_site_label_2
    _geom_bond_distance
    _geom_bond_publ_flag
    Mo1 Fe1 2.7743(12) y
    Mo1 Fe2 2.8012(13) y
    Mo1 Fe3 2.7920(11) y
    Mo1 S1 2.3660(15) y
    Mo1 S2 2.3638(13) y
    Mo1 S3 2.3758(14) y
    Fe1 Fe2 2.6368(12) y
    Fe1 Fe3 2.6123(12) y
    Fe1 S1 2.2794(14) y
    Fe1 S2 2.2678(14) y
    Fe1 N1 1.9386(19) y
    Fe1 N2 1.937(2) y
    Fe2 Fe3 2.6286(11) y
    Fe2 S2 2.2906(14) y
    Fe2 S3 2.2923(13) y
    Fe2 N1 1.917(2) y
    Fe2 N5 1.932(2) y
    Fe3 S1 2.2824(12) y
    Fe3 S3 2.2784(14) y
    Fe3 N1 1.936(2) y
    Fe3 N8 1.922(2) y
    Si1 N1 1.7530(19) y
loop_
    _geom_angle_atom_site_label_1
    _geom_angle_atom_site_label_2
    _geom_angle_atom_site_label_3
    _geom_angle_site_symmetry_1
    _geom_angle_site_symmetry_3
    _geom_angle
    _geom_angle_publ_flag
    Fe1 Mo1 Fe2 . . 56.45(3) ?
    Fe1 Mo1 Fe3 . . 55.98(2) ?
    Fe3 Mo1 Fe2 . . 56.06(2) ?
    S1 Mo1 Fe1 . . 51.91(3) ?
    S1 Mo1 Fe2 . . 96.584(17) ?
    S1 Mo1 Fe3 . . 51.73(3) ?
    S1 Mo1 S3 . . 101.05(2) ?
    S2 Mo1 Fe1 . . 51.63(3) ?
    S2 Mo1 Fe2 . . 51.81(4) ?
    S2 Mo1 Fe3 . . 95.96(3) ?
    S2 Mo1 S1 . . 101.54(2) ?
    S2 Mo1 S3 . . 101.72(3) ?
    S3 Mo1 Fe1 . . 96.298(18) ?
    S3 Mo1 Fe2 . . 51.77(2) ?
    S3 Mo1 Fe3 . . 51.56(3) ?
    N11 Mo1 Fe1 . . 98.22(4) ?
    N11 Mo1 Fe2 . . 139.46(4) ?
    N11 Mo1 Fe3 . . 139.11(5) ?
    N11 Mo1 S1 . . 87.57(5) ?
    N11 Mo1 S2 . . 87.78(5) ?
    N11 Mo1 S3 . . 165.47(5) ?
    N11 Mo1 N13 . . 81.98(6) ?
    N13 Mo1 Fe1 . . 136.92(5) ?
    N13 Mo1 Fe2 . . 96.16(4) ?
    N13 Mo1 Fe3 . . 138.87(5) ?
    N13 Mo1 S1 . . 167.20(4) ?
    N13 Mo1 S2 . . 85.49(5) ?
    N13 Mo1 S3 . . 87.79(5) ?
    N15 Mo1 Fe1 . . 140.00(5) ?
    N15 Mo1 Fe2 . . 138.97(5) ?
    N15 Mo1 Fe3 . . 99.00(5) ?
    N15 Mo1 S1 . . 88.24(5) ?
    N15 Mo1 S2 . . 165.03(5) ?
    N15 Mo1 S3 . . 87.27(5) ?
    N15 Mo1 N11 . . 81.28(6) ?
    N15 Mo1 N13 . . 82.90(6) ?
    Fe2 Fe1 Mo1 . . 62.29(3) ?
    Fe3 Fe1 Mo1 . . 62.35(2) ?
    Fe3 Fe1 Fe2 . . 60.10(3) ?
    S1 Fe1 Mo1 . . 54.78(4) ?
    S1 Fe1 Fe2 . . 103.55(2) ?
    S1 Fe1 Fe3 . . 55.12(2) ?
    S2 Fe1 Mo1 . . 54.81(3) ?
    S2 Fe1 Fe2 . . 55.06(4) ?
    S2 Fe1 Fe3 . . 103.60(2) ?
    S2 Fe1 S1 . . 107.36(2) ?
    N1 Fe1 Mo1 . . 95.61(5) ?
    N1 Fe1 Fe2 . . 46.51(6) ?
    N1 Fe1 Fe3 . . 47.58(6) ?
    N1 Fe1 S1 . . 101.71(6) ?
    N1 Fe1 S2 . . 100.35(6) ?
    N2 Fe1 Mo1 . . 151.18(7) ?
    N2 Fe1 Fe2 . . 140.51(8) ?
    N2 Fe1 Fe3 . . 138.19(8) ?
    N2 Fe1 S1 . . 114.78(8) ?
    N2 Fe1 S2 . . 117.42(9) ?
    N2 Fe1 N1 . . 113.18(9) ?
    Fe1 Fe2 Mo1 . . 61.262(19) ?
    Fe3 Fe2 Mo1 . . 61.79(3) ?
    Fe3 Fe2 Fe1 . . 59.49(3) ?
    S2 Fe2 Mo1 . . 54.20(2) ?
    S2 Fe2 Fe1 . . 54.26(3) ?
    S2 Fe2 Fe3 . . 102.45(2) ?
    S2 Fe2 S3 . . 106.67(3) ?
    S3 Fe2 Mo1 . . 54.50(4) ?
    S3 Fe2 Fe1 . . 102.32(3) ?
    S3 Fe2 Fe3 . . 54.65(3) ?
    N1 Fe2 Mo1 . . 95.26(5) ?
    N1 Fe2 Fe1 . . 47.19(6) ?
    N1 Fe2 Fe3 . . 47.30(6) ?
    N1 Fe2 S2 . . 100.22(5) ?
    N1 Fe2 S3 . . 100.87(6) ?
    N1 Fe2 N5 . . 114.41(9) ?
    N5 Fe2 Mo1 . . 150.13(7) ?
    N5 Fe2 Fe1 . . 143.49(8) ?
    N5 Fe2 Fe3 . . 137.79(8) ?
    N5 Fe2 S2 . . 119.35(8) ?
    N5 Fe2 S3 . . 113.06(8) ?
    Fe1 Fe3 Mo1 . . 61.67(3) ?
    Fe1 Fe3 Fe2 . . 60.41(2) ?
    Fe2 Fe3 Mo1 . . 62.14(3) ?
    S1 Fe3 Mo1 . . 54.47(4) ?
    S1 Fe3 Fe1 . . 55.01(4) ?
    S1 Fe3 Fe2 . . 103.72(3) ?
    S3 Fe3 Mo1 . . 54.75(3) ?
    S3 Fe3 Fe1 . . 103.47(2) ?
    S3 Fe3 Fe2 . . 55.14(4) ?
    S3 Fe3 S1 . . 106.74(2) ?
    N1 Fe3 Mo1 . . 95.10(6) ?
    N1 Fe3 Fe1 . . 47.65(5) ?
    N1 Fe3 Fe2 . . 46.68(6) ?
    N1 Fe3 S1 . . 101.67(6) ?
    N1 Fe3 S3 . . 100.75(6) ?
    N8 Fe3 Mo1 . . 151.35(8) ?
    N8 Fe3 Fe1 . . 139.18(7) ?
    N8 Fe3 Fe2 . . 139.85(8) ?
    N8 Fe3 S1 . . 115.52(8) ?
    N8 Fe3 S3 . . 116.62(8) ?
    N8 Fe3 N1 . . 113.54(9) ?
    Fe1 S1 Mo1 . . 73.32(2) ?
    Fe1 S1 Fe3 . . 69.87(3) ?
    Fe3 S1 Mo1 . . 73.81(2) ?
    Fe1 S2 Mo1 . . 73.56(2) ?
    Fe1 S2 Fe2 . . 70.68(2) ?
    Fe2 S2 Mo1 . . 73.98(3) ?
    Fe2 S3 Mo1 . . 73.73(3) ?
    Fe3 S3 Mo1 . . 73.690(18) ?
    Fe3 S3 Fe2 . . 70.21(2) ?
    N1 Si1 C1 . . 108.62(11) ?
    N1 Si1 C2 . . 108.68(11) ?
    N1 Si1 C3 . . 109.06(13) ?
    C1 Si1 C2 . . 109.26(13) ?
    C1 Si1 C3 . . 109.89(14) ?
    C2 Si1 C3 . . 111.28(14) ?
    Fe1 N1 Fe2 . . 86.29(7) y
    Fe1 N1 Fe3 . . 84.78(7) y
    Fe2 N1 Fe3 . . 86.02(7) y
    Si1 N1 Fe1 . . 128.04(9) ?
    Si1 N1 Fe2 . . 125.15(10) ?
    Si1 N1 Fe3 . . 131.52(11) ?
    N3 N2 Fe1 . . 141.17(19) ?
    N4 N3 N2 . . 176.0(3) ?
    N6 N5 Fe2 . . 142.0(2) ?
    N7 N6 N5 . . 176.8(3) ?
    N9 N8 Fe3 . . 138.5(2) ?
    N10 N9 N8 . . 175.9(5) ?
    N12 N11 Mo1 . . 119.02(12) ?
    C5 N11 Mo1 . . 134.92(14) ?
    C5 N11 N12 . . 106.07(16) ?
    N11 N12 B1 . . 121.02(16) ?
    C7 N12 N11 . . 109.76(17) ?
    C7 N12 B1 . . 129.20(18) ?
    N14 N13 Mo1 . . 119.09(12) ?
    C10 N13 Mo1 . . 135.19(14) ?
    C10 N13 N14 . . 105.60(17) ?
    N13 N14 B1 . . 120.39(17) ?
    C12 N14 N13 . . 110.38(17) ?
    C12 N14 B1 . . 129.22(18) ?
    N16 N15 Mo1 . . 118.99(13) ?
    C15 N15 Mo1 . . 134.89(14) ?
    C15 N15 N16 . . 106.07(17) ?
    N15 N16 B1 . . 121.19(17) ?
    C17 N16 N15 . . 109.92(18) ?
    C17 N16 B1 . . 128.75(18) ?
    Si1 C1 H1A . . 109.5 ?
    Si1 C1 H1B . . 109.5 ?
    Si1 C1 H1C . . 109.5 ?
    H1A C1 H1B . . 109.5 ?
    H1A C1 H1C . . 109.5 ?
    H1B C1 H1C . . 109.5 ?
    Si1 C2 H2A . . 109.5 ?
    Si1 C2 H2B . . 109.5 ?
    Si1 C2 H2C . . 109.5 ?
    H2A C2 H2B . . 109.5 ?
    H2A C2 H2C . . 109.5 ?
    H2B C2 H2C . . 109.5 ?
    Si1 C3 H3A . . 109.5 ?
    Si1 C3 H3B . . 109.5 ?
    Si1 C3 H3C . . 109.5 ?
    H3A C3 H3B . . 109.5 ?
    H3A C3 H3C . . 109.5 ?
    H3B C3 H3C . . 109.5 ?
    H4A C4 H4B . . 109.5 ?
    H4A C4 H4C . . 109.5 ?
    H4B C4 H4C . . 109.5 ?
    C5 C4 H4A . . 109.5 ?
    C5 C4 H4B . . 109.5 ?
    C5 C4 H4C . . 109.5 ?
    N11 C5 C4 . . 125.30(19) ?
    N11 C5 C6 . . 109.4(2) ?
    C6 C5 C4 . . 125.25(19) ?
    C5 C6 H6 . . 126.6 ?
    C7 C6 C5 . . 106.85(19) ?
    C7 C6 H6 . . 126.6 ?
    N12 C7 C6 . . 107.88(19) ?
    N12 C7 C8 . . 123.1(2) ?
    C6 C7 C8 . . 129.0(2) ?
    C7 C8 H8A . . 109.5 ?
    C7 C8 H8B . . 109.5 ?
    C7 C8 H8C . . 109.5 ?
    H8A C8 H8B . . 109.5 ?
    H8A C8 H8C . . 109.5 ?
    H8B C8 H8C . . 109.5 ?
    H9A C9 H9B . . 109.5 ?
    H9A C9 H9C . . 109.5 ?
    H9B C9 H9C . . 109.5 ?
    C10 C9 H9A . . 109.5 ?
    C10 C9 H9B . . 109.5 ?
    C10 C9 H9C . . 109.5 ?
    N13 C10 C9 . . 124.7(2) ?
    N13 C10 C11 . . 109.7(2) ?
    C11 C10 C9 . . 125.6(2) ?
    C10 C11 H11 . . 126.6 ?
    C12 C11 C10 . . 106.9(2) ?
    C12 C11 H11 . . 126.6 ?
    N14 C12 C11 . . 107.39(19) ?
    N14 C12 C13 . . 123.8(2) ?
    C11 C12 C13 . . 128.8(2) ?
    C12 C13 H13A . . 109.5 ?
    C12 C13 H13B . . 109.5 ?
    C12 C13 H13C . . 109.5 ?
    H13A C13 H13B . . 109.5 ?
    H13A C13 H13C . . 109.5 ?
    H13B C13 H13C . . 109.5 ?
    H14A C14 H14B . . 109.5 ?
    H14A C14 H14C . . 109.5 ?
    H14B C14 H14C . . 109.5 ?
    C15 C14 H14A . . 109.5 ?
    C15 C14 H14B . . 109.5 ?
    C15 C14 H14C . . 109.5 ?
    N15 C15 C14 . . 125.3(2) ?
    N15 C15 C16 . . 109.4(2) ?
    C16 C15 C14 . . 125.2(2) ?
    C15 C16 H16 . . 126.5 ?
    C17 C16 C15 . . 107.1(2) ?
    C17 C16 H16 . . 126.5 ?
    N16 C17 C16 . . 107.5(2) ?
    N16 C17 C18 . . 123.6(2) ?
    C16 C17 C18 . . 128.8(2) ?
    C17 C18 H18A . . 109.5 ?
    C17 C18 H18B . . 109.5 ?
    C17 C18 H18C . . 109.5 ?
    H18A C18 H18B . . 109.5 ?
    H18A C18 H18C . . 109.5 ?
    H18B C18 H18C . . 109.5 ?
    N12 B1 H1 . . 109.3 ?
    N14 B1 N12 . . 108.87(18) ?
    N14 B1 N16 . . 110.20(18) ?
    N14 B1 H1 . . 109.3 ?
    N16 B1 N12 . . 109.76(18) ?
    N16 B1 H1 . . 109.3 ?
    C19 N17 C21 . . 111.1(2) ?
    C19 N17 C23 . . 106.64(19) ?
    C23 N17 C21 . . 110.8(2) ?
    C25 N17 C19 . . 111.1(2) ?
    C25 N17 C21 . . 105.62(19) ?
    C25 N17 C23 . . 111.6(2) ?
    N17 C19 H19A . . 108.5 ?
    N17 C19 H19B . . 108.5 ?
    H19A C19 H19B . . 107.5 ?
    C20 C19 N17 . . 115.3(2) ?
    C20 C19 H19A . . 108.5 ?
    C20 C19 H19B . . 108.5 ?
    C19 C20 H20A . . 109.5 ?
    C19 C20 H20B . . 109.5 ?
    C19 C20 H20C . . 109.5 ?
    H20A C20 H20B . . 109.5 ?
    H20A C20 H20C . . 109.5 ?
    H20B C20 H20C . . 109.5 ?
    N17 C21 H21A . . 108.5 ?
    N17 C21 H21B . . 108.5 ?
    H21A C21 H21B . . 107.5 ?
    C22 C21 N17 . . 115.0(3) ?
    C22 C21 H21A . . 108.5 ?
    C22 C21 H21B . . 108.5 ?
    C21 C22 H22A . . 109.5 ?
    C21 C22 H22B . . 109.5 ?
    C21 C22 H22C . . 109.5 ?
    H22A C22 H22B . . 109.5 ?
    H22A C22 H22C . . 109.5 ?
    H22B C22 H22C . . 109.5 ?
    N17 C23 H23A . . 108.6 ?
    N17 C23 H23B . . 108.6 ?
    H23A C23 H23B . . 107.6 ?
    C24 C23 N17 . . 114.7(2) ?
    C24 C23 H23A . . 108.6 ?
    C24 C23 H23B . . 108.6 ?
    C23 C24 H24A . . 109.5 ?
    C23 C24 H24B . . 109.5 ?
    C23 C24 H24C . . 109.5 ?
    H24A C24 H24B . . 109.5 ?
    H24A C24 H24C . . 109.5 ?
    H24B C24 H24C . . 109.5 ?
    N17 C25 H25A . . 108.6 ?
    N17 C25 H25B . . 108.6 ?
    N17 C25 C26 . . 114.8(3) ?
    H25A C25 H25B . . 107.5 ?
    C26 C25 H25A . . 108.6 ?
    C26 C25 H25B . . 108.6 ?
    C25 C26 H26A . . 109.5 ?
    C25 C26 H26B . . 109.5 ?
    C25 C26 H26C . . 109.5 ?
    H26A C26 H26B . . 109.5 ?
    H26A C26 H26C . . 109.5 ?
    H26B C26 H26C . . 109.5 ?
loop_
    _geom_torsion_atom_site_label_1
    _geom_torsion_atom_site_label_2
    _geom_torsion_atom_site_label_3
    _geom_torsion_atom_site_label_4
    _geom_torsion_site_symmetry_1
    _geom_torsion_site_symmetry_2
    _geom_torsion_site_symmetry_3
    _geom_torsion_site_symmetry_4
    _geom_torsion
    _geom_torsion_publ_flag
    Mo1 N11 N12 C7 . . . . 179.77(14) ?
    Mo1 N11 N12 B1 . . . . 1.1(2) ?
    Mo1 N11 C5 C4 . . . . 1.8(4) ?
    Mo1 N11 C5 C6 . . . . -179.82(16) ?
    Mo1 N13 N14 C12 . . . . -176.06(14) ?
    Mo1 N13 N14 B1 . . . . 4.2(2) ?
    Mo1 N13 C10 C9 . . . . -4.3(4) ?
    Mo1 N13 C10 C11 . . . . 175.44(16) ?
    Mo1 N15 N16 C17 . . . . -177.10(15) ?
    Mo1 N15 N16 B1 . . . . 6.9(2) ?
    Mo1 N15 C15 C14 . . . . -0.3(4) ?
    Mo1 N15 C15 C16 . . . . 177.25(17) ?
    N11 N12 C7 C6 . . . . 0.4(3) ?
    N11 N12 C7 C8 . . . . 178.9(2) ?
    N11 N12 B1 N14 . . . . 60.7(3) ?
    N11 N12 B1 N16 . . . . -60.0(2) ?
    N11 C5 C6 C7 . . . . -0.7(3) ?
    N12 N11 C5 C4 . . . . -177.5(2) ?
    N12 N11 C5 C6 . . . . 0.9(2) ?
    N13 N14 C12 C11 . . . . -0.6(3) ?
    N13 N14 C12 C13 . . . . 179.1(2) ?
    N13 N14 B1 N12 . . . . -63.6(2) ?
    N13 N14 B1 N16 . . . . 56.8(2) ?
    N13 C10 C11 C12 . . . . 0.1(3) ?
    N14 N13 C10 C9 . . . . 179.9(2) ?
    N14 N13 C10 C11 . . . . -0.4(3) ?
    N15 N16 C17 C16 . . . . -1.2(3) ?
    N15 N16 C17 C18 . . . . 177.3(3) ?
    N15 N16 B1 N12 . . . . 55.3(2) ?
    N15 N16 B1 N14 . . . . -64.6(2) ?
    N15 C15 C16 C17 . . . . -0.4(3) ?
    N16 N15 C15 C14 . . . . -177.8(2) ?
    N16 N15 C15 C16 . . . . -0.3(3) ?
    C1 Si1 N1 Fe1 . . . . -59.18(17) ?
    C1 Si1 N1 Fe2 . . . . -175.96(13) ?
    C1 Si1 N1 Fe3 . . . . 63.38(16) ?
    C2 Si1 N1 Fe1 . . . . -177.95(14) ?
    C2 Si1 N1 Fe2 . . . . 65.27(16) ?
    C2 Si1 N1 Fe3 . . . . -55.39(17) ?
    C3 Si1 N1 Fe1 . . . . 60.57(17) ?
    C3 Si1 N1 Fe2 . . . . -56.21(15) ?
    C3 Si1 N1 Fe3 . . . . -176.87(13) ?
    C4 C5 C6 C7 . . . . 177.8(2) ?
    C5 N11 N12 C7 . . . . -0.8(2) ?
    C5 N11 N12 B1 . . . . -179.43(19) ?
    C5 C6 C7 N12 . . . . 0.1(3) ?
    C5 C6 C7 C8 . . . . -178.2(3) ?
    C7 N12 B1 N14 . . . . -117.7(2) ?
    C7 N12 B1 N16 . . . . 121.7(2) ?
    C9 C10 C11 C12 . . . . 179.8(3) ?
    C10 N13 N14 C12 . . . . 0.6(2) ?
    C10 N13 N14 B1 . . . . -179.13(19) ?
    C10 C11 C12 N14 . . . . 0.3(3) ?
    C10 C11 C12 C13 . . . . -179.4(2) ?
    C12 N14 B1 N12 . . . . 116.7(2) ?
    C12 N14 B1 N16 . . . . -122.8(2) ?
    C14 C15 C16 C17 . . . . 177.1(2) ?
    C15 N15 N16 C17 . . . . 0.9(2) ?
    C15 N15 N16 B1 . . . . -175.06(19) ?
    C15 C16 C17 N16 . . . . 0.9(3) ?
    C15 C16 C17 C18 . . . . -177.4(3) ?
    C17 N16 B1 N12 . . . . -119.9(2) ?
    C17 N16 B1 N14 . . . . 120.2(2) ?
    B1 N12 C7 C6 . . . . 178.9(2) ?
    B1 N12 C7 C8 . . . . -2.6(4) ?
    B1 N14 C12 C11 . . . . 179.1(2) ?
    B1 N14 C12 C13 . . . . -1.2(4) ?
    B1 N16 C17 C16 . . . . 174.4(2) ?
    B1 N16 C17 C18 . . . . -7.1(4) ?
    C19 N17 C21 C22 . . . . 58.4(3) ?
    C19 N17 C23 C24 . . . . 177.9(3) ?
    C19 N17 C25 C26 . . . . -60.3(3) ?
    C21 N17 C19 C20 . . . . 59.0(3) ?
    C21 N17 C23 C24 . . . . -61.0(3) ?
    C21 N17 C25 C26 . . . . 179.1(2) ?
    C23 N17 C19 C20 . . . . 179.9(3) ?
    C23 N17 C21 C22 . . . . -60.0(3) ?
    C23 N17 C25 C26 . . . . 58.6(3) ?
    C25 N17 C19 C20 . . . . -58.3(3) ?
    C25 N17 C21 C22 . . . . 179.0(3) ?
    C25 N17 C23 C24 . . . . 56.3(4) ?
_shelx_space_group_comment
;
The symmetry employed for this shelxl refinement is uniquely defined
by the following loop, which should always be used as a source of
symmetry information in preference to the above space-group names.
They are only intended as comments.
;
_shelx_estimated_absorpt_T_min     0.972
_shelx_estimated_absorpt_T_max     0.986
_shelx_hkl_file
;
  -1   0   0 6458.65   99.29
  -1   0   0 6614.44   98.79
  -1   0   0 5630.54   97.79
   1   0   0 6336.57   98.99
  -2   0   0 1673.63   26.90
  -2   0   0 1648.24   26.60
  -2   0   0 1682.73   26.70
  -2   0   0 1658.03   26.70
   2   0   0 1706.73   26.70
  -3   0   0 2670.33   42.40
  -3   0   0 2670.33   42.20
  -3   0   0 2642.34   42.20
  -3   0   0 2633.74   42.50
   3   0   0 2677.93   42.30
  -4   0   0  548.05   10.60
  -4   0   0  558.24   10.50
  -4   0   0  542.45   10.50
  -4   0   0  561.64   10.90
   4   0   0  572.04   10.60
  -5   0   0  723.43   13.60
  -5   0   0  713.23   13.60
  -5   0   0  732.43   13.90
  -5   0   0  730.03   14.20
   5   0   0  737.63   13.70
   5   0   0  731.13   13.80
  -6   0   0    2.20    1.40
  -6   0   0    0.70    1.10
  -6   0   0   -0.20    1.20
  -6   0   0   -0.40    1.40
   6   0   0    0.70    1.20
   6   0   0    0.60    1.20
  -7   0   0  275.27    7.50
  -7   0   0  277.77    8.00
  -7   0   0  269.57    7.60
  -7   0   0  287.77    7.50
   7   0   0  283.07    7.50
   7   0   0  294.27    8.10
   7   0   0  282.77    7.60
  -8   0   0  437.66   10.80
  -8   0   0  436.96   10.50
  -8   0   0  451.65   10.60
  -8   0   0  444.16   11.30
   8   0   0  429.36   10.60
   8   0   0  437.06   10.50
   8   0   0  429.26   10.30
   8   0   0  434.66   11.00
  -9   0   0  375.96   10.20
  -9   0   0  356.66    9.70
  -9   0   0  362.46   10.60
  -9   0   0  365.86    9.90
   9   0   0  363.26    9.90
   9   0   0  346.67    9.50
   9   0   0  360.96   10.50
   9   0   0  359.96    9.90
 -10   0   0    4.20    2.60
 -10   0   0    4.80    2.50
 -10   0   0    2.00    2.30
  10   0   0    4.40    2.30
  10   0   0    5.70    2.40
  10   0   0   -2.20    2.60
 -11   0   0    0.80    3.60
 -11   0   0   -0.30    2.50
  11   0   0   -3.70    2.30
 -12   0   0   14.40    3.70
  12   0   0   13.90    3.60
 -13   0   0   -0.30    3.30
  13   0   0    0.50    3.10
 -12   1   0    0.80    3.00
  11  -1   0   -0.80    2.70
  11  -1   0    0.10    2.40
 -11   1   0    3.80    2.50
 -11   1   0   -1.60    2.30
  10  -1   0   80.19    5.20
  10  -1   0   74.39    5.20
  10  -1   0   70.89    5.00
  10  -1   0   74.49    5.30
 -10   1   0   76.89    5.20
 -10   1   0   67.19    5.30
 -10   1   0   67.49    5.30
 -10   1   0   81.19    5.50
   9  -1   0    3.80    2.10
   9  -1   0    1.90    2.10
   9  -1   0    4.20    2.20
   9  -1   0    3.30    2.20
  -9   1   0    4.70    2.30
  -9   1   0    4.20    2.20
  -9   1   0    5.60    2.40
  -9   1   0    6.70    2.40
   8  -1   0   -2.30    1.40
   8  -1   0   -1.30    1.50
   8  -1   0   -0.20    1.50
   8  -1   0    0.30    1.60
  -8   1   0    0.50    1.70
  -8   1   0    3.00    1.70
  -8   1   0   -0.10    1.60
  -8   1   0   -0.80    1.60
   7  -1   0  148.59    5.20
   7  -1   0  153.78    5.50
   7  -1   0  154.78    5.40
   7  -1   0  146.79    5.40
  -7   1   0  151.98    5.60
  -7   1   0  145.79    5.50
  -7   1   0  149.49    5.50
  -7   1   0  154.88    5.40
   6  -1   0 2264.57   38.20
   6  -1   0 2273.27   38.30
   6  -1   0 2230.18   37.90
   6  -1   0 2294.37   38.10
  -6   1   0 2271.37   38.20
  -6   1   0 2243.08   38.20
  -6   1   0 2286.27   38.00
  -6   1   0 2268.47   38.20
   5  -1   0 3604.74   57.69
   5  -1   0 3629.54   58.09
   5  -1   0 3582.24   57.69
  -5   1   0 3526.95   57.99
  -5   1   0 3624.24   57.79
  -5   1   0 3583.94   57.99
  -5   1   0 3627.54   57.89
   4  -1   0  875.21   15.90
   4  -1   0  882.21   15.60
   4  -1   0  875.71   15.40
  -4   1   0  875.21   15.60
  -4   1   0  874.51   15.70
  -4   1   0  868.11   15.80
  -4   1   0  874.81   15.60
   3  -1   0  252.67    5.40
   3  -1   0  247.48    5.20
  -3   1   0  251.37    5.30
  -3   1   0  252.77    5.50
  -3   1   0  251.07    5.60
  -3   1   0  251.87    5.70
   2  -1   0    8.00    0.80
   2  -1   0    8.40    1.00
  -2   1   0    8.40    0.80
  -2   1   0    8.50    1.00
  -2   1   0    7.10    1.00
   1  -1   0 1395.76   22.20
  -1   1   0 1389.16   22.30
  -1   1   0 1410.86   22.20
  -1   1   0 1380.36   22.20
   0  -1   0  291.67    5.10
  -1  -1   0 2097.29   32.70
  -1  -1   0 2120.59   33.00
   1   1   0 2067.09   32.80
  -2  -1   0   38.90    1.60
  -2  -1   0   40.50    1.70
  -2  -1   0   39.10    1.30
   2   1   0   39.00    1.60
  -3  -1   0   18.30    1.20
  -3  -1   0   18.10    1.40
  -3  -1   0   18.30    1.50
  -3  -1   0   16.50    1.50
   3   1   0   17.20    1.40
  -4  -1   0 1469.75   24.40
  -4  -1   0 1441.16   24.50
  -4  -1   0 1483.85   25.30
  -4  -1   0 1446.06   23.90
   4   1   0 1449.46   24.40
  -5  -1   0 1311.67   22.40
  -5  -1   0 1341.87   23.90
  -5  -1   0 1350.76   22.90
  -5  -1   0 1311.97   23.10
   5   1   0 1335.07   23.00
  -6  -1   0  131.29    4.60
  -6  -1   0  132.39    4.20
  -6  -1   0  136.39    4.50
  -6  -1   0  121.69    4.90
   6   1   0  126.29    4.10
   6   1   0  122.39    4.40
  -7  -1   0   72.69    3.60
  -7  -1   0   63.19    4.10
  -7  -1   0   79.99    3.90
  -7  -1   0   69.19    3.40
   7   1   0   69.39    3.40
   7   1   0   75.89    3.80
  -8  -1   0   92.79    5.50
  -8  -1   0  113.59    4.90
  -8  -1   0  108.99    4.70
  -8  -1   0  107.99    5.00
   8   1   0   97.19    4.40
   8   1   0   99.59    4.70
  -9  -1   0  582.74   13.20
  -9  -1   0  553.34   13.40
  -9  -1   0  567.94   14.30
   9   1   0  553.34   13.10
   9   1   0  544.35   13.90
 -10  -1   0  590.94   15.40
 -10  -1   0  598.94   14.50
  10   1   0  587.34   15.10
  10   1   0  571.94   14.10
 -11  -1   0   31.10    4.30
  11   1   0   36.50    4.40
 -12  -1   0    9.70    3.40
  12   1   0    5.70    3.40
 -13  -1   0  101.49    7.50
  13   1   0   98.49    7.70
  11  -2   0    3.20    2.40
  11  -2   0    0.30    2.60
  11  -2   0   -1.80    2.30
 -11   2   0   -2.60    2.20
 -11   2   0   -1.30    2.50
 -11   2   0    0.90    2.40
  10  -2   0    1.20    2.10
  10  -2   0    2.20    2.30
  10  -2   0    4.00    2.60
  10  -2   0    5.90    2.50
 -10   2   0    2.00    2.50
 -10   2   0    3.20    2.40
 -10   2   0    2.40    2.20
 -10   2   0    2.90    2.50
   9  -2   0   16.40    3.00
   9  -2   0   19.30    3.00
   9  -2   0   16.10    2.90
   9  -2   0    9.00    2.50
  -9   2   0   11.00    2.80
  -9   2   0    9.30    2.40
  -9   2   0   10.70    2.70
  -9   2   0   12.40    2.70
   8  -2   0   39.10    3.60
   8  -2   0   40.10    3.30
   8  -2   0   43.40    3.70
   8  -2   0   39.20    3.40
  -8   2   0   38.60    3.30
  -8   2   0   41.30    3.70
  -8   2   0   40.80    3.40
  -8   2   0   36.50    3.50
   7  -2   0   50.79    3.20
   7  -2   0   58.89    3.70
   7  -2   0   56.49    3.80
  -7   2   0   51.09    3.50
  -7   2   0   56.19    3.80
  -7   2   0   57.09    3.90
  -7   2   0   55.99    3.40
   6  -2   0  482.85   10.80
   6  -2   0  491.75   11.20
   6  -2   0  490.25   10.40
  -6   2   0  479.95   11.10
  -6   2   0  474.75   10.70
  -6   2   0  503.65   11.10
  -6   2   0  486.55   10.50
   5  -2   0   63.49    3.30
   5  -2   0   67.99    3.60
   5  -2   0   60.29    2.90
  -5   2   0   60.49    3.10
  -5   2   0   59.09    3.40
  -5   2   0   60.99    3.30
  -5   2   0   66.39    3.00
   4  -2   0   57.49    2.80
   4  -2   0   56.39    2.40
   4  -2   0   54.89    3.00
  -4   2   0   60.19    2.50
  -4   2   0   62.59    2.90
  -4   2   0   55.39    2.80
  -4   2   0   56.49    3.10
   3  -2   0  342.27    7.40
   3  -2   0  329.17    6.40
   3  -2   0  322.77    7.10
  -3   2   0  345.67    7.20
  -3   2   0  344.87    6.50
  -3   2   0  331.87    7.10
  -3   2   0  333.47    7.40
   2  -2   0 2422.96   40.00
   2  -2   0 2529.15   38.90
   2  -2   0 2424.66   39.70
  -2   2   0 2482.85   40.00
  -2   2   0 2502.15   39.90
  -2   2   0 2538.75   38.90
  -2   2   0 2507.95   39.80
   1  -2   0 1437.66   23.10
   1  -2   0 1419.26   22.30
   1  -2   0 1439.36   23.20
  -1   2   0 1431.96   23.10
  -1   2   0 1395.26   23.00
  -1   2   0 1376.86   23.10
   0  -2   0 2061.69   33.10
   0  -2   0 2093.39   32.90
   0  -2   0 2084.89   33.40
   0   2   0 2081.79   33.40
   0   2   0 2172.68   33.10
  -1  -2   0  231.38    4.80
  -1  -2   0  236.98    4.30
  -1  -2   0  233.08    4.80
   1   2   0  223.98    4.80
  -2  -2   0 1539.95   25.30
  -2  -2   0 1529.95   24.80
   2   2   0 1513.75   24.90
  -3  -2   0   15.60    0.90
  -3  -2   0   13.00    1.50
  -3  -2   0   14.90    1.30
   3   2   0   20.50    1.60
  -4  -2   0 1397.66   24.60
  -4  -2   0 1417.56   23.70
  -4  -2   0 1407.66   22.60
   4   2   0 1383.36   23.70
  -5  -2   0   90.09    3.40
  -5  -2   0   90.39    2.90
  -5  -2   0   98.09    3.80
   5   2   0   92.29    3.60
  -6  -2   0    2.20    1.20
  -6  -2   0    1.50    1.50
  -6  -2   0    1.40    1.00
  -6  -2   0    0.70    1.20
   6   2   0    1.60    1.10
   6   2   0    1.40    0.90
  -7  -2   0  208.48    5.50
  -7  -2   0  213.88    6.30
  -7  -2   0  202.78    7.10
  -7  -2   0  203.88    6.40
   7   2   0  206.68    6.20
   7   2   0  207.38    5.50
  -8  -2   0  298.57    8.20
  -8  -2   0  292.57    9.40
  -8  -2   0  294.17    8.40
   8   2   0  297.07    8.30
  -9  -2   0  299.37    8.60
  -9  -2   0  296.37   10.20
  -9  -2   0  277.27    8.80
   9   2   0  292.07    8.80
 -10  -2   0   50.29    5.20
 -10  -2   0   53.39    4.80
  10   2   0   45.20    4.20
  10   2   0   43.00    4.90
 -11  -2   0   15.20    3.60
  11   2   0   12.30    3.60
 -12  -2   0    7.00    3.30
  12   2   0   13.00    3.80
 -13  -2   0   12.50    4.10
  13   2   0   12.50    4.20
  12  -3   0   39.00    5.00
  11  -3   0   -1.70    2.40
  11  -3   0    0.10    2.40
  11  -3   0    2.90    2.40
 -11   3   0   -0.20    2.50
 -11   3   0    1.90    2.80
 -11   3   0    0.40    2.40
  10  -3   0  116.49    6.40
  10  -3   0  116.89    6.30
  10  -3   0  114.29    6.70
 -10   3   0  121.69    6.60
 -10   3   0  124.99    6.50
 -10   3   0  108.19    6.70
   9  -3   0  749.53   16.80
   9  -3   0  761.52   17.60
   9  -3   0  731.33   16.90
  -9   3   0  747.43   17.40
  -9   3   0  757.72   17.30
  -9   3   0  761.62   16.80
   8  -3   0  656.33   14.80
   8  -3   0  660.33   15.40
   8  -3   0  642.14   13.90
  -8   3   0  674.83   15.10
  -8   3   0  657.33   14.70
  -8   3   0  654.23   15.30
  -8   3   0  650.43   14.00
   7  -3   0  105.19    5.30
   7  -3   0  116.39    5.00
   7  -3   0  105.69    4.20
  -7   3   0  102.59    5.30
  -7   3   0  114.29    5.00
  -7   3   0  106.49    4.90
  -7   3   0  107.49    4.40
   6  -3   0   36.40    3.20
   6  -3   0   39.50    3.10
   6  -3   0   43.00    2.60
  -6   3   0   37.20    3.10
  -6   3   0   41.10    3.40
  -6   3   0   39.50    3.10
  -6   3   0   39.00    2.60
   5  -3   0    4.10    1.10
   5  -3   0    4.00    1.50
   5  -3   0    0.50    1.40
  -5   3   0    2.90    1.40
  -5   3   0    4.00    1.60
  -5   3   0    3.40    1.20
  -5   3   0    0.70    1.20
   4  -3   0   28.40    2.30
   4  -3   0   29.30    1.90
   4  -3   0   30.30    2.60
  -4   3   0   24.90    2.20
  -4   3   0   28.10    1.90
  -4   3   0   30.70    2.60
  -4   3   0   26.20    2.20
   3  -3   0  365.06    8.00
   3  -3   0  370.56    6.90
   3  -3   0  373.06    8.30
  -3   3   0  371.66    8.10
  -3   3   0  366.76    8.10
  -3   3   0  364.06    8.30
   2  -3   0  719.43   13.20
   2  -3   0  699.23   11.80
   2  -3   0  710.13   13.10
  -2   3   0  706.63   13.20
  -2   3   0  718.23   13.10
  -2   3   0  691.93   13.00
   1  -3   0    8.30    0.80
   1  -3   0    8.00    1.10
   1  -3   0    6.20    1.10
  -1   3   0    6.80    1.10
  -1   3   0    7.40    1.10
   0  -3   0 1434.56   22.60
   0  -3   0 1364.26   23.00
   0  -3   0 1375.76   22.30
   0   3   0 1355.06   22.50
   0   3   0 1341.97   22.90
  -1  -3   0   26.10    1.60
  -1  -3   0   20.70    1.60
  -1  -3   0   21.50    1.20
   1   3   0   19.00    1.60
  -2  -3   0   65.49    1.70
  -2  -3   0   64.59    2.50
  -2  -3   0   64.29    2.70
   2   3   0   66.49    2.60
  -3  -3   0 1391.66   23.40
  -3  -3   0 1379.86   24.00
   3   3   0 1378.06   23.40
  -4  -3   0  108.39    4.40
  -4  -3   0  117.89    3.80
   4   3   0  114.99    3.90
  -5  -3   0  101.89    2.70
  -5  -3   0  103.29    4.60
  -5  -3   0   99.39    3.70
   5   3   0   99.09    3.80
  -6  -3   0   18.80    2.00
  -6  -3   0   19.00    2.50
  -6  -3   0   18.20    1.40
   6   3   0   21.00    2.20
   6   3   0   19.50    1.60
  -7  -3   0   -1.40    1.70
  -7  -3   0    2.00    1.40
   7   3   0    1.60    1.50
  -8  -3   0  144.69    5.60
  -8  -3   0  132.69    6.60
   8   3   0  137.69    5.70
  -9  -3   0  309.17   10.80
  -9  -3   0  310.57   10.60
   9   3   0  305.37    9.20
 -10  -3   0  356.86   11.90
  10   3   0  343.47   10.40
 -11  -3   0   41.50    5.30
  11   3   0   33.10    4.70
 -12  -3   0    9.40    3.60
  12   3   0   10.00    3.70
 -13  -3   0   30.20    5.30
  13   3   0   30.50    5.30
  12  -4   0   13.30    4.00
  11  -4   0    8.80    3.00
  11  -4   0    5.10    3.20
  11  -4   0    8.90    3.10
 -11   4   0   18.10    3.50
 -11   4   0    7.80    3.20
  10  -4   0   14.90    3.30
  10  -4   0   11.80    3.30
  10  -4   0   14.30    3.20
 -10   4   0   12.90    3.30
 -10   4   0   12.40    3.10
 -10   4   0    7.90    3.10
   9  -4   0    2.00    2.90
   9  -4   0    4.50    2.50
  -9   4   0    0.60    2.30
  -9   4   0    2.50    2.80
  -9   4   0    7.40    2.60
   8  -4   0  155.38    6.60
   8  -4   0  151.18    7.10
  -8   4   0  160.08    6.80
  -8   4   0  169.28    7.50
  -8   4   0  157.48    6.70
   7  -4   0   67.29    4.70
   7  -4   0   71.39    4.50
  -7   4   0   77.39    5.00
  -7   4   0   68.19    4.30
  -7   4   0   70.49    4.60
  -7   4   0   76.79    4.20
   6  -4   0  125.49    5.60
   6  -4   0  122.29    5.20
   6  -4   0  124.09    4.20
  -6   4   0  125.29    5.10
  -6   4   0  126.69    5.50
  -6   4   0  121.19    4.10
  -6   4   0  120.69    5.30
   5  -4   0   82.89    4.40
   5  -4   0   84.09    3.10
   5  -4   0   94.19    4.20
  -5   4   0   86.59    4.10
  -5   4   0   90.09    4.60
  -5   4   0   78.39    4.10
   4  -4   0  836.52   14.40
   4  -4   0  821.72   16.10
   4  -4   0  830.82   16.50
  -4   4   0  839.32   16.20
  -4   4   0  793.42   16.30
  -4   4   0  844.02   16.10
   3  -4   0 1031.30   19.20
   3  -4   0 1031.20   17.40
   3  -4   0 1061.19   19.50
  -3   4   0 1049.49   19.40
  -3   4   0 1044.50   19.30
  -3   4   0 1064.99   19.20
   2  -4   0   43.60    1.70
   2  -4   0   35.00    2.50
   2  -4   0   35.70    2.60
  -2   4   0   40.00    2.70
  -2   4   0   43.60    2.60
   1  -4   0    4.80    1.20
   1  -4   0    3.90    1.10
   1  -4   0    4.00    0.80
  -1   4   0    3.60    1.10
  -1   4   0    4.60    1.20
   0  -4   0 2543.45   42.30
   0  -4   0 2670.63   41.80
   0  -4   0 2677.33   41.40
   0   4   0 2501.05   42.30
  -1  -4   0 6116.89   97.09
  -1  -4   0 6392.26   96.59
  -1  -4   0 6227.48   97.69
   1   4   0 6129.49   97.59
  -2  -4   0 1858.91   31.20
  -2  -4   0 1861.81   31.30
  -2  -4   0 1883.01   29.70
   2   4   0 1863.21   31.20
  -3  -4   0 1011.30   18.50
  -3  -4   0 1004.80   18.00
   3   4   0  987.90   18.00
  -4  -4   0   42.40    2.60
  -4  -4   0   48.20    3.30
   4   4   0   46.70    2.70
  -5  -4   0    0.50    1.00
  -5  -4   0   -0.90    1.50
   5   4   0    0.70    1.20
  -6  -4   0  215.98    6.30
  -6  -4   0  214.58    7.40
   6   4   0  215.58    6.50
  -7  -4   0  169.88    5.90
  -7  -4   0  172.08    7.00
   7   4   0  168.28    6.00
  -8  -4   0  186.48    6.50
  -8  -4   0  183.28    7.80
   8   4   0  190.38    6.80
  -9  -4   0   84.79    6.10
   9   4   0   74.09    5.00
 -10  -4   0   64.19    5.90
  10   4   0   53.69    5.10
 -11  -4   0   78.49    6.70
 -12  -4   0   -0.40    3.20
  12   4   0   -5.00    3.20
 -13  -4   0   10.80    4.40
  13   4   0    7.40    4.40
  12  -5   0  171.88    9.70
  12  -5   0  153.98    9.80
 -12   5   0  163.98    8.90
  11  -5   0    6.10    3.20
  11  -5   0    9.50    3.50
  11  -5   0   12.10    3.30
 -11   5   0   10.10    3.20
 -11   5   0    8.20    3.30
  10  -5   0   53.19    5.20
  10  -5   0   60.99    5.70
 -10   5   0   63.69    5.70
 -10   5   0   58.59    5.70
 -10   5   0   60.79    5.20
   9  -5   0  414.86   12.70
   9  -5   0  398.46   12.00
  -9   5   0  392.26   11.90
  -9   5   0  396.56   11.70
  -9   5   0  406.76   12.60
   8  -5   0  196.68    8.40
   8  -5   0  198.88    7.80
  -8   5   0  206.78    7.90
  -8   5   0  196.18    7.80
  -8   5   0  194.38    8.30
   7  -5   0  292.17    9.60
   7  -5   0  291.37    9.10
  -7   5   0  277.77    9.30
  -7   5   0  306.27    9.10
  -7   5   0  306.37    9.30
   6  -5   0  198.78    7.00
   6  -5   0  192.68    7.30
  -6   5   0  193.48    7.10
  -6   5   0  204.38    7.40
  -6   5   0  206.78    7.10
   5  -5   0 2524.15   43.60
   5  -5   0 2547.84   43.10
  -5   5   0 2536.75   43.20
  -5   5   0 2504.35   42.90
  -5   5   0 2420.26   43.30
   4  -5   0 5183.28   83.09
   4  -5   0 5087.49   80.19
   4  -5   0 5111.59   82.69
  -4   5   0 5168.88   82.89
  -4   5   0 5063.99   82.99
  -4   5   0 5144.89   82.59
   3  -5   0 1114.59   20.80
   3  -5   0 1094.69   20.50
   3  -5   0 1116.89   18.40
  -3   5   0 1076.59   20.50
  -3   5   0 1083.79   20.60
   2  -5   0   48.10    3.20
   2  -5   0   48.10    3.10
   2  -5   0   51.99    2.00
  -2   5   0   50.19    3.10
  -2   5   0   54.09    3.20
   1  -5   0  740.43   14.70
   1  -5   0  783.02   14.50
   1  -5   0  762.62   13.20
  -1   5   0  745.03   14.80
  -1   5   0  741.43   14.40
   0  -5   0  708.43   13.20
   0  -5   0  706.53   12.80
   0  -5   0  692.13   13.80
   0   5   0  691.23   13.80
  -1  -5   0    7.40    1.50
  -1  -5   0    7.10    1.30
  -1  -5   0    8.50    1.50
   1   5   0   10.50    1.80
  -2  -5   0   15.30    1.90
  -2  -5   0   15.60    2.00
  -2  -5   0   16.60    1.40
   2   5   0   17.50    2.00
  -3  -5   0   11.90    1.70
  -3  -5   0   15.30    1.20
  -3  -5   0   11.40    1.90
   3   5   0   12.60    1.80
  -4  -5   0  181.98    5.60
  -4  -5   0  179.48    6.10
   4   5   0  176.18    5.60
  -5  -5   0  116.69    4.50
  -5  -5   0  106.59    5.10
   5   5   0  106.49    4.50
  -6  -5   0   98.39    5.30
  -6  -5   0  110.69    4.70
   6   5   0  107.89    4.70
  -7  -5   0   -0.30    1.40
  -7  -5   0   -2.60    2.00
   7   5   0    2.90    1.80
  -8  -5   0  102.29    6.20
  -8  -5   0  114.09    5.40
   8   5   0  104.79    5.40
  -9  -5   0   37.60    4.50
   9   5   0   41.80    4.10
 -10  -5   0    3.00    3.00
 -11  -5   0   55.89    6.20
 -12  -5   0    1.20    3.60
  12   5   0   -1.80    4.00
 -13  -5   0   -4.30    3.60
  13   5   0    0.60    4.20
  12  -6   0    0.60    3.30
  12  -6   0    0.60    3.60
 -12   6   0   -3.20    3.20
  11  -6   0   63.19    6.10
  11  -6   0   67.99    6.60
 -11   6   0   63.39    5.90
 -11   6   0   64.79    6.40
  10  -6   0  148.79    8.60
  10  -6   0  145.29    8.00
 -10   6   0  142.59    7.50
 -10   6   0  129.19    7.80
   9  -6   0   71.59    6.00
   9  -6   0   79.59    6.70
  -9   6   0   85.19    5.90
  -9   6   0   71.59    6.30
  -9   6   0   70.29    6.00
   8  -6   0   -1.80    2.40
   8  -6   0    2.80    2.50
  -8   6   0    2.10    2.40
  -8   6   0   -6.20    2.10
  -8   6   0    1.80    2.30
   7  -6   0   82.49    5.70
   7  -6   0   87.39    5.50
  -7   6   0   87.69    5.80
  -7   6   0   85.59    5.40
  -7   6   0   94.69    5.70
   6  -6   0  350.96   10.20
   6  -6   0  347.77   10.60
  -6   6   0  340.57   10.30
  -6   6   0  353.96   10.30
  -6   6   0  338.87   10.00
   5  -6   0   82.29    5.00
   5  -6   0   88.69    5.50
  -5   6   0   91.29    5.20
  -5   6   0   83.79    5.20
   4  -6   0  100.29    5.10
  -4   6   0   92.69    5.30
  -4   6   0  100.89    5.30
   3  -6   0  364.76    9.60
   3  -6   0  377.36    9.70
   3  -6   0  375.86    8.80
  -3   6   0  374.86    9.60
  -3   6   0  368.46    9.50
   2  -6   0   13.70    2.10
   2  -6   0   16.10    1.40
   2  -6   0   16.10    2.10
  -2   6   0   10.30    1.90
  -2   6   0   12.90    2.00
   1  -6   0 1480.75   24.80
   1  -6   0 1474.95   26.80
   1  -6   0 1529.55   26.30
  -1   6   0 1471.65   26.80
   0  -6   0 2279.97   39.40
   0  -6   0 2294.37   38.50
   0  -6   0 2361.26   38.00
   0   6   0 2347.17   39.60
  -1  -6   0 1425.36   25.30
  -1  -6   0 1388.36   24.20
  -1  -6   0 1367.06   23.80
   1   6   0 1376.96   25.10
  -2  -6   0  159.08    5.20
  -2  -6   0  153.18    5.30
  -2  -6   0  160.18    4.30
   2   6   0  160.28    5.50
  -3  -6   0  174.18    4.20
  -3  -6   0  175.48    5.90
  -3  -6   0  168.28    5.70
   3   6   0  176.18    5.80
  -4  -6   0    9.60    2.20
  -4  -6   0    5.90    1.60
   4   6   0    8.70    1.90
  -5  -6   0  105.49    5.30
  -5  -6   0  106.69    4.70
   5   6   0  104.29    4.70
  -6  -6   0  235.68    8.30
  -6  -6   0  223.18    7.20
   6   6   0  222.78    7.30
  -7  -6   0   24.60    2.90
  -7  -6   0   21.40    3.30
   7   6   0   25.00    3.00
  -8  -6   0   61.39    5.40
   8   6   0   55.19    4.40
  -9  -6   0   82.69    6.50
   9   6   0   94.39    5.60
 -10  -6   0   66.49    6.30
 -11  -6   0   23.10    4.70
 -12  -6   0    0.00    3.80
  11  -7   0   15.40    4.50
  11  -7   0   16.10    4.40
 -11   7   0   17.70    4.40
  10  -7   0   35.90    5.00
  10  -7   0   27.50    4.90
 -10   7   0   36.80    4.90
 -10   7   0   29.00    4.80
   9  -7   0   12.10    3.50
   9  -7   0   19.20    4.10
  -9   7   0   11.70    3.60
   8  -7   0   17.30    3.70
   8  -7   0   18.30    4.00
  -8   7   0   22.30    3.70
  -8   7   0   15.20    3.80
   7  -7   0   41.10    4.50
   7  -7   0   33.80    4.20
  -7   7   0   40.40    4.50
  -7   7   0   39.40    4.40
   6  -7   0  648.94   16.40
   6  -7   0  680.23   16.20
  -6   7   0  671.83   16.30
  -6   7   0  696.63   16.70
   5  -7   0  886.21   19.40
   5  -7   0  894.41   19.20
  -5   7   0  898.91   19.50
  -5   7   0  891.21   19.40
   4  -7   0  403.66   11.00
   4  -7   0  404.56   11.00
  -4   7   0  399.36   11.00
  -4   7   0  399.16   11.00
   3  -7   0    9.50    2.40
   3  -7   0    9.90    2.30
  -3   7   0    9.50    2.10
  -3   7   0   13.10    2.50
   2  -7   0    6.50    1.90
   2  -7   0    9.30    2.00
  -2   7   0    7.00    2.00
   1  -7   0   71.59    3.00
   1  -7   0   68.59    4.10
   1  -7   0   67.19    3.80
  -1   7   0   58.79    4.00
   0  -7   0   22.80    2.60
   0  -7   0   19.40    1.90
   0  -7   0   20.50    2.20
   0   7   0   20.90    2.70
  -1  -7   0   15.50    2.30
  -1  -7   0   16.30    1.90
  -1  -7   0   17.60    2.10
   1   7   0   14.90    2.30
  -2  -7   0  168.08    4.80
  -2  -7   0  175.48    6.10
  -2  -7   0  174.48    5.80
   2   7   0  167.08    6.10
  -3  -7   0  214.18    6.90
  -3  -7   0  219.68    7.10
   3   7   0  226.88    7.20
  -4  -7   0  161.58    6.30
  -4  -7   0  156.08    6.00
   4   7   0  157.28    6.10
  -5  -7   0   58.59    4.70
  -5  -7   0   69.29    4.30
   5   7   0   63.99    4.30
  -6  -7   0   51.69    4.70
  -6  -7   0   63.99    4.40
   6   7   0   58.29    4.30
  -7  -7   0  115.99    6.70
  -7  -7   0  130.49    6.00
   7   7   0  127.89    6.10
  -8  -7   0    0.80    2.60
   8   7   0    1.40    2.20
  -9  -7   0  168.68    8.80
   9   7   0  161.38    7.40
 -10  -7   0  126.69    8.30
 -11  -7   0   45.80    6.20
 -12  -7   0   -5.20    3.20
  11  -8   0   55.69    6.90
  11  -8   0   57.89    6.40
 -11   8   0   63.89    6.90
  10  -8   0   56.19    6.10
  10  -8   0   58.89    6.60
 -10   8   0   58.79    6.40
   9  -8   0   18.40    4.30
   9  -8   0   27.60    5.00
  -9   8   0   19.50    4.30
   8  -8   0   20.80    4.10
   8  -8   0   13.60    3.80
  -8   8   0   19.20    4.00
   7  -8   0  120.29    7.20
   7  -8   0  110.49    7.10
  -7   8   0  127.99    7.40
   6  -8   0   35.60    4.50
   6  -8   0   37.00    4.30
  -6   8   0   33.50    4.30
   5  -8   0   -0.80    2.20
   5  -8   0    0.40    2.50
  -5   8   0    4.10    2.30
   4  -8   0   14.50    2.90
   4  -8   0   15.30    3.00
  -4   8   0   18.80    3.10
   3  -8   0   59.99    4.60
   3  -8   0   60.39    4.70
  -3   8   0   69.29    4.80
   2  -8   0  114.79    5.50
   2  -8   0  101.69    5.40
  -2   8   0  118.89    5.80
   1  -8   0    2.60    1.70
   1  -8   0    2.90    1.70
  -1   8   0    1.10    1.70
   0  -8   0   25.00    2.30
   0  -8   0   28.20    2.80
   0  -8   0   28.70    3.00
   0   8   0   32.10    3.40
  -1  -8   0   76.09    3.80
  -1  -8   0   75.19    3.80
  -1  -8   0   80.79    4.70
   1   8   0   75.49    4.70
  -2  -8   0   11.80    2.20
  -2  -8   0   13.80    2.40
   2   8   0   15.20    2.60
  -3  -8   0   96.39    5.20
  -3  -8   0   96.09    5.00
   3   8   0   85.09    5.00
  -4  -8   0  125.79    5.90
  -4  -8   0  126.89    6.20
   4   8   0  127.59    5.90
  -5  -8   0  150.68    6.60
  -5  -8   0  164.78    7.20
   5   8   0  169.48    6.80
  -6  -8   0   34.30    3.70
  -6  -8   0   29.70    4.10
   6   8   0   35.70    3.80
  -7  -8   0    0.60    2.60
   7   8   0    3.10    2.50
  -8  -8   0  109.69    7.20
   8   8   0  117.59    6.50
  -9  -8   0   90.49    7.30
   9   8   0  109.89    6.80
 -10  -8   0    5.70    3.70
 -11  -8   0   20.10    4.90
  10  -9   0   -1.40    3.80
  10  -9   0   -1.00    3.50
 -10   9   0   -1.70    3.40
   9  -9   0   54.39    6.50
   9  -9   0   51.89    6.00
  -9   9   0   49.10    6.00
   8  -9   0  117.59    8.60
   8  -9   0   99.19    7.40
  -8   9   0  103.99    7.70
   7  -9   0  137.89    7.90
   7  -9   0  137.99    8.50
  -7   9   0  151.58    8.40
   6  -9   0  145.19    7.90
   6  -9   0  131.39    7.80
  -6   9   0  144.19    7.80
   5  -9   0    8.40    3.00
   5  -9   0   10.90    3.20
  -5   9   0   15.90    3.40
   4  -9   0   12.80    3.10
   4  -9   0   17.80    3.40
  -4   9   0   11.40    3.10
   3  -9   0  388.56   11.40
   3  -9   0  403.16   11.80
  -3   9   0  393.76   11.80
   2  -9   0  253.27    8.60
   2  -9   0  261.37    9.20
  -2   9   0  247.78    9.00
   1  -9   0  256.37    9.00
   1  -9   0  279.47    8.60
  -1   9   0  259.57    9.00
   0  -9   0    1.50    1.90
   0  -9   0    1.70    2.00
   0   9   0    5.80    2.30
  -1  -9   0   24.40    3.40
   1   9   0   21.60    3.20
  -2  -9   0  647.94   14.40
  -2  -9   0  654.23   15.60
   2   9   0  647.74   15.50
  -3  -9   0  524.35   13.60
  -3  -9   0  525.55   13.00
   3   9   0  517.65   13.50
  -4  -9   0  332.77   10.40
  -4  -9   0  308.47    9.90
   4   9   0  322.57   10.30
  -5  -9   0   -1.00    2.00
  -5  -9   0   -2.30    2.30
   5   9   0    3.10    2.40
  -6  -9   0  110.89    6.30
  -6  -9   0  115.29    7.20
   6   9   0  132.49    6.80
  -7  -9   0   65.99    6.00
   7   9   0   69.49    5.70
  -8  -9   0    6.20    3.40
   8   9   0    3.70    2.80
  -9  -9   0  104.29    7.90
 -10  -9   0  129.29    9.00
   9 -10   0   13.90    4.70
   9 -10   0    9.50    4.30
  -9  10   0   16.30    4.70
   8 -10   0   54.99    6.70
   8 -10   0   48.00    5.90
  -8  10   0   51.79    6.10
   7 -10   0   38.40    5.30
   7 -10   0   32.70    5.30
  -7  10   0   36.40    5.10
   6 -10   0    3.90    3.20
   6 -10   0    0.00    3.30
  -6  10   0    1.80    2.70
   5 -10   0   16.40    3.80
   5 -10   0   16.50    3.70
  -5  10   0   12.70    3.50
   4 -10   0  126.89    7.40
   4 -10   0  136.79    7.60
  -4  10   0  120.89    7.30
   3 -10   0   16.90    3.50
   3 -10   0   18.30    3.60
  -3  10   0   19.40    3.90
   2 -10   0   11.90    3.00
  -2  10   0   11.00    3.30
   1 -10   0   20.00    3.40
   1 -10   0   25.50    3.60
  -1  10   0   20.70    3.50
   0 -10   0  158.98    7.60
   0  10   0  170.88    7.60
  -1 -10   0   96.99    6.10
   1  10   0   90.39    6.00
  -2 -10   0   32.70    3.90
   2  10   0   25.80    4.00
  -3 -10   0   69.39    5.30
  -3 -10   0   67.89    5.50
   3  10   0   67.79    5.60
  -4 -10   0  256.57    9.20
  -4 -10   0  237.58    9.40
   4  10   0  257.57    9.50
  -5 -10   0  221.18    8.90
  -5 -10   0  216.58    8.80
   5  10   0  221.98    9.10
  -6 -10   0    2.90    2.90
   6  10   0    2.60    2.60
  -7 -10   0   69.19    6.30
   7  10   0   67.59    5.90
  -8 -10   0   29.70    4.90
   8  10   0   26.90    4.30
  -9 -10   0    2.40    3.50
 -10 -10   0   -1.90    3.40
   8 -11   0   14.10    4.70
   8 -11   0    6.70    4.10
  -8  11   0   12.30    4.30
   7 -11   0   18.60    4.60
   7 -11   0   20.90    4.90
  -7  11   0   24.20    4.90
   6 -11   0   19.00    4.60
   6 -11   0   14.20    4.30
  -6  11   0   11.30    3.90
   5 -11   0  112.59    7.80
   5 -11   0  105.29    7.70
  -5  11   0  114.29    8.00
   4 -11   0  196.68    9.20
   4 -11   0  197.08    9.60
  -4  11   0  194.28    9.50
   3 -11   0  125.69    7.40
   3 -11   0  123.79    7.40
  -3  11   0  118.79    7.40
   2 -11   0    5.00    2.80
   2 -11   0    1.10    2.60
  -2  11   0    3.50    2.80
   1 -11   0    8.30    3.10
  -1  11   0    6.40    2.80
   0 -11   0    6.70    3.10
   0  11   0   10.80    3.10
  -1 -11   0   -0.10    2.40
   1  11   0    0.40    2.50
  -2 -11   0   11.20    3.20
   2  11   0    4.40    2.80
  -3 -11   0    4.80    2.70
   3  11   0    9.20    3.30
  -4 -11   0   23.40    3.80
   4  11   0   26.50    4.20
  -5 -11   0    2.30    2.40
  -5 -11   0    0.30    2.40
   5  11   0   -0.60    2.50
  -6 -11   0   11.00    3.60
   6  11   0    8.10    3.30
  -7 -11   0    0.80    3.10
   7  11   0    1.30    3.10
  -8 -11   0    3.60    3.50
   8  11   0    1.20    2.90
  -9 -11   0   -4.70    3.40
   7 -12   0   41.00    6.10
  -7  12   0   32.50    5.90
   6 -12   0  124.89    9.30
   6 -12   0  115.99    9.10
  -6  12   0  115.89    8.80
   5 -12   0   32.10    5.40
   5 -12   0   43.60    5.70
  -5  12   0   34.30    5.40
   4 -12   0   -0.50    3.10
   4 -12   0    9.50    3.80
  -4  12   0    6.80    3.60
   3 -12   0   33.80    4.90
   3 -12   0   35.90    5.30
  -3  12   0   30.30    4.70
   2 -12   0    5.50    3.20
  -2  12   0   11.30    3.50
   1 -12   0    0.50    2.60
  -1  12   0   -0.80    2.70
   0 -12   0    6.00    2.80
   0  12   0    3.10    2.60
  -1 -12   0   21.90    4.00
   1  12   0   20.20    3.90
  -2 -12   0   81.89    6.70
   2  12   0   83.29    6.50
  -3 -12   0   60.29    5.90
   3  12   0   55.89    5.70
  -4 -12   0   10.20    3.40
   4  12   0    9.10    3.50
   5  12   0    1.40    3.00
   6  12   0   22.40    4.40
  -7 -12   0   -0.40    3.40
   7  12   0    4.30    3.40
   5 -13   0   67.69   10.40
   5 -13   0   71.99    7.10
  -5  13   0   62.99    7.90
   4 -13   0  132.09    8.90
   4 -13   0  143.09    9.50
  -4  13   0  112.39    9.10
   3 -13   0   28.70    5.00
  -3  13   0   33.60    5.40
   2 -13   0    7.60    3.60
  -2  13   0    7.40    3.60
   1 -13   0   23.30    4.70
  -1  13   0   17.00    4.30
   0 -13   0   27.60    4.70
   0  13   0   38.50    5.40
  -1 -13   0   18.40    4.00
   1  13   0   11.30    3.90
  -2 -13   0    6.30    3.30
   2  13   0    9.30    3.50
  -3 -13   0  125.99    8.20
   3  13   0  118.19    8.30
  -4 -13   0   98.09    7.70
   4  13   0   94.69    7.70
   5  13   0   34.50    5.40
   6  13   0    3.20    3.70
   2 -14   0   75.79    8.30
   1 -14   0  106.39    8.70
  -1  14   0   87.09    7.90
   0 -14   0   25.10    4.90
   0  14   0   19.40    4.80
  -1 -14   0   12.60    4.20
   1  14   0   18.80    4.70
  -2 -14   0   49.80    6.20
   2  14   0   51.89    6.50
   1  14  -1   53.59    7.40
  -1 -14   1   39.40    5.90
   0  14  -1   69.79   10.90
   0 -14   1   70.49    7.30
   1 -14   1    4.30    3.50
   5  13  -1   54.79    6.30
   4  13  -1    8.70    3.90
   3  13  -1   12.80    4.20
  -3 -13   1   26.50    4.80
   2  13  -1   42.50    5.50
  -2 -13   1   44.30    5.50
   1  13  -1    8.70    3.60
  -1 -13   1    2.50    3.00
   0  13  -1   12.10    4.00
   0 -13   1   14.70    4.10
  -1  13  -1   64.39    6.70
   1 -13   1   71.49    6.90
  -2  13  -1  127.39    8.70
   2 -13   1  114.59    8.60
  -3  13  -1   47.70    6.10
   3 -13   1   49.99    5.90
  -4  13  -1    2.00    3.70
   4 -13   1    2.90    3.80
   4 -13   1    2.40    3.70
   5 -13   1   45.80    6.30
   7  12  -1   -4.60    3.00
  -7 -12   1   -2.30    3.30
   6  12  -1   -1.00    3.20
   5  12  -1   29.40    4.80
   4  12  -1   34.60    4.90
  -4 -12   1   29.50    4.40
   3  12  -1   23.70    4.20
  -3 -12   1   21.90    4.10
   2  12  -1    1.30    2.80
  -2 -12   1    3.80    2.90
   1  12  -1    4.60    2.90
  -1 -12   1    3.90    2.90
   0  12  -1   10.00    3.50
   0 -12   1    5.30    3.00
  -1  12  -1   -1.40    2.60
   1 -12   1   -2.30    2.40
  -2  12  -1   -0.90    2.70
   2 -12   1   -4.00    2.30
  -3  12  -1   40.50    5.40
   3 -12   1   46.50    5.20
   3 -12   1   51.59    5.80
  -4  12  -1  127.69    8.60
   4 -12   1  111.29    8.60
   4 -12   1  133.39    8.50
  -5  12  -1  128.69    8.90
   5 -12   1  122.99    8.80
   5 -12   1  156.78    9.50
  -6  12  -1   20.10    4.90
   6 -12   1   28.60    5.30
   6 -12   1   14.90    4.70
   8  11  -1    2.40    3.10
  -8 -11   1    1.80    3.60
   7  11  -1    7.70    3.40
  -7 -11   1    7.60    3.60
   6  11  -1    9.80    3.70
  -6 -11   1    9.70    3.50
   5  11  -1    4.40    2.90
  -5 -11   1    5.50    3.00
   4  11  -1    8.00    3.20
  -4 -11   1    1.70    2.50
   3  11  -1   22.40    3.90
  -3 -11   1   20.60    3.70
   2  11  -1    2.30    2.50
  -2 -11   1    0.00    2.30
   1  11  -1    2.80    2.60
  -1 -11   1    0.60    2.30
   0  11  -1   49.99    5.10
   0 -11   1   44.80    4.90
  -1  11  -1   72.29    6.10
   1 -11   1   67.59    6.00
  -2  11  -1   50.59    5.40
   2 -11   1   42.30    4.80
   2 -11   1   48.50    4.90
  -3  11  -1    1.30    2.80
   3 -11   1    2.10    2.70
   3 -11   1    2.30    2.90
  -4  11  -1    5.10    3.30
   4 -11   1    4.90    3.30
   4 -11   1    5.10    3.10
  -5  11  -1    2.50    3.00
   5 -11   1   -1.30    3.20
   5 -11   1   -0.80    3.30
  -6  11  -1   14.80    4.20
   6 -11   1   15.90    4.50
   6 -11   1   27.00    4.80
  -7  11  -1    2.00    3.40
   7 -11   1    0.40    3.50
   7 -11   1   -3.20    3.40
  -8  11  -1   28.70    5.40
   8 -11   1   44.40    6.30
   8 -11   1   33.70    5.70
   9  10  -1    0.80    3.20
  -9 -10   1    0.00    3.50
   8  10  -1    6.20    3.30
  -8 -10   1    4.20    4.00
   7  10  -1   50.69    5.40
  -7 -10   1   53.79    5.80
   6  10  -1  133.59    7.40
  -6 -10   1  147.19    7.80
   5  10  -1   -2.20    2.40
  -5 -10   1   -0.80    2.10
  -5 -10   1   -3.00    2.40
   4  10  -1  118.79    7.20
  -4 -10   1  116.99    6.80
  -4 -10   1  126.29    6.90
   3  10  -1  384.46   12.10
  -3 -10   1  368.06   11.00
  -3 -10   1  376.36   11.60
   2  10  -1  214.18    8.80
  -2 -10   1  239.48    8.90
   1  10  -1   13.10    3.30
  -1 -10   1    7.30    2.80
   0  10  -1   50.29    5.00
   0 -10   1   51.39    5.00
  -1  10  -1  198.58    8.70
   1 -10   1  223.08    8.30
   1 -10   1  215.48    8.90
  -2  10  -1  264.37   10.10
   2 -10   1  274.17   10.10
   2 -10   1  267.47    9.40
  -3  10  -1  194.48    8.90
   3 -10   1  214.58    9.10
   3 -10   1  218.98    8.90
  -4  10  -1  118.19    7.20
   4 -10   1  120.19    7.20
   4 -10   1  130.19    7.70
  -5  10  -1   -0.90    2.40
   5 -10   1   -3.40    2.70
   5 -10   1   -2.00    2.70
  -6  10  -1   12.90    3.70
   6 -10   1   23.50    4.50
   6 -10   1   14.70    4.20
  -7  10  -1   22.70    4.60
   7 -10   1   11.30    4.20
   7 -10   1   25.80    4.80
  -8  10  -1   12.20    4.30
   8 -10   1   12.90    4.30
   8 -10   1   12.10    4.40
  -9  10  -1   -2.70    3.40
   9 -10   1   -3.10    3.50
   9 -10   1   -1.90    3.50
 -10  -9   1   -0.10    3.80
   9   9  -1   19.30    4.10
  -9  -9   1   25.10    4.70
   8   9  -1  194.38    9.00
  -8  -9   1  188.08    9.60
   7   9  -1   48.60    5.00
  -7  -9   1   38.20    4.80
   6   9  -1  112.29    6.50
  -6  -9   1  110.79    7.20
   5   9  -1  379.96   11.40
  -5  -9   1  359.96   11.40
  -5  -9   1  347.47   10.90
   4   9  -1  248.28    9.10
  -4  -9   1  222.28    8.60
  -4  -9   1  233.18    8.60
   3   9  -1   17.20    3.30
  -3  -9   1   13.00    3.00
  -3  -9   1   14.00    3.00
   2   9  -1   -1.50    2.30
  -2  -9   1    2.20    2.10
  -2  -9   1    0.80    1.90
   1   9  -1   30.60    3.70
  -1  -9   1   34.10    4.00
  -1  -9   1   32.40    3.80
   0   9  -1   57.89    4.70
   0  -9   1   58.59    4.90
   0  -9   1   50.19    4.20
  -1   9  -1   60.79    5.10
   1  -9   1   54.39    4.70
   1  -9   1   56.49    4.70
  -2   9  -1  381.06   11.60
   2  -9   1  382.76   10.90
   2  -9   1  370.06   11.20
  -3   9  -1   97.89    6.40
   3  -9   1   97.69    6.20
   3  -9   1   92.79    6.00
  -4   9  -1   77.79    5.70
   4  -9   1   84.89    6.00
   4  -9   1   90.79    6.20
  -5   9  -1    1.90    2.70
   5  -9   1    3.50    2.60
   5  -9   1    9.00    3.10
  -6   9  -1   91.49    6.70
   6  -9   1   96.99    6.90
   6  -9   1   92.69    6.90
  -7   9  -1   72.79    6.60
   7  -9   1   66.09    6.30
   7  -9   1   66.09    5.90
  -8   9  -1   81.99    7.30
   8  -9   1   94.79    7.60
   8  -9   1   84.49    7.50
  -9   9  -1    1.50    3.20
   9  -9   1    2.00    3.40
   9  -9   1    3.30    3.60
 -10   9  -1   46.70    6.10
  10  -9   1   56.59    6.50
  10  -9   1   43.50    6.40
 -11  -8   1  118.79    9.30
 -10  -8   1  101.59    8.00
   9   8  -1  132.19    7.50
  -9  -8   1  121.69    8.10
   8   8  -1    5.90    3.00
  -8  -8   1    7.90    3.40
   7   8  -1   20.70    3.50
  -7  -8   1   23.00    3.80
   6   8  -1   79.79    5.50
  -6  -8   1   74.39    5.80
  -6  -8   1   79.59    5.10
   5   8  -1    6.70    2.50
  -5  -8   1    0.20    2.60
  -5  -8   1    6.20    2.20
   4   8  -1  276.07    8.90
  -4  -8   1  273.57    9.00
  -4  -8   1  280.47    8.90
   3   8  -1  651.73   15.20
  -3  -8   1  647.34   14.70
  -3  -8   1  643.24   14.90
   2   8  -1  524.15   13.00
  -2  -8   1  534.05   13.00
  -2  -8   1  536.05   12.40
   1   8  -1   46.80    3.90
  -1  -8   1   46.30    4.00
  -1  -8   1   52.69    3.50
  -1  -8   1   52.59    3.30
   0   8  -1   47.40    3.90
   0  -8   1   42.10    3.10
   0  -8   1   38.90    3.20
   0  -8   1   35.60    3.50
  -1   8  -1  298.47    9.10
   1  -8   1  297.57    8.40
   1  -8   1  288.67    9.00
  -2   8  -1   79.79    5.00
   2  -8   1   79.99    4.80
   2  -8   1   79.29    5.10
  -3   8  -1   53.49    4.40
  -3   8  -1   48.90    4.40
   3  -8   1   50.39    4.40
   3  -8   1   39.00    3.80
  -4   8  -1   11.60    2.90
  -4   8  -1   11.60    2.90
   4  -8   1    8.60    2.70
   4  -8   1   17.20    3.10
  -5   8  -1  460.95   12.90
  -5   8  -1  438.26   12.80
   5  -8   1  452.15   12.90
   5  -8   1  459.25   12.80
  -6   8  -1  416.16   12.70
  -6   8  -1  411.26   12.40
   6  -8   1  415.46   12.60
   6  -8   1  397.56   12.30
  -7   8  -1  136.09    7.60
  -7   8  -1  133.69    7.90
   7  -8   1  133.29    7.70
   7  -8   1  143.39    8.10
  -8   8  -1   15.30    3.80
  -8   8  -1   14.70    3.80
   8  -8   1   18.40    4.10
   8  -8   1   16.30    3.90
  -9   8  -1    7.30    3.50
   9  -8   1    1.40    3.40
   9  -8   1   10.40    3.80
 -10   8  -1   18.50    4.50
  10  -8   1   20.10    4.50
  10  -8   1   19.30    5.00
 -11   8  -1   14.10    4.40
  11  -8   1   10.80    5.00
  11  -8   1   12.00    4.50
 -12  -7   1   -1.00    6.30
 -11  -7   1    3.30    3.50
  10   7  -1    8.50    4.30
 -10  -7   1    8.40    3.70
   9   7  -1   58.39    5.30
  -9  -7   1   55.19    5.80
   8   7  -1  110.29    6.30
  -8  -7   1  119.99    7.30
   7   7  -1   19.40    3.20
  -7  -7   1   26.90    4.00
   6   7  -1  178.68    7.20
  -6  -7   1  186.18    7.80
  -6  -7   1  186.88    6.90
   5   7  -1  352.16   10.00
  -5  -7   1  328.67   10.20
  -5  -7   1  344.97    9.50
   4   7  -1  259.97    8.20
  -4  -7   1  267.07    8.00
  -4  -7   1  263.67    8.40
   3   7  -1   15.10    2.40
  -3  -7   1    7.80    2.10
  -3  -7   1   10.90    2.00
   2   7  -1   35.70    3.20
  -2  -7   1   50.09    3.40
  -2  -7   1   50.29    3.40
  -2  -7   1   44.10    2.60
   1   7  -1  277.17    8.20
  -1  -7   1  294.77    7.10
  -1  -7   1  284.37    8.30
  -1  -7   1  297.87    7.60
   0   7  -1  571.04   13.20
   0  -7   1  576.64   13.10
   0  -7   1  578.64   12.10
   0  -7   1  579.94   11.90
  -1   7  -1   82.79    4.50
   1  -7   1   81.29    4.10
   1  -7   1   83.49    4.40
   1  -7   1   89.29    3.50
  -2   7  -1    2.90    1.70
  -2   7  -1    3.10    1.70
   2  -7   1    1.00    1.60
   2  -7   1    3.00    1.70
  -3   7  -1  222.08    7.40
  -3   7  -1  216.58    7.40
   3  -7   1  206.08    7.40
   3  -7   1  206.38    7.30
  -4   7  -1  202.98    7.50
  -4   7  -1  212.58    7.70
   4  -7   1  199.58    7.60
   4  -7   1  216.48    7.70
  -5   7  -1    4.70    2.50
  -5   7  -1    4.80    2.50
   5  -7   1    5.30    2.50
   5  -7   1    6.60    2.60
  -6   7  -1  300.37   10.30
  -6   7  -1  313.17   10.20
   6  -7   1  310.97   10.60
   6  -7   1  303.87   10.10
  -7   7  -1   65.19    5.60
  -7   7  -1   59.79    5.10
  -7   7  -1   61.19    5.20
   7  -7   1   66.49    5.70
   7  -7   1   57.69    5.00
  -8   7  -1   15.10    3.40
  -8   7  -1   13.40    3.50
  -8   7  -1   13.90    3.30
   8  -7   1   14.40    3.60
   8  -7   1   14.10    3.60
  -9   7  -1  130.89    7.50
  -9   7  -1  124.59    8.30
  -9   7  -1  127.79    7.70
   9  -7   1  133.19    8.40
   9  -7   1  135.99    8.00
 -10   7  -1  118.39    8.10
 -10   7  -1  139.49    8.80
 -10   7  -1  152.78    8.30
  10  -7   1  127.69    8.70
  10  -7   1  151.18    8.80
 -11   7  -1   70.19    6.60
 -11   7  -1   61.49    6.50
  11  -7   1   79.69    7.00
  11  -7   1   79.09    7.50
 -12  -6   1    0.80    3.70
 -11  -6   1   65.79    6.70
  10   6  -1   56.19    5.20
 -10  -6   1   38.50    5.10
   9   6  -1   68.69    5.30
  -9  -6   1   51.39    5.40
   8   6  -1    0.40    2.10
  -8  -6   1    3.00    2.50
   7   6  -1   42.50    3.80
  -7  -6   1   41.00    4.50
   6   6  -1   77.69    4.60
  -6  -6   1   83.99    5.30
  -6  -6   1   72.59    4.20
   5   6  -1  176.98    6.40
  -5  -6   1  163.18    6.60
  -5  -6   1  176.08    6.00
   4   6  -1   64.39    3.90
  -4  -6   1   70.59    3.70
  -4  -6   1   70.89    4.20
   3   6  -1   10.80    1.90
  -3  -6   1   10.30    2.00
  -3  -6   1   13.70    2.00
   2   6  -1  144.69    5.20
  -2  -6   1  144.89    5.10
  -2  -6   1  142.89    5.10
  -2  -6   1  136.79    3.90
   1   6  -1   17.70    2.30
  -1  -6   1   25.50    2.60
  -1  -6   1   22.00    1.90
  -1  -6   1   21.10    2.10
   0   6  -1   39.50    3.10
   0  -6   1   38.00    2.70
   0  -6   1   38.60    3.00
   0  -6   1   36.90    2.50
  -1   6  -1   31.40    2.70
  -1   6  -1   29.80    2.90
   1  -6   1   28.70    2.70
   1  -6   1   27.10    2.10
   1  -6   1   29.30    2.60
  -2   6  -1   -0.50    1.30
  -2   6  -1   -0.50    1.30
   2  -6   1    0.50    0.90
   2  -6   1   -0.90    1.30
   2  -6   1    0.90    1.50
  -3   6  -1  989.80   19.30
  -3   6  -1  965.80   19.40
   3  -6   1  956.60   19.30
   3  -6   1  976.30   19.30
   3  -6   1  979.80   17.10
  -4   6  -1 3368.16   56.79
  -4   6  -1 3441.16   56.89
   4  -6   1 3325.07   56.89
  -5   6  -1 2696.83   47.70
  -5   6  -1 2853.31   47.80
  -5   6  -1 2819.02   48.20
   5  -6   1 2697.83   47.70
   5  -6   1 2785.02   48.30
  -6   6  -1  215.48    7.80
  -6   6  -1  229.38    8.00
  -6   6  -1  224.98    8.30
   6  -6   1  211.38    7.80
   6  -6   1  206.38    8.20
  -7   6  -1    0.40    2.00
  -7   6  -1   -0.10    2.40
  -7   6  -1    0.10    1.90
   7  -6   1   -1.90    2.10
   7  -6   1   -0.70    2.20
  -8   6  -1  186.88    8.00
  -8   6  -1  173.08    7.70
  -8   6  -1  177.38    8.40
   8  -6   1  169.58    8.40
   8  -6   1  177.08    8.00
  -9   6  -1   90.59    7.00
  -9   6  -1   97.69    6.50
  -9   6  -1   96.09    6.50
   9  -6   1   94.39    6.50
   9  -6   1   87.49    7.10
 -10   6  -1    6.70    3.30
 -10   6  -1    5.10    2.90
 -10   6  -1    4.30    3.30
  10  -6   1   13.80    3.60
  10  -6   1    2.10    3.30
 -11   6  -1   73.69    6.60
 -11   6  -1   68.99    6.30
  11  -6   1   68.29    6.90
  11  -6   1   73.29    6.60
 -12   6  -1  105.29    8.00
  12  -6   1   99.89    7.90
  12  -6   1  112.49    9.00
 -12  -5   1   21.20    5.00
 -11  -5   1  157.48    9.10
  10   5  -1  125.09    6.80
 -10  -5   1  123.29    7.70
   9   5  -1   27.40    3.60
  -9  -5   1   22.70    4.00
   8   5  -1   -0.10    2.00
  -8  -5   1    0.60    2.40
   7   5  -1  181.38    6.80
  -7  -5   1  170.68    7.50
  -7  -5   1  193.08    6.30
   6   5  -1   74.19    4.20
  -6  -5   1   75.29    3.90
  -6  -5   1   68.29    4.70
   5   5  -1   44.40    3.20
  -5  -5   1   40.10    2.90
  -5  -5   1   48.30    3.80
   4   5  -1   60.09    3.40
  -4  -5   1   59.29    3.70
  -4  -5   1   54.69    3.10
   3   5  -1   52.99    3.30
  -3  -5   1   59.79    3.40
  -3  -5   1   59.59    3.10
   2   5  -1 1699.23   29.90
  -2  -5   1 1766.02   29.70
  -2  -5   1 1740.03   29.70
  -2  -5   1 1701.03   27.90
   1   5  -1 2173.68   37.10
  -1  -5   1 2218.88   37.00
  -1  -5   1 2214.48   35.80
  -1  -5   1 2219.58   36.60
   0   5  -1 1614.04   27.90
   0   5  -1 1594.84   26.90
   0  -5   1 1619.14   26.90
   0  -5   1 1585.74   27.70
   0  -5   1 1577.64   26.90
  -1   5  -1  320.07    7.50
  -1   5  -1  320.07    7.90
   1  -5   1  311.77    6.70
   1  -5   1  304.77    7.50
   1  -5   1  310.87    7.80
  -2   5  -1   20.30    2.20
  -2   5  -1   25.10    2.50
   2  -5   1   17.90    2.20
   2  -5   1   24.10    1.80
   2  -5   1   17.00    2.10
  -3   5  -1  186.38    6.20
  -3   5  -1  190.48    6.10
   3  -5   1  197.28    6.30
   3  -5   1  191.68    6.20
   3  -5   1  188.78    4.80
  -4   5  -1  268.97    8.10
  -4   5  -1  264.07    7.60
  -4   5  -1  268.57    7.80
   4  -5   1  271.77    6.20
   4  -5   1  274.57    7.80
   4  -5   1  256.47    8.10
  -5   5  -1  404.06   10.30
  -5   5  -1  393.56   10.20
  -5   5  -1  401.96   10.70
   5  -5   1  392.86   10.60
   5  -5   1  404.96    8.60
   5  -5   1  419.76   10.40
  -6   5  -1  132.89    5.90
  -6   5  -1  130.69    5.70
  -6   5  -1  144.59    6.30
   6  -5   1  130.09    6.10
   6  -5   1  136.19    6.00
  -7   5  -1   66.29    4.60
  -7   5  -1   64.99    5.30
  -7   5  -1   74.69    4.70
   7  -5   1   66.89    4.70
   7  -5   1   61.09    5.10
  -8   5  -1   17.50    3.00
  -8   5  -1   20.40    3.50
  -8   5  -1   23.20    3.40
   8  -5   1   15.60    3.40
   8  -5   1   22.60    3.30
  -9   5  -1   92.29    6.80
  -9   5  -1  101.39    6.30
  -9   5  -1   86.49    6.10
   9  -5   1   94.09    6.00
   9  -5   1   92.19    6.80
 -10   5  -1   53.39    5.00
 -10   5  -1   51.99    5.50
 -10   5  -1   43.80    4.80
  10  -5   1   59.09    5.30
  10  -5   1   49.60    5.40
 -11   5  -1    4.70    3.30
 -11   5  -1    3.30    3.40
 -11   5  -1    0.00    2.60
  11  -5   1    6.50    3.40
  11  -5   1   10.20    3.50
 -12   5  -1    4.30    3.20
  12  -5   1    1.40    3.30
  12  -5   1    2.60    3.60
  13   4  -1    8.80    4.50
 -13  -4   1   11.20    4.50
 -12  -4   1   32.90    5.10
 -11  -4   1   14.50    3.90
  10   4  -1   86.39    5.70
 -10  -4   1   74.69    6.30
   9   4  -1   97.39    5.60
  -9  -4   1   84.89    6.20
   8   4  -1  224.88    7.70
  -8  -4   1  222.08    8.70
   7   4  -1   12.30    2.30
  -7  -4   1   10.20    2.70
  -7  -4   1   10.80    1.90
   6   4  -1   11.70    2.10
  -6  -4   1   12.10    2.50
  -6  -4   1   12.40    1.80
   5   4  -1  156.98    5.30
  -5  -4   1  157.58    4.90
  -5  -4   1  145.19    5.80
   4   4  -1  218.68    6.20
  -4  -4   1  230.58    6.90
  -4  -4   1  234.68    6.00
   3   4  -1   13.10    1.80
  -3  -4   1   11.90    1.50
  -3  -4   1   10.70    1.80
   2   4  -1    5.60    1.30
  -2  -4   1    4.40    1.10
  -2  -4   1    5.00    0.70
   1   4  -1   26.50    2.10
  -1  -4   1   29.20    2.10
  -1  -4   1   32.60    1.70
  -1  -4   1   31.40    2.10
   0   4  -1  198.18    4.80
   0  -4   1  194.08    5.20
   0  -4   1  185.98    4.80
   0  -4   1  197.68    4.80
  -1   4  -1    0.30    0.90
  -1   4  -1    1.00    1.00
   1  -4   1    1.00    1.00
   1  -4   1    1.30    0.70
   1  -4   1    0.20    0.90
  -2   4  -1  655.03   12.90
  -2   4  -1  664.03   12.90
  -2   4  -1  675.73   13.10
   2  -4   1  669.83   13.10
   2  -4   1  664.33   11.80
   2  -4   1  649.14   12.90
  -3   4  -1 1948.80   33.20
  -3   4  -1 1994.90   33.40
  -3   4  -1 1931.61   33.20
   3  -4   1 1985.40   33.20
   3  -4   1 1907.31   33.40
   3  -4   1 1948.31   31.70
  -4   4  -1 2459.35   41.10
  -4   4  -1 2426.36   41.10
  -4   4  -1 2438.46   41.40
   4  -4   1 2435.06   41.50
   4  -4   1 2432.86   39.50
   4  -4   1 2479.75   41.10
  -5   4  -1  398.36    9.70
  -5   4  -1  415.06   10.20
  -5   4  -1  398.76    9.80
   5  -4   1  397.06    9.70
   5  -4   1  396.46   10.20
   5  -4   1  394.96    8.40
  -6   4  -1    9.40    2.00
  -6   4  -1    9.10    2.20
  -6   4  -1   12.30    2.20
   6  -4   1   10.70    1.60
   6  -4   1   11.70    2.30
   6  -4   1   12.90    2.30
  -7   4  -1   40.50    3.60
  -7   4  -1   33.90    3.70
  -7   4  -1   44.10    3.80
  -7   4  -1   40.60    3.00
   7  -4   1   37.40    3.70
   7  -4   1   33.70    3.30
   7  -4   1   35.90    3.00
  -8   4  -1  674.43   15.40
  -8   4  -1  631.14   15.80
  -8   4  -1  685.43   15.50
   8  -4   1  638.44   15.80
   8  -4   1  656.83   15.30
  -9   4  -1  291.97    9.70
  -9   4  -1  303.67    9.70
  -9   4  -1  278.87   10.00
   9  -4   1  284.27    9.70
   9  -4   1  286.17   10.20
 -10   4  -1   41.50    4.80
 -10   4  -1   40.10    4.40
 -10   4  -1   42.00    4.70
  10  -4   1   36.10    4.30
  10  -4   1   40.90    4.70
 -11   4  -1    7.50    4.50
 -11   4  -1    7.20    3.20
 -11   4  -1   11.60    3.30
  11  -4   1   11.10    3.60
  11  -4   1   13.10    3.40
 -12   4  -1  108.29    8.00
 -12   4  -1  102.49    7.20
  12  -4   1   99.79    7.80
  12  -4   1   98.79    7.30
  13  -4   1  112.49    8.70
  13   3  -1    2.20    4.20
 -13  -3   1    1.50    3.50
  12   3  -1    6.10    3.50
 -12  -3   1    2.80    3.40
 -11  -3   1  107.79    7.40
  10   3  -1    0.40    2.50
 -10  -3   1    0.00    2.80
   9   3  -1   16.00    3.00
  -9  -3   1   17.60    3.60
   8   3  -1  266.47    8.20
  -8  -3   1  272.37    9.30
  -8  -3   1  277.77    7.70
   7   3  -1  187.08    6.30
  -7  -3   1  186.58    5.80
  -7  -3   1  190.88    7.20
   6   3  -1   26.70    2.50
  -6  -3   1   23.20    2.80
  -6  -3   1   31.00    2.50
   5   3  -1  456.75   10.10
  -5  -3   1  465.55   11.00
  -5  -3   1  475.35    9.70
   4   3  -1 1806.22   30.60
  -4  -3   1 1800.82   31.40
  -4  -3   1 1836.92   30.10
   3   3  -1  777.72   14.40
  -3  -3   1  781.42   13.90
  -3  -3   1  769.02   14.80
   2   3  -1  215.28    5.40
  -2  -3   1  232.68    5.70
  -2  -3   1  234.48    5.20
   1   3  -1 1409.36   23.90
   1   3  -1 1455.85   22.80
  -1  -3   1 1393.06   22.80
  -1  -3   1 1450.45   23.80
  -1  -3   1 1418.26   23.70
   0   3  -1  338.87    6.60
   0  -3   1  334.57    6.70
   0  -3   1  325.27    6.90
   0  -3   1  340.97    6.60
  -1   3  -1  352.46    7.40
  -1   3  -1  354.96    7.30
   1  -3   1  326.17    7.20
   1  -3   1  372.56    6.80
   1  -3   1  353.46    7.40
  -2   3  -1  624.84   12.00
  -2   3  -1  623.04   11.80
  -2   3  -1  635.64   11.90
   2  -3   1  606.64   11.90
   2  -3   1  623.74   11.00
   2  -3   1  638.64   11.90
  -3   3  -1  100.39    3.80
  -3   3  -1   98.99    3.70
  -3   3  -1   99.29    3.60
   3  -3   1   98.19    3.80
   3  -3   1   95.49    3.60
   3  -3   1  101.89    2.90
  -4   3  -1   13.20    1.80
  -4   3  -1   10.70    1.30
  -4   3  -1    9.70    1.60
  -4   3  -1    9.40    1.60
   4  -3   1   11.70    1.30
   4  -3   1    8.50    1.70
   4  -3   1    9.40    1.60
  -5   3  -1  259.27    7.00
  -5   3  -1  248.38    7.20
  -5   3  -1  256.87    6.30
  -5   3  -1  261.37    7.00
   5  -3   1  260.87    7.40
   5  -3   1  259.47    6.20
   5  -3   1  250.37    7.00
  -6   3  -1    1.80    1.20
  -6   3  -1    3.50    1.60
  -6   3  -1    7.20    1.90
  -6   3  -1    4.50    1.60
   6  -3   1    4.30    1.70
   6  -3   1    5.00    1.40
   6  -3   1    4.60    1.70
  -7   3  -1   54.69    3.80
  -7   3  -1   61.49    4.00
  -7   3  -1   59.39    3.40
  -7   3  -1   56.29    4.30
   7  -3   1   67.39    4.50
   7  -3   1   59.79    3.40
   7  -3   1   55.49    4.00
  -8   3  -1    9.20    2.40
  -8   3  -1    6.90    2.50
  -8   3  -1    7.20    2.30
  -8   3  -1    7.90    2.20
   8  -3   1    8.10    2.40
   8  -3   1    7.10    2.60
   8  -3   1    5.90    2.10
  -9   3  -1   -1.70    2.10
  -9   3  -1    6.20    2.50
  -9   3  -1    2.30    2.50
  -9   3  -1    1.70    2.30
   9  -3   1   -5.10    2.10
   9  -3   1    3.70    2.40
   9  -3   1   -1.20    2.40
 -10   3  -1   26.00    4.00
 -10   3  -1   28.60    3.90
 -10   3  -1   34.50    4.00
  10  -3   1   29.70    4.20
  10  -3   1   33.50    4.10
  10  -3   1   30.60    3.80
 -11   3  -1    2.20    2.80
 -11   3  -1   -2.30    2.30
  11  -3   1   -0.80    2.50
  11  -3   1    0.10    2.70
 -12   3  -1   23.60    4.30
 -12   3  -1   25.90    4.20
  12  -3   1   29.50    4.70
  12  -3   1   34.60    4.80
  13   2  -1   52.29    6.00
 -13  -2   1   40.50    5.50
  12   2  -1   31.40    4.90
 -12  -2   1   19.30    4.30
  11   2  -1   49.80    5.20
  11   2  -1   52.09    5.00
 -11  -2   1   49.40    5.30
  10   2  -1  441.96   12.00
 -10  -2   1  425.86   12.10
 -10  -2   1  406.26   12.80
   9   2  -1  448.26   11.80
  -9  -2   1  481.15   13.20
  -9  -2   1  457.55   12.10
   8   2  -1  214.88    7.20
  -8  -2   1  236.98    8.30
  -8  -2   1  239.28    6.90
  -8  -2   1  224.48    7.50
   7   2  -1    0.30    1.40
  -7  -2   1   -1.60    1.50
  -7  -2   1   -1.80    1.10
  -7  -2   1    1.00    1.50
   6   2  -1   15.30    2.00
   6   2  -1   15.90    1.50
  -6  -2   1   14.00    1.40
  -6  -2   1   14.60    2.10
  -6  -2   1   12.70    2.20
  -6  -2   1   19.20    1.90
   5   2  -1   80.39    3.60
   5   2  -1   89.89    2.70
  -5  -2   1   86.09    4.20
  -5  -2   1   91.29    3.30
  -5  -2   1   82.49    3.80
  -5  -2   1   86.19    2.70
   4   2  -1   43.70    1.60
   4   2  -1   45.10    2.50
  -4  -2   1   42.80    2.70
  -4  -2   1   39.70    1.60
  -4  -2   1   42.20    2.20
   3   2  -1 1064.19   18.50
  -3  -2   1 1077.39   19.10
  -3  -2   1 1082.29   18.00
   2   2  -1 2117.79   34.20
  -2  -2   1 2109.59   34.50
  -2  -2   1 2134.99   33.70
   1   2  -1   42.10    1.90
  -1  -2   1   40.60    1.90
  -1  -2   1   41.60    1.60
   0   2  -1 1230.98   20.00
   0  -2   1 1271.97   20.20
   0  -2   1 1218.68   20.30
  -1   2  -1 3330.17   52.19
  -1   2  -1 3343.67   52.19
  -1   2  -1 3291.57   52.09
   1  -2   1 3252.47   52.19
   1  -2   1 3348.66   51.79
  -2   2  -1  707.53   12.60
  -2   2  -1  710.53   12.50
  -2   2  -1  695.63   12.80
   2  -2   1  710.53   12.60
   2  -2   1  702.13   12.00
  -3   2  -1  284.17    6.50
  -3   2  -1  293.67    6.70
  -3   2  -1  281.87    6.30
  -3   2  -1  290.27    5.90
   3  -2   1  282.17    6.40
   3  -2   1  285.17    5.90
  -4   2  -1  775.12   13.80
  -4   2  -1  775.62   14.20
  -4   2  -1  740.43   14.20
  -4   2  -1  743.83   14.50
   4  -2   1  764.22   13.60
   4  -2   1  746.23   14.30
  -5   2  -1 2316.17   37.80
  -5   2  -1 2327.07   38.40
  -5   2  -1 2275.67   38.10
  -5   2  -1 2278.57   38.60
   5  -2   1 2281.77   37.60
   5  -2   1 2262.97   38.30
  -6   2  -1 1113.19   21.00
  -6   2  -1 1123.29   21.20
  -6   2  -1 1128.39   20.80
  -6   2  -1 1141.29   20.60
   6  -2   1 1134.59   21.00
   6  -2   1 1124.29   21.40
   6  -2   1 1136.09   20.40
  -7   2  -1   29.60    2.80
  -7   2  -1   27.50    2.60
  -7   2  -1   23.00    2.80
  -7   2  -1   25.40    2.70
   7  -2   1   27.00    2.90
   7  -2   1   31.40    3.00
   7  -2   1   21.50    2.40
  -8   2  -1   28.80    3.00
  -8   2  -1   31.40    3.40
  -8   2  -1   31.70    3.20
  -8   2  -1   35.90    3.40
   8  -2   1   34.20    3.30
   8  -2   1   34.30    3.10
   8  -2   1   31.60    3.40
   8  -2   1   34.80    3.20
  -9   2  -1    9.50    2.50
  -9   2  -1    8.90    2.50
  -9   2  -1   10.80    2.60
  -9   2  -1    9.30    2.80
   9  -2   1    6.30    2.40
   9  -2   1    7.30    2.30
   9  -2   1    7.10    2.40
   9  -2   1   13.80    2.80
 -10   2  -1   57.69    5.00
 -10   2  -1   59.99    5.10
 -10   2  -1   62.09    4.90
 -10   2  -1   69.49    5.30
  10  -2   1   59.99    5.10
  10  -2   1   62.99    4.70
  10  -2   1   68.09    5.30
  10  -2   1   72.69    4.90
 -11   2  -1   31.00    4.00
 -11   2  -1   22.20    3.80
  11  -2   1   33.90    4.40
  11  -2   1   25.30    3.90
  13   1  -1   14.30    4.00
 -13  -1   1   10.70    4.00
  12   1  -1   10.80    3.50
 -12  -1   1    7.50    3.40
  11   1  -1    0.30    2.30
  11   1  -1   -0.40    2.90
 -11  -1   1   -3.10    2.40
 -11  -1   1    0.90    2.40
  10   1  -1   59.49    5.20
  10   1  -1   67.79    5.30
 -10  -1   1   50.39    4.70
 -10  -1   1   57.89    5.20
   9   1  -1  436.26   11.50
  -9  -1   1  451.95   11.10
  -9  -1   1  458.35   12.70
  -9  -1   1  446.76   11.80
   8   1  -1  706.63   15.50
   8   1  -1  720.03   15.40
  -8  -1   1  734.63   15.70
  -8  -1   1  743.63   14.90
  -8  -1   1  732.83   16.40
  -8  -1   1  713.23   14.60
   7   1  -1   73.89    3.90
   7   1  -1   71.59    3.40
  -7  -1   1   63.99    3.40
  -7  -1   1   72.39    3.80
  -7  -1   1   68.19    3.30
  -7  -1   1   73.59    4.20
   6   1  -1  530.15   10.50
   6   1  -1  550.34   11.40
  -6  -1   1  522.55   10.50
  -6  -1   1  524.75   11.50
  -6  -1   1  517.75   10.70
  -6  -1   1  543.95   12.10
   5   1  -1 1721.93   29.60
   5   1  -1 1767.72   28.70
  -5  -1   1 1693.43   28.90
  -5  -1   1 1779.32   28.70
  -5  -1   1 1726.23   29.70
  -5  -1   1 1774.92   30.30
   4   1  -1  490.15    8.90
   4   1  -1  488.25    9.80
  -4  -1   1  508.05    9.30
  -4  -1   1  488.25    9.00
  -4  -1   1  484.65    9.80
  -4  -1   1  485.55   10.20
   3   1  -1    3.30    0.60
   3   1  -1    4.20    0.90
  -3  -1   1    2.70    0.60
  -3  -1   1    5.00    1.00
  -3  -1   1    4.20    0.70
  -3  -1   1    2.90    1.00
   2   1  -1  130.89    3.30
  -2  -1   1  122.19    3.40
  -2  -1   1  131.89    2.80
  -2  -1   1  130.99    3.40
   1   1  -1 5056.49   79.59
  -1  -1   1 5168.78   79.99
   0   1  -1 9717.83  153.78
   0   1  -1 9711.93  153.18
   0   1  -1 9864.71  153.28
   0  -1   1 9905.41  153.98
   0  -1   1 9999.00  153.28
  -1   1  -1 7784.42  120.29
  -1   1  -1 7525.45  120.79
  -1   1  -1 7967.00  120.49
   1  -1   1 7770.52  120.29
   1  -1   1 7397.46  120.09
  -2   1  -1   79.89    2.50
  -2   1  -1   80.19    2.60
  -2   1  -1   83.19    2.30
  -2   1  -1   84.99    2.40
   2  -1   1   79.29    2.50
   2  -1   1   81.19    2.30
  -3   1  -1 1381.66   22.50
  -3   1  -1 1390.16   22.50
  -3   1  -1 1315.97   22.80
  -3   1  -1 1347.77   22.70
   3  -1   1 1323.67   22.60
   3  -1   1 1387.26   22.40
  -4   1  -1 1377.06   23.60
  -4   1  -1 1411.26   23.80
  -4   1  -1 1379.76   23.40
  -4   1  -1 1386.76   23.40
   4  -1   1 1384.36   23.30
   4  -1   1 1349.47   23.40
  -5   1  -1  259.47    6.40
  -5   1  -1  254.47    6.60
  -5   1  -1  256.57    6.60
  -5   1  -1  257.07    6.80
   5  -1   1  243.78    6.40
   5  -1   1  255.97    6.50
  -6   1  -1  105.99    4.30
  -6   1  -1  105.09    4.30
  -6   1  -1  109.19    4.20
  -6   1  -1  103.39    4.50
   6  -1   1  102.89    4.30
   6  -1   1  105.29    4.40
   6  -1   1  115.39    4.30
  -7   1  -1  337.17    8.80
  -7   1  -1  333.37    8.50
  -7   1  -1  327.47    8.70
  -7   1  -1  334.37    8.70
   7  -1   1  331.97    8.60
   7  -1   1  339.47    8.70
   7  -1   1  339.27    8.50
   7  -1   1  351.56    8.90
  -8   1  -1   47.70    3.90
  -8   1  -1   47.80    3.70
  -8   1  -1   53.79    3.80
  -8   1  -1   44.60    3.60
   8  -1   1   47.10    3.70
   8  -1   1   52.99    3.60
   8  -1   1   47.80    3.70
   8  -1   1   43.10    3.60
  -9   1  -1    7.70    2.50
  -9   1  -1    8.30    2.50
  -9   1  -1   11.50    2.50
  -9   1  -1    8.30    2.40
   9  -1   1   13.00    2.40
   9  -1   1    9.90    2.40
   9  -1   1    9.30    2.50
   9  -1   1    9.00    2.40
 -10   1  -1   68.09    5.40
 -10   1  -1   72.09    5.20
 -10   1  -1   71.69    5.30
 -10   1  -1   67.19    5.30
  10  -1   1   75.09    5.30
  10  -1   1   77.19    5.10
  10  -1   1   67.79    5.10
  10  -1   1   75.69    5.00
 -11   1  -1   13.40    3.10
 -11   1  -1   21.30    3.60
  11  -1   1   13.60    3.20
  11  -1   1   18.80    3.40
 -12   1  -1   61.19    5.60
  12  -1   1   62.19    5.60
  13   0  -1   45.90    7.00
 -13   0   1   40.50    5.30
  12   0  -1    2.90    3.00
 -12   0   1    3.20    2.90
  11   0  -1   88.59    5.80
  11   0  -1   90.09    6.10
 -11   0   1   77.59    6.10
 -11   0   1   93.09    6.10
  10   0  -1  329.27   10.60
  10   0  -1  323.07   10.10
 -10   0   1  334.57   10.40
 -10   0   1  349.96   10.80
   9   0  -1  248.98    7.70
   9   0  -1  242.18    7.80
   9   0  -1  256.57    8.30
   9   0  -1  240.08    8.40
  -9   0   1  247.38    7.90
  -9   0   1  245.68    8.30
  -9   0   1  249.48    8.70
  -9   0   1  242.48    7.80
   8   0  -1   36.00    3.30
   8   0  -1   37.50    3.10
   8   0  -1   36.90    3.20
  -8   0   1   41.30    3.20
  -8   0   1   35.00    3.50
  -8   0   1   35.70    3.40
  -8   0   1   38.70    3.20
   7   0  -1  105.89    4.30
   7   0  -1  107.49    4.60
   7   0  -1  105.29    4.20
  -7   0   1  105.19    4.70
  -7   0   1  102.49    4.80
  -7   0   1  114.69    4.40
  -7   0   1  108.79    4.40
   6   0  -1  978.30   17.90
   6   0  -1  991.50   18.40
  -6   0   1  976.30   17.80
  -6   0   1 1007.10   18.80
  -6   0   1  954.90   17.80
  -6   0   1  966.90   18.50
   5   0  -1 1348.17   23.30
   5   0  -1 1379.16   23.80
  -5   0   1 1361.66   24.10
  -5   0   1 1369.16   23.30
  -5   0   1 1326.97   23.80
  -5   0   1 1393.86   23.30
   4   0  -1  448.96    8.70
   4   0  -1  439.86    9.10
  -4   0   1  455.45    9.30
  -4   0   1  448.66    9.20
  -4   0   1  439.56    8.60
  -4   0   1  456.55    8.80
   3   0  -1   20.30    1.50
   3   0  -1   18.30    1.40
  -3   0   1   20.80    1.60
  -3   0   1   17.80    1.30
  -3   0   1   19.30    1.60
  -3   0   1   19.30    1.50
   2   0  -1 1564.84   24.70
   2   0  -1 1545.55   25.10
  -2   0   1 1539.75   25.10
  -2   0   1 1536.15   24.60
  -2   0   1 1560.74   24.70
  -2   0   1 1579.14   25.10
   1   0  -1 1907.11   30.20
  -1   0   1 1938.31   30.20
  -1   0   1 1936.61   30.30
  -1   0  -1 1991.60   30.30
  -1   0  -1 1983.80   30.30
  -1   0  -1 1957.80   30.30
   1   0   1 1800.82   30.20
  -2   0  -1 1123.89   18.50
  -2   0  -1 1121.79   18.40
  -2   0  -1 1134.79   18.50
  -2   0  -1 1129.59   18.10
  -3   0  -1  515.95    9.70
  -3   0  -1  521.35    9.70
  -3   0  -1  508.05    9.50
  -3   0  -1  518.65    9.30
   3   0   1  523.05    9.30
  -4   0  -1 5203.68   81.19
  -4   0  -1 5107.59   80.89
  -4   0  -1 5000.80   80.49
  -4   0  -1 5141.69   80.79
   4   0   1 5178.48   80.99
   4   0   1 5220.98   80.59
  -5   0  -1 3944.61   62.89
  -5   0  -1 3960.00   63.39
  -5   0  -1 3875.81   62.99
  -5   0  -1 3920.81   62.69
   5   0   1 3926.61   63.09
   5   0   1 3965.90   62.69
  -6   0  -1 1280.07   23.30
  -6   0  -1 1266.27   22.60
  -6   0  -1 1271.77   22.80
  -6   0  -1 1285.37   22.70
   6   0   1 1274.37   23.10
   6   0   1 1279.07   22.50
  -7   0  -1  217.48    6.40
  -7   0  -1  208.78    6.50
  -7   0  -1  211.88    6.30
  -7   0  -1  207.18    6.70
   7   0   1  202.78    6.10
   7   0   1  207.28    6.70
  -8   0  -1   90.89    4.50
  -8   0  -1   89.59    4.50
  -8   0  -1   95.09    4.70
  -8   0  -1   88.99    4.90
   8   0   1   83.19    4.70
   8   0   1   95.19    4.60
   8   0   1   92.69    4.40
  -9   0  -1  410.96   11.40
  -9   0  -1  415.96   10.70
  -9   0  -1  403.96   10.70
  -9   0  -1  417.36   10.80
   9   0   1  403.16   10.50
   9   0   1  396.86   10.50
   9   0   1  391.76   11.20
   9   0   1  402.46   10.60
 -10   0  -1  311.37   14.10
 -10   0  -1  277.87    9.70
 -10   0  -1  279.87    9.10
 -10   0  -1  291.27    9.20
  10   0   1  280.37    9.60
  10   0   1  292.37    9.20
  10   0   1  289.47    9.10
 -11   0  -1   10.10    3.00
 -11   0  -1    6.30    2.90
  11   0   1    4.60    2.90
  11   0   1    7.10    3.50
 -12   0  -1   52.19    5.30
  12   0   1   58.59    5.50
 -13   0  -1  121.29    8.20
  13   0   1  131.99    8.10
  11  -1  -1    9.80    2.90
  11  -1  -1    7.50    2.70
 -11   1   1    6.60    2.90
 -11   1   1    8.40    3.00
  10  -1  -1   58.39    4.80
  10  -1  -1   56.49    4.70
  10  -1  -1   43.80    4.20
 -10   1   1   45.20    4.60
 -10   1   1   44.50    4.30
 -10   1   1   52.49    4.80
   9  -1  -1  145.69    6.00
   9  -1  -1  138.49    6.30
   9  -1  -1  154.48    6.50
   9  -1  -1  143.89    6.20
  -9   1   1  159.28    6.50
  -9   1   1  142.59    6.40
  -9   1   1  149.39    6.70
  -9   1   1  146.19    6.10
   8  -1  -1   10.80    2.10
   8  -1  -1    8.50    2.10
   8  -1  -1    8.80    2.20
   8  -1  -1    5.30    1.90
  -8   1   1    9.40    2.30
  -8   1   1    9.90    2.20
  -8   1   1    7.30    2.10
  -8   1   1    6.50    1.90
   7  -1  -1   32.80    2.80
   7  -1  -1   30.20    2.80
   7  -1  -1   30.90    2.90
   7  -1  -1   32.40    2.70
  -7   1   1   27.10    2.70
  -7   1   1   35.30    2.90
  -7   1   1   29.90    2.80
  -7   1   1   27.70    2.80
   6  -1  -1   98.59    4.30
   6  -1  -1  104.29    4.30
   6  -1  -1  104.59    4.00
  -6   1   1   96.09    4.20
  -6   1   1  102.09    4.00
  -6   1   1  108.69    4.30
  -6   1   1  103.29    4.30
   5  -1  -1    2.10    1.20
   5  -1  -1    0.20    1.30
   5  -1  -1   -1.60    1.20
  -5   1   1   -1.90    1.30
  -5   1   1    0.90    1.10
  -5   1   1    0.30    1.10
  -5   1   1    2.40    1.30
   4  -1  -1  101.69    3.50
   4  -1  -1   94.19    3.10
  -4   1   1  102.29    3.40
  -4   1   1   98.39    3.50
  -4   1   1   94.49    3.50
  -4   1   1   95.89    3.20
   3  -1  -1  115.19    3.40
   3  -1  -1  112.39    3.10
  -3   1   1  111.19    3.40
  -3   1   1  112.09    3.10
  -3   1   1  112.49    3.10
  -3   1   1  115.09    3.50
   2  -1  -1 6967.40  111.69
   2  -1  -1 7058.59  112.09
  -2   1   1 7131.39  112.19
  -2   1   1 7189.58  112.09
  -2   1   1 7194.58  110.59
  -2   1   1 7400.86  111.49
   1  -1  -1 8479.25  130.29
   1  -1  -1 8263.97  129.79
  -1   1   1 7988.20  129.79
  -1   1   1 8459.35  130.59
   0  -1  -1 7996.10  125.19
   0  -1  -1 7963.40  124.69
   0   1   1 7980.00  124.59
  -1  -1  -1 1794.92   28.30
  -1  -1  -1 1793.12   28.00
  -1  -1  -1 1807.72   28.30
   1   1   1 1779.32   28.20
  -2  -1  -1   60.79    2.00
  -2  -1  -1   58.39    2.20
  -2  -1  -1   58.79    1.80
  -2  -1  -1   60.19    1.80
   2   1   1   56.19    1.70
  -3  -1  -1  618.14   10.80
  -3  -1  -1  627.54   10.70
  -3  -1  -1  607.14   11.10
  -3  -1  -1  621.64   11.50
   3   1   1  595.44   10.70
  -4  -1  -1 2220.78   35.80
  -4  -1  -1 2256.37   36.10
  -4  -1  -1 2179.78   35.50
  -4  -1  -1 2180.28   36.60
   4   1   1 2201.38   35.60
  -5  -1  -1  101.49    3.50
  -5  -1  -1  103.19    3.80
  -5  -1  -1  100.39    4.20
  -5  -1  -1   95.99    3.60
   5   1   1   95.99    3.50
  -6  -1  -1   -1.10    1.30
  -6  -1  -1   -1.60    1.10
  -6  -1  -1   -0.40    1.20
  -6  -1  -1    0.10    1.10
   6   1   1   -1.50    1.10
  -7  -1  -1  122.49    4.70
  -7  -1  -1  115.19    4.70
  -7  -1  -1  118.89    5.20
  -7  -1  -1  131.69    4.60
   7   1   1  122.99    4.60
   7   1   1  115.49    5.10
  -8  -1  -1  260.87    7.60
  -8  -1  -1  239.08    8.20
  -8  -1  -1  279.67    7.90
  -8  -1  -1  273.47    7.40
   8   1   1  270.97    7.50
   8   1   1  257.07    8.30
   8   1   1  269.37    7.60
  -9  -1  -1  160.88    6.30
  -9  -1  -1  159.08    7.10
  -9  -1  -1  155.68    6.30
   9   1   1  149.29    6.90
   9   1   1  155.78    6.10
 -10  -1  -1    6.50    2.60
 -10  -1  -1    8.90    2.70
 -10  -1  -1    1.60    2.70
  10   1   1    6.50    3.20
  10   1   1    5.10    3.10
 -11  -1  -1   84.79    6.30
  11   1   1   96.79    6.40
 -12  -1  -1   40.70    4.90
  12   1   1   39.60    4.80
 -13  -1  -1    2.90    3.20
  13   1   1   -2.10    3.30
  11  -2  -1   -0.40    2.70
  11  -2  -1    2.60    2.40
 -11   2   1    3.20    2.80
  10  -2  -1   68.89    5.20
  10  -2  -1   70.29    5.00
  10  -2  -1   68.99    5.00
  10  -2  -1   72.29    5.30
 -10   2   1   66.99    4.90
 -10   2   1   71.49    5.60
 -10   2   1   64.79    5.00
   9  -2  -1  460.45   11.80
   9  -2  -1  474.15   12.00
   9  -2  -1  483.85   12.40
   9  -2  -1  476.35   12.50
  -9   2   1  491.45   12.70
  -9   2   1  480.15   12.10
  -9   2   1  485.95   12.10
  -9   2   1  480.25   12.50
   8  -2  -1  460.35   11.10
   8  -2  -1  468.15   11.10
   8  -2  -1  469.25   11.70
   8  -2  -1  464.65   11.70
  -8   2   1  460.75   11.20
  -8   2   1  464.35   11.60
  -8   2   1  464.75   11.20
  -8   2   1  443.56   11.60
   7  -2  -1   84.69    3.90
   7  -2  -1   80.69    4.00
   7  -2  -1   91.99    4.50
   7  -2  -1   79.09    4.30
  -7   2   1   81.49    4.10
  -7   2   1   88.39    4.60
  -7   2   1   83.89    4.50
  -7   2   1   84.09    4.00
   6  -2  -1  324.07    8.00
   6  -2  -1  319.77    7.70
   6  -2  -1  336.17    8.60
  -6   2   1  319.77    7.80
  -6   2   1  335.67    8.10
  -6   2   1  313.67    8.40
  -6   2   1  335.07    8.50
   5  -2  -1   54.79    2.60
   5  -2  -1   50.39    2.90
   5  -2  -1   59.29    3.30
  -5   2   1   48.50    3.20
  -5   2   1   48.20    2.90
  -5   2   1   53.59    2.70
  -5   2   1   54.49    3.20
   4  -2  -1  556.04   10.30
   4  -2  -1  550.94   10.80
   4  -2  -1  560.44   11.30
  -4   2   1  560.84   10.40
  -4   2   1  556.14   10.90
  -4   2   1  552.54   11.30
  -4   2   1  558.24   11.30
   3  -2  -1   54.49    2.70
   3  -2  -1   50.99    2.30
   3  -2  -1   56.59    1.90
  -3   2   1   54.39    2.60
  -3   2   1   52.99    2.60
  -3   2   1   55.29    2.00
  -3   2   1   50.89    2.30
   2  -2  -1   68.39    2.60
   2  -2  -1   68.49    1.70
   2  -2  -1   66.99    2.40
  -2   2   1   67.89    2.50
  -2   2   1   66.99    2.60
  -2   2   1   67.99    1.70
  -2   2   1   70.69    2.40
   1  -2  -1    7.00    0.90
   1  -2  -1    5.60    0.90
  -1   2   1    5.50    0.90
   0  -2  -1    7.80    1.00
   0   2   1    8.80    1.00
  -1  -2  -1  713.73   12.00
  -1  -2  -1  679.53   11.80
  -1  -2  -1  702.53   11.50
   1   2   1  686.43   11.70
  -2  -2  -1    3.10    0.80
  -2  -2  -1    3.80    0.60
  -2  -2  -1    1.50    0.80
   2   2   1    2.90    0.70
  -3  -2  -1   30.50    2.10
  -3  -2  -1   24.50    1.30
  -3  -2  -1   26.00    1.70
   3   2   1   29.00    1.60
  -4  -2  -1    6.00    1.20
  -4  -2  -1    5.10    0.90
  -4  -2  -1    4.40    1.30
   4   2   1    4.10    1.00
  -5  -2  -1  385.36    7.60
  -5  -2  -1  371.46    8.40
  -5  -2  -1  383.56    8.30
  -5  -2  -1  373.96    9.00
   5   2   1  376.86    8.10
  -6  -2  -1   76.59    3.50
  -6  -2  -1   75.19    4.10
  -6  -2  -1   70.99    3.50
  -6  -2  -1   79.99    3.10
   6   2   1   76.19    3.30
  -7  -2  -1   14.40    2.50
  -7  -2  -1   11.70    2.00
  -7  -2  -1   14.70    2.10
  -7  -2  -1   15.40    1.80
   7   2   1   14.50    2.00
  -8  -2  -1   42.40    4.00
  -8  -2  -1   40.80    3.40
  -8  -2  -1   46.00    3.60
   8   2   1   45.60    3.40
  -9  -2  -1  187.98    6.80
  -9  -2  -1  188.68    7.90
  -9  -2  -1  191.28    6.80
   9   2   1  169.88    7.40
   9   2   1  177.98    6.50
 -10  -2  -1  558.64   15.20
 -10  -2  -1  564.74   13.80
  10   2   1  575.44   15.10
 -11  -2  -1  147.89    7.90
  11   2   1  160.08    8.30
 -12  -2  -1   -0.30    2.70
  12   2   1   -0.30    2.90
 -13  -2  -1   54.39    6.20
  13   2   1   54.39    5.90
 -12   3   1    6.20    4.50
  11  -3  -1    6.40    2.70
  11  -3  -1    4.60    2.80
 -11   3   1    1.40    2.60
  10  -3  -1    1.20    2.50
  10  -3  -1   -0.40    2.20
  10  -3  -1   -0.50    2.30
 -10   3   1    1.00    2.30
 -10   3   1    2.60    2.80
   9  -3  -1   17.90    3.30
   9  -3  -1   15.70    3.30
   9  -3  -1   28.20    3.40
  -9   3   1   12.30    3.10
  -9   3   1   25.90    3.30
  -9   3   1   17.70    3.30
   8  -3  -1  234.48    7.20
   8  -3  -1  245.58    8.50
   8  -3  -1  246.88    7.80
  -8   3   1  249.78    7.80
  -8   3   1  245.78    8.40
  -8   3   1  243.98    7.40
  -8   3   1  245.98    8.40
   7  -3  -1   44.30    3.40
   7  -3  -1   49.90    3.10
   7  -3  -1   53.59    4.00
  -7   3   1   51.89    4.00
  -7   3   1   59.39    3.40
  -7   3   1   45.80    3.70
  -7   3   1   59.79    3.80
   6  -3  -1   33.70    2.80
   6  -3  -1   33.00    3.00
   6  -3  -1   32.20    2.40
  -6   3   1   33.50    2.40
  -6   3   1   36.10    2.90
  -6   3   1   35.30    3.10
  -6   3   1   24.60    2.70
   5  -3  -1  677.53   12.50
   5  -3  -1  677.93   14.10
   5  -3  -1  670.13   13.50
  -5   3   1  691.93   13.60
  -5   3   1  674.33   13.90
  -5   3   1  692.93   12.70
  -5   3   1  671.33   14.10
   4  -3  -1 1600.34   26.30
   4  -3  -1 1597.64   27.60
   4  -3  -1 1629.64   28.20
  -4   3   1 1622.04   28.20
  -4   3   1 1625.04   26.40
  -4   3   1 1649.63   27.70
  -4   3   1 1589.74   27.90
   3  -3  -1  835.52   15.30
   3  -3  -1  828.82   15.70
   3  -3  -1  832.12   13.90
  -3   3   1  863.41   14.00
  -3   3   1  840.32   15.60
  -3   3   1  845.82   15.70
  -3   3   1  840.92   15.30
   2  -3  -1  313.37    7.00
   2  -3  -1  321.57    7.10
   2  -3  -1  320.07    5.60
  -2   3   1  322.47    7.10
  -2   3   1  331.17    7.10
   1  -3  -1   37.00    2.00
  -1   3   1   47.80    2.20
   0  -3  -1  839.92   14.60
   0  -3  -1  870.71   15.10
   0  -3  -1  884.41   14.10
   0   3   1  833.02   14.90
  -1  -3  -1  822.12   14.30
  -1  -3  -1  779.72   13.50
  -1  -3  -1  814.32   13.80
   1   3   1  801.12   14.00
  -2  -3  -1  419.16    8.40
  -2  -3  -1  413.86    8.30
  -2  -3  -1  420.46    7.40
   2   3   1  411.36    8.10
  -3  -3  -1  334.37    7.20
  -3  -3  -1  329.07    6.00
  -3  -3  -1  331.47    7.60
   3   3   1  318.47    6.80
  -4  -3  -1   34.80    2.30
  -4  -3  -1   33.00    2.70
  -4  -3  -1   36.40    1.60
   4   3   1   29.40    2.10
  -5  -3  -1   21.10    1.60
  -5  -3  -1   25.70    2.20
  -5  -3  -1   22.10    2.40
   5   3   1   26.60    2.20
  -6  -3  -1   79.79    2.90
  -6  -3  -1   80.99    3.80
  -6  -3  -1   83.09    4.40
   6   3   1   81.79    3.60
  -7  -3  -1   61.09    3.60
  -7  -3  -1   58.89    4.20
   7   3   1   63.29    3.50
  -8  -3  -1   60.99    4.80
  -8  -3  -1   59.79    4.00
   8   3   1   66.49    3.90
  -9  -3  -1   43.80    4.60
  -9  -3  -1   49.90    4.10
   9   3   1   49.60    4.20
 -10  -3  -1   14.00    3.50
  10   3   1   12.90    3.50
 -11  -3  -1   29.20    4.40
  11   3   1   33.40    4.50
 -12  -3  -1   -2.60    2.80
  12   3   1   -1.40    2.90
 -13  -3  -1   28.60    5.10
  13   3   1   27.70    4.90
  12  -4  -1  112.79    7.80
  12  -4  -1  104.99   11.00
 -12   4   1  111.49    8.10
  11  -4  -1   10.90    3.20
  11  -4  -1   10.40    3.40
  11  -4  -1   12.80    3.30
 -11   4   1   10.10    3.50
 -11   4   1   12.00    3.20
  10  -4  -1  550.74   14.40
  10  -4  -1  551.74   15.10
  10  -4  -1  543.95   14.80
 -10   4   1  570.74   14.40
 -10   4   1  566.64   15.20
   9  -4  -1 1043.90   22.20
   9  -4  -1 1101.49   23.30
  -9   4   1 1072.59   22.20
  -9   4   1 1092.99   23.30
  -9   4   1 1088.39   23.10
   8  -4  -1  650.53   15.00
   8  -4  -1  645.64   15.70
  -8   4   1  659.33   15.00
  -8   4   1  651.33   15.70
  -8   4   1  656.63   15.60
   7  -4  -1   58.39    4.40
   7  -4  -1   67.19    4.20
  -7   4   1   63.59    4.50
  -7   4   1   67.69    4.60
  -7   4   1   60.79    4.00
   6  -4  -1   22.90    2.60
   6  -4  -1   17.00    2.60
  -6   4   1   16.70    2.30
  -6   4   1   14.70    2.40
  -6   4   1   19.00    2.60
  -6   4   1   17.30    1.80
   5  -4  -1  796.12   16.00
   5  -4  -1  828.22   14.40
   5  -4  -1  835.62   16.80
  -5   4   1  787.32   16.30
  -5   4   1  820.42   14.40
  -5   4   1  771.92   16.40
  -5   4   1  811.52   16.00
   4  -4  -1  440.46   10.30
   4  -4  -1  435.46    8.20
   4  -4  -1  440.96   10.00
  -4   4   1  459.25   10.30
  -4   4   1  431.16    9.80
  -4   4   1  432.26   10.20
   3  -4  -1   18.00    1.10
   3  -4  -1   22.00    2.20
   3  -4  -1   19.00    2.20
  -3   4   1   16.90    2.00
  -3   4   1   17.50    2.10
   2  -4  -1  455.25    7.50
   2  -4  -1  431.96    9.40
   2  -4  -1  427.16    9.30
  -2   4   1  442.46    9.40
  -2   4   1  429.96    9.40
   1  -4  -1  198.08    3.90
   1  -4  -1  194.68    5.30
   1  -4  -1  189.88    5.00
  -1   4   1  194.98    5.20
   0  -4  -1  213.18    5.10
   0  -4  -1  221.88    4.60
   0  -4  -1  211.28    5.50
   0   4   1  212.38    5.50
  -1  -4  -1 1565.34   26.50
  -1  -4  -1 1556.34   25.80
  -1  -4  -1 1575.54   25.60
   1   4   1 1559.84   26.30
  -2  -4  -1  170.48    3.80
  -2  -4  -1  151.88    4.60
  -2  -4  -1  156.18    4.60
   2   4   1  163.38    4.60
  -3  -4  -1    5.30    1.50
  -3  -4  -1    9.40    1.50
  -3  -4  -1    9.30    0.90
   3   4   1    8.90    1.40
  -4  -4  -1  236.88    6.90
  -4  -4  -1  250.57    4.80
  -4  -4  -1  240.68    6.30
   4   4   1  239.28    6.10
  -5  -4  -1  835.02   16.90
  -5  -4  -1  811.42   15.80
  -5  -4  -1  815.72   13.60
   5   4   1  795.62   15.40
  -6  -4  -1  421.16    9.90
   6   4   1  411.46    9.60
  -7  -4  -1  127.49    6.00
  -7  -4  -1  134.09    5.30
   7   4   1  133.49    5.10
  -8  -4  -1  308.27    8.80
  -8  -4  -1  304.37   10.00
   8   4   1  310.57    8.60
  -9  -4  -1  158.18    7.70
  -9  -4  -1  164.38    6.60
   9   4   1  171.38    6.60
 -10  -4  -1   96.69    6.70
 -11  -4  -1   18.90    4.10
  11   4   1    9.80    3.70
 -12  -4  -1    6.40    3.80
  12   4   1    5.20    3.90
 -13  -4  -1   -2.80    3.40
  13   4   1   -0.10    3.70
  12  -5  -1    4.60    3.60
  12  -5  -1    8.30    3.80
 -12   5   1    0.50    3.50
  11  -5  -1   20.40    3.80
  11  -5  -1   17.50    4.00
  11  -5  -1   14.60    3.60
 -11   5   1   15.90    3.50
 -11   5   1   16.40    4.00
  10  -5  -1   42.30    4.60
  10  -5  -1   42.90    4.90
 -10   5   1   39.60    4.50
 -10   5   1   48.10    5.30
   9  -5  -1    8.70    3.20
   9  -5  -1   10.50    2.90
  -9   5   1    9.10    2.90
  -9   5   1    4.30    2.40
   8  -5  -1   69.19    5.20
   8  -5  -1   64.09    5.30
  -8   5   1   75.59    5.20
  -8   5   1   71.49    5.20
  -8   5   1   70.49    5.60
   7  -5  -1  130.89    6.40
   7  -5  -1  132.79    6.10
  -7   5   1  134.89    6.20
  -7   5   1  150.98    6.30
  -7   5   1  138.39    6.50
   6  -5  -1  357.16   10.10
   6  -5  -1  361.46    9.80
  -6   5   1  331.17    9.70
  -6   5   1  373.96   10.20
  -6   5   1  346.47    9.40
   5  -5  -1   65.19    4.50
   5  -5  -1   63.79    4.00
  -5   5   1   63.89    4.50
  -5   5   1   75.39    4.20
  -5   5   1   60.69    4.20
   4  -5  -1   84.59    4.30
   4  -5  -1   83.99    4.60
   4  -5  -1   86.79    2.60
  -4   5   1   90.39    4.40
  -4   5   1   83.89    4.60
   3  -5  -1  341.17    8.50
   3  -5  -1  340.67    8.70
   3  -5  -1  348.27    6.30
  -3   5   1  330.77    8.70
  -3   5   1  355.06    8.80
   2  -5  -1  270.57    7.20
   2  -5  -1  266.67    7.00
   2  -5  -1  276.37    5.10
  -2   5   1  260.47    7.10
   1  -5  -1  813.32   13.60
   1  -5  -1  783.42   15.20
   1  -5  -1  804.42   15.60
  -1   5   1  821.12   15.60
   0  -5  -1 4258.77   69.89
   0  -5  -1 4540.45   69.19
   0  -5  -1 4432.56   70.79
   0   5   1 4401.76   70.59
  -1  -5  -1 5743.73   88.39
  -1  -5  -1 5518.95   88.19
  -1  -5  -1 5683.03   89.39
   1   5   1 5563.64   89.09
  -2  -5  -1 2112.89   34.00
  -2  -5  -1 2111.69   35.50
  -2  -5  -1 2104.29   35.10
   2   5   1 2076.59   35.20
  -3  -5  -1  110.29    3.00
  -3  -5  -1  113.69    4.40
  -3  -5  -1  106.59    4.20
   3   5   1  109.89    4.10
  -4  -5  -1   11.10    1.70
  -4  -5  -1   19.30    2.40
  -4  -5  -1   14.10    1.20
   4   5   1   15.50    1.90
  -5  -5  -1  496.65   12.10
  -5  -5  -1  522.65   11.50
   5   5   1  515.85   11.20
  -6  -5  -1   59.99    3.80
  -6  -5  -1   40.60    3.80
   6   5   1   59.79    3.70
  -7  -5  -1   26.50    2.90
  -7  -5  -1   24.80    3.40
   7   5   1   28.20    2.90
  -8  -5  -1   22.00    2.90
  -8  -5  -1   17.30    3.40
   8   5   1   24.20    3.00
  -9  -5  -1   21.50    3.70
   9   5   1   18.90    3.00
 -10  -5  -1  107.09    7.30
 -11  -5  -1   -5.50    2.90
  11   5   1   -7.50    3.40
 -12  -5  -1    7.60    4.10
  12   5   1    4.90    4.10
 -13  -5  -1    4.20    4.00
  13   5   1    6.90    4.10
  12  -6  -1   47.30    5.90
  12  -6  -1   30.80    5.30
 -12   6   1   36.10    5.60
  11  -6  -1    9.10    3.80
  11  -6  -1   12.20    3.70
 -11   6   1    8.70    3.40
 -11   6   1   12.70    4.10
  10  -6  -1    2.50    3.00
  10  -6  -1    1.30    2.70
 -10   6   1   -0.60    2.70
 -10   6   1    2.90    2.60
   9  -6  -1   61.39    5.30
   9  -6  -1   66.79    5.90
  -9   6   1   53.99    5.20
  -9   6   1   65.59    5.40
   8  -6  -1   22.60    3.60
   8  -6  -1   24.30    4.00
  -8   6   1   22.30    3.50
  -8   6   1   18.10    3.30
   7  -6  -1   21.40    3.20
   7  -6  -1   28.60    3.80
  -7   6   1   21.20    3.30
  -7   6   1   28.50    3.50
   6  -6  -1  229.48    8.50
   6  -6  -1  215.78    7.80
  -6   6   1  234.98    8.50
  -6   6   1  238.08    8.30
   5  -6  -1 1401.36   26.20
   5  -6  -1 1358.76   26.60
  -5   6   1 1376.06   26.50
  -5   6   1 1385.46   26.70
   4  -6  -1 1383.16   25.50
   4  -6  -1 1354.86   25.80
  -4   6   1 1343.17   25.60
   3  -6  -1  110.59    5.00
   3  -6  -1  128.19    5.20
  -3   6   1  120.99    5.00
   2  -6  -1  435.66   10.20
   2  -6  -1  433.76   10.40
   2  -6  -1  437.56    7.90
  -2   6   1  445.36   10.50
   1  -6  -1 1763.42   28.60
   1  -6  -1 1721.23   30.90
   1  -6  -1 1814.12   30.50
  -1   6   1 1736.23   30.90
   0  -6  -1  557.64   11.30
   0  -6  -1  535.35   10.40
   0   6   1  540.45   11.80
  -1  -6  -1   -0.20    1.10
  -1  -6  -1   -0.50    1.10
  -1  -6  -1    0.70    1.30
   1   6   1    0.30    1.20
  -2  -6  -1  163.58    5.20
  -2  -6  -1  159.98    4.40
  -2  -6  -1  165.18    5.60
   2   6   1  164.58    5.40
  -3  -6  -1    5.30    1.60
  -3  -6  -1    3.70    1.40
  -3  -6  -1    5.30    1.00
   3   6   1    5.10    1.50
  -4  -6  -1   14.00    2.20
  -4  -6  -1   14.30    2.10
   4   6   1   12.60    2.00
  -5  -6  -1   35.00    3.10
  -5  -6  -1   36.10    3.40
   5   6   1   38.70    3.30
  -6  -6  -1  248.78    7.70
  -6  -6  -1  229.68    8.30
   6   6   1  243.08    7.40
  -7  -6  -1  411.96   10.80
  -7  -6  -1  402.66   11.80
   7   6   1  409.56   10.60
  -8  -6  -1  176.98    8.00
  -8  -6  -1  178.68    7.00
   8   6   1  188.58    7.00
  -9  -6  -1    0.90    2.70
   9   6   1   -2.00    2.00
 -10  -6  -1   97.29    7.30
 -11  -6  -1   81.19    7.20
 -12  -6  -1    6.90    4.00
  12   6   1    0.50    3.90
  11  -7  -1    9.20    3.90
  11  -7  -1    6.80    4.00
 -11   7   1   17.00    4.20
  10  -7  -1   47.20    5.90
  10  -7  -1   41.80    5.10
 -10   7   1   48.90    5.70
   9  -7  -1    2.20    3.10
   9  -7  -1    2.60    2.80
  -9   7   1    2.50    2.90
   8  -7  -1   -0.40    2.80
   8  -7  -1    3.50    2.70
  -8   7   1    0.90    2.50
   7  -7  -1  117.39    6.70
   7  -7  -1  102.29    6.30
  -7   7   1  110.19    6.50
   6  -7  -1  300.37    9.80
   6  -7  -1  298.27   10.10
  -6   7   1  300.47    9.90
   5  -7  -1   99.19    6.00
   5  -7  -1   98.69    5.50
  -5   7   1   95.69    5.50
   4  -7  -1   -2.90    1.80
   4  -7  -1   -5.40    1.80
  -4   7   1   -0.30    1.80
   3  -7  -1   -2.30    1.60
   3  -7  -1   -4.40    1.40
  -3   7   1   -0.30    1.40
   2  -7  -1   -3.60    1.30
   2  -7  -1    0.40    1.50
  -2   7   1   -0.50    1.40
   1  -7  -1  357.96    7.40
   1  -7  -1  361.36    9.00
  -1   7   1  357.66    9.50
   0  -7  -1  759.12   15.00
   0  -7  -1  750.72   14.00
   0  -7  -1  749.53   15.80
   0   7   1  741.73   15.70
  -1  -7  -1 1053.69   20.60
  -1  -7  -1 1062.59   19.20
  -1  -7  -1 1017.10   19.10
   1   7   1 1069.89   20.50
  -2  -7  -1  331.47    9.10
  -2  -7  -1  348.87    8.50
  -2  -7  -1  341.47    7.70
   2   7   1  330.57    8.90
  -3  -7  -1   67.09    4.00
  -3  -7  -1   64.69    3.90
   3   7   1   69.69    3.90
  -4  -7  -1   -1.00    1.70
  -4  -7  -1    2.50    1.60
   4   7   1    0.40    1.50
  -5  -7  -1  298.37    8.90
  -5  -7  -1  282.47    9.10
   5   7   1  306.37    8.70
  -6  -7  -1   25.40    3.60
  -6  -7  -1   28.30    3.30
   6   7   1   33.20    3.40
  -7  -7  -1    2.10    1.90
  -7  -7  -1   -1.70    2.10
   7   7   1    2.30    2.10
  -8  -7  -1   46.60    4.90
  -8  -7  -1   59.29    5.30
   8   7   1   55.39    4.70
  -9  -7  -1   14.80    4.00
 -10  -7  -1   66.69    6.50
 -11  -7  -1    1.30    3.50
 -12  -7  -1   -1.90    3.40
  12   7   1   -1.20    4.00
  11  -8  -1   -2.60    3.40
  11  -8  -1   -2.10    3.40
 -11   8   1    6.00    3.70
  10  -8  -1   91.39    7.50
  10  -8  -1   63.79    6.90
 -10   8   1   78.19    7.30
   9  -8  -1   90.79    7.50
   9  -8  -1   74.89    6.50
  -9   8   1   85.79    7.20
   8  -8  -1  249.08   10.40
   8  -8  -1  243.98    9.80
  -8   8   1  237.68    9.90
   7  -8  -1   99.29    6.80
   7  -8  -1  104.99    6.60
  -7   8   1  107.59    6.90
   6  -8  -1  139.79    7.50
   6  -8  -1  149.19    7.30
  -6   8   1  130.39    7.00
   5  -8  -1   65.69    5.30
   5  -8  -1   62.19    5.20
  -5   8   1   67.59    5.20
   4  -8  -1   -1.40    1.90
   4  -8  -1   -1.20    2.00
  -4   8   1    0.70    2.10
   3  -8  -1   -2.00    1.80
   3  -8  -1   -3.70    1.70
  -3   8   1    0.30    1.80
   2  -8  -1   60.49    4.30
   2  -8  -1   44.20    3.80
  -2   8   1   66.09    4.40
   1  -8  -1    0.00    1.40
   1  -8  -1    1.20    1.60
  -1   8   1    2.10    1.70
   0  -8  -1   -0.10    1.30
   0  -8  -1    1.90    1.60
   0   8   1    0.80    1.70
  -1  -8  -1   92.89    5.00
  -1  -8  -1  101.29    4.20
  -1  -8  -1   93.89    4.00
   1   8   1   98.29    5.00
  -2  -8  -1   72.29    4.00
  -2  -8  -1   78.19    4.50
  -2  -8  -1   73.69    4.10
   2   8   1   68.59    4.30
  -3  -8  -1   72.19    4.40
  -3  -8  -1   64.79    4.40
   3   8   1   67.29    4.40
  -4  -8  -1   68.19    4.80
  -4  -8  -1   72.99    4.60
   4   8   1   77.59    4.70
  -5  -8  -1   -0.50    2.20
  -5  -8  -1    2.20    1.90
   5   8   1    2.20    2.00
  -6  -8  -1  106.99    5.80
  -6  -8  -1   94.29    6.30
   6   8   1   96.39    5.50
  -7  -8  -1   63.09    5.10
  -7  -8  -1   59.69    5.30
   7   8   1   71.59    5.10
  -8  -8  -1    2.60    2.80
   8   8   1   -0.90    2.20
  -9  -8  -1  110.79    7.70
 -10  -8  -1  269.07   11.80
 -11  -8  -1   82.19    7.90
  10  -9  -1   -5.20    3.40
  10  -9  -1    2.60    3.50
 -10   9   1   -0.70    3.40
   9  -9  -1   13.10    4.30
   9  -9  -1    8.60    3.70
  -9   9   1   16.30    4.30
   8  -9  -1    3.30    3.10
   8  -9  -1    2.80    3.50
  -8   9   1   -0.80    2.80
   7  -9  -1    1.20    3.10
   7  -9  -1    2.90    3.00
  -7   9   1    4.50    3.00
   6  -9  -1    4.90    3.00
   6  -9  -1    8.80    3.30
  -6   9   1   13.80    3.40
   5  -9  -1    5.50    2.70
   5  -9  -1    6.20    2.90
  -5   9   1    3.10    2.50
   4  -9  -1   52.29    5.10
   4  -9  -1   48.20    4.50
  -4   9   1   46.00    4.90
   3  -9  -1   25.50    3.60
   3  -9  -1   22.40    3.40
  -3   9   1   26.70    3.90
   2  -9  -1    1.30    2.00
   2  -9  -1   -0.90    1.90
  -2   9   1   -0.40    2.10
   1  -9  -1   22.10    3.30
   1  -9  -1   16.70    2.90
  -1   9   1   23.90    3.30
   0  -9  -1   -1.90    1.60
   0  -9  -1    3.50    2.00
   0   9   1    1.50    1.90
  -1  -9  -1    1.40    1.90
  -1  -9  -1    1.90    1.70
   1   9   1    3.70    2.30
  -2  -9  -1   51.49    3.90
  -2  -9  -1   49.00    4.40
   2   9   1   52.59    4.50
  -3  -9  -1   15.60    3.00
  -3  -9  -1   16.90    2.90
   3   9   1   20.40    3.30
  -4  -9  -1  139.79    6.80
  -4  -9  -1  140.69    6.80
   4   9   1  145.09    6.70
  -5  -9  -1  351.66   11.00
  -5  -9  -1  352.16   10.90
   5   9   1  363.16   10.70
  -6  -9  -1   21.70    3.40
  -6  -9  -1   33.30    4.40
   6   9   1   28.70    3.80
  -7  -9  -1   75.39    6.10
  -7  -9  -1   74.49    5.60
   7   9   1   80.89    5.80
  -8  -9  -1  160.08    8.70
   8   9   1  165.28    7.90
  -9  -9  -1   75.89    6.90
 -10  -9  -1    4.40    3.90
 -11  -9  -1   41.40    7.20
   9 -10  -1    9.10    4.10
   9 -10  -1   15.80    4.70
  -9  10   1    6.40    4.10
   8 -10  -1   54.39    6.20
   8 -10  -1   49.20    6.20
  -8  10   1   48.30    6.00
   7 -10  -1  149.09    8.90
   7 -10  -1  131.39    8.90
  -7  10   1  133.69    8.20
   6 -10  -1   62.89    6.00
   6 -10  -1   59.49    6.00
  -6  10   1   64.39    6.20
   5 -10  -1   -2.50    2.70
   5 -10  -1   -0.60    2.80
  -5  10   1    6.30    3.00
   4 -10  -1  335.47   11.20
   4 -10  -1  314.17   11.00
  -4  10   1  299.87   11.10
   3 -10  -1  282.17    9.90
   3 -10  -1  266.07    9.90
  -3  10   1  279.77   10.30
   2 -10  -1  186.58    7.80
   2 -10  -1  167.08    7.90
  -2  10   1  174.48    8.00
   1 -10  -1   -2.20    2.00
   1 -10  -1    1.30    2.30
  -1  10   1   -1.60    2.20
   0 -10  -1   18.60    3.00
   0 -10  -1   23.10    3.60
   0  10   1   17.80    3.50
  -1 -10  -1  126.89    6.80
   1  10   1  119.99    6.60
  -2 -10  -1  183.48    7.90
   2  10   1  186.58    7.90
  -3 -10  -1  126.39    6.70
   3  10   1  122.09    6.60
  -4 -10  -1   59.59    5.30
  -4 -10  -1   70.19    5.50
   4  10   1   57.49    5.10
  -5 -10  -1   -0.80    2.10
  -5 -10  -1    0.10    2.50
   5  10   1    5.40    2.70
  -6 -10  -1    2.90    2.40
  -6 -10  -1    3.50    3.00
   6  10   1    5.50    2.90
  -7 -10  -1    5.70    3.20
   7  10   1    2.60    2.70
  -8 -10  -1   10.30    3.80
   8  10   1   17.00    4.30
  -9 -10  -1   37.20    5.50
 -10 -10  -1   43.60    6.30
   8 -11  -1   -1.80    3.50
   8 -11  -1    3.50    3.80
  -8  11   1   -4.30    3.10
   7 -11  -1   32.10    5.30
   7 -11  -1   24.30    4.90
  -7  11   1   24.80    5.10
   6 -11  -1  204.08   10.30
   6 -11  -1  205.68   10.10
  -6  11   1  197.58   10.10
   5 -11  -1  159.58    9.00
   5 -11  -1  158.58    9.00
  -5  11   1  144.49    8.50
   4 -11  -1   24.80    4.30
   4 -11  -1   30.40    4.60
  -4  11   1   33.40    4.90
   3 -11  -1   51.79    5.30
   3 -11  -1   57.29    5.60
  -3  11   1   60.29    6.00
   2 -11  -1    6.20    2.80
   2 -11  -1    7.40    2.90
  -2  11   1   11.20    3.30
   1 -11  -1   14.40    3.20
   1 -11  -1   28.30    4.20
  -1  11   1   22.70    3.80
   0 -11  -1  169.68    8.20
   0  11   1  156.98    7.80
  -1 -11  -1  121.89    7.00
   1  11   1  124.99    7.20
  -2 -11  -1  192.68    8.60
   2  11   1  201.58    8.80
  -3 -11  -1  163.08    8.00
   3  11   1  171.48    8.10
  -4 -11  -1   94.49    6.50
   4  11   1  110.19    6.90
  -5 -11  -1   29.30    4.30
  -5 -11  -1   19.00    3.50
   5  11   1   21.90    3.90
  -6 -11  -1   14.90    3.40
  -6 -11  -1   19.60    3.80
   6  11   1   20.70    3.90
  -7 -11  -1   19.50    4.10
   7  11   1   17.10    3.80
  -8 -11  -1   14.00    4.10
  -9 -11  -1   -0.70    3.40
   7 -12  -1    5.50    4.30
   7 -12  -1    7.60    4.20
  -7  12   1    1.70    3.80
   6 -12  -1   17.60    4.60
   6 -12  -1   15.50    4.50
  -6  12   1    7.10    4.20
   5 -12  -1  102.09    8.40
   5 -12  -1  102.69    8.30
  -5  12   1  101.09    8.30
   4 -12  -1  134.29    8.60
   4 -12  -1  138.99    8.50
  -4  12   1  143.39    8.70
   3 -12  -1   55.89    5.90
   3 -12  -1   55.89    5.60
  -3  12   1   57.49    6.00
   2 -12  -1   -2.60    2.50
   2 -12  -1   -0.10    2.80
  -2  12   1    5.40    3.00
   1 -12  -1   -5.50    2.30
  -1  12   1   -1.30    2.50
   0 -12  -1    4.10    2.80
   0  12   1    4.40    2.90
  -1 -12  -1    3.20    2.80
   1  12   1    5.00    3.00
  -2 -12  -1    8.00    3.20
   2  12   1    0.90    2.80
  -3 -12  -1    7.00    3.00
   3  12   1    6.30    3.10
  -4 -12  -1    4.10    2.70
   4  12   1    1.60    2.70
  -5 -12  -1   -0.20    2.40
   5  12   1   -2.30    2.70
   6  12   1    4.70    3.20
  -7 -12  -1   53.49    7.50
   7  12   1   45.30    5.50
  -8 -12  -1   -2.40    3.20
   5 -13  -1   27.70    5.40
   5 -13  -1   33.40    5.40
  -5  13   1   20.30    5.20
   4 -13  -1    2.00    3.60
   4 -13  -1   -4.50    3.20
  -4  13   1   -2.20    3.50
   3 -13  -1   51.09    6.30
   3 -13  -1   41.40    5.80
  -3  13   1   49.00    6.20
   2 -13  -1   36.30    5.40
  -2  13   1   39.20    5.50
   1 -13  -1    5.60    3.30
  -1  13   1    0.80    2.90
   0 -13  -1   13.10    3.80
   0  13   1   10.50    3.60
  -1 -13  -1  144.49    8.80
   1  13   1  134.79    8.40
  -2 -13  -1  150.88    8.70
   2  13   1  138.19    8.60
  -3 -13  -1   51.19    5.90
   3  13   1   49.80    5.80
  -4 -13  -1    1.30    3.10
   4  13   1    2.00    3.10
  -5 -13  -1   55.59    8.60
   5  13   1   46.60    5.80
   6  13   1   61.09    6.50
   2 -14  -1   -4.00    3.20
  -2  14   1    1.50    3.90
   1 -14  -1   24.20    4.90
  -1  14   1   46.50    6.00
   0 -14  -1   74.29    7.20
   0  14   1   72.39    7.20
  -1 -14  -1   19.80    4.60
   1  14   1   32.20    5.40
  -2 -14  -1   20.30    4.50
   2  14   1   21.00    4.80
  -3 -14  -1   71.39    7.40
   3  14   1   81.69    7.60
   5  13  -2   24.20    5.10
   4  13  -2   99.99    8.50
   3  13  -2   55.09    6.30
   2  13  -2    7.20    3.50
  -2 -13   2   -1.60    3.10
   1  13  -2   16.90    4.20
  -1 -13   2   23.20    4.30
   0  13  -2   33.50    5.30
   0 -13   2   41.10    5.60
  -1  13  -2    7.40    3.80
   1 -13   2    6.50    3.50
  -2  13  -2    1.20    3.50
   2 -13   2    8.50    3.70
  -3  13  -2   38.50    5.80
   3 -13   2   32.80    5.40
  -4  13  -2   34.60    5.80
   4 -13   2   34.00    5.40
   7  12  -2   17.60    4.70
  -7 -12   2   18.00    4.70
   6  12  -2   11.80    4.10
   5  12  -2    6.70    3.60
   4  12  -2   26.40    4.60
   3  12  -2    0.90    3.00
  -3 -12   2    1.90    2.70
   2  12  -2   -0.30    2.80
  -2 -12   2    4.20    2.80
   1  12  -2   -2.80    2.40
  -1 -12   2   -3.80    2.00
   0  12  -2    5.60    3.30
   0 -12   2    9.80    3.40
  -1  12  -2    7.00    3.30
   1 -12   2   13.90    3.80
  -2  12  -2    5.80    3.30
   2 -12   2    7.60    3.30
  -3  12  -2    6.70    3.50
   3 -12   2    5.80    3.70
   3 -12   2    4.40    3.40
  -4  12  -2    1.40    3.20
   4 -12   2    0.80    3.20
   4 -12   2    1.30    3.60
  -5  12  -2   -0.10    3.50
   5 -12   2    0.00    3.60
   5 -12   2    3.70    3.70
  -6  12  -2   14.70    4.60
   6 -12   2   23.30    5.20
   6 -12   2   15.00    4.60
   8  11  -2   27.90    4.90
  -8 -11   2   24.50    5.10
   7  11  -2   35.00    5.20
  -7 -11   2   34.00    5.20
   6  11  -2   49.30    5.70
  -6 -11   2   38.70    5.00
   5  11  -2    5.50    3.20
  -5 -11   2    3.50    2.90
   4  11  -2    6.20    3.00
   3  11  -2   36.10    4.60
  -3 -11   2   30.90    4.10
   2  11  -2   26.10    4.20
  -2 -11   2   23.90    3.80
   1  11  -2   13.70    3.60
  -1 -11   2   14.60    3.40
   0  11  -2   12.40    3.50
   0 -11   2    5.70    2.90
  -1  11  -2   52.19    5.40
   1 -11   2   56.39    5.40
  -2  11  -2   75.29    6.40
   2 -11   2   75.29    6.20
   2 -11   2   81.59    6.40
  -3  11  -2  145.89    8.40
   3 -11   2  158.98    8.60
   3 -11   2  147.99    8.00
  -4  11  -2   95.59    7.10
   4 -11   2   85.69    7.20
   4 -11   2   86.99    7.10
  -5  11  -2  112.09    7.80
   5 -11   2   90.49    7.60
   5 -11   2   90.09    7.80
  -6  11  -2   13.40    4.20
   6 -11   2   14.70    4.40
   6 -11   2   13.70    4.50
  -7  11  -2   -2.30    3.30
   7 -11   2   -1.60    3.50
   7 -11   2    8.10    4.10
  -8  11  -2    5.70    4.00
   8 -11   2    1.50    5.90
   8 -11   2    4.90    4.20
   9  10  -2   12.30    4.00
  -9 -10   2   10.20    4.30
   8  10  -2   31.00    4.80
  -8 -10   2   27.60    5.00
   7  10  -2   47.90    5.40
  -7 -10   2   47.90    5.70
   6  10  -2    0.40    2.70
  -6 -10   2    0.10    2.80
   5  10  -2  117.89    7.20
  -5 -10   2  110.09    7.00
   4  10  -2  127.89    7.50
  -4 -10   2  111.09    6.60
  -4 -10   2  117.49    6.90
   3  10  -2   68.99    5.70
  -3 -10   2   70.79    5.40
  -3 -10   2   64.19    5.40
   2  10  -2   22.40    3.90
  -2 -10   2   24.10    3.60
   1  10  -2    2.70    2.50
  -1 -10   2   -0.40    2.20
   0  10  -2   10.80    3.10
   0 -10   2    8.40    3.00
  -1  10  -2  200.28    8.80
   1 -10   2  180.58    8.20
   1 -10   2  176.18    7.70
  -2  10  -2  200.78    8.90
   2 -10   2  207.78    8.50
   2 -10   2  187.48    8.50
  -3  10  -2  133.59    7.60
   3 -10   2  144.89    7.60
   3 -10   2  149.88    7.60
  -4  10  -2    3.80    2.70
   4 -10   2   -0.70    2.80
   4 -10   2   -1.90    2.60
  -5  10  -2    5.10    3.00
   5 -10   2    5.00    3.40
   5 -10   2    9.70    3.50
  -6  10  -2  119.39    8.00
   6 -10   2  119.19    8.40
   6 -10   2  123.89    8.30
  -7  10  -2  109.59    8.30
   7 -10   2  120.39    8.70
   7 -10   2  106.89    8.60
  -8  10  -2   73.19    7.20
   8 -10   2   64.29    7.00
   8 -10   2   59.39    6.40
  -9  10  -2   -4.00    3.10
   9 -10   2   -0.60    3.50
   9 -10   2    1.40    4.00
  10   9  -2   37.40    7.50
 -10  -9   2   46.90    6.40
   9   9  -2   14.20    3.90
  -9  -9   2   14.20    4.40
   8   9  -2   33.10    4.60
  -8  -9   2   24.50    4.50
   7   9  -2  120.19    7.10
  -7  -9   2  112.29    7.40
   6   9  -2   99.69    6.80
  -6  -9   2  102.59    6.70
   5   9  -2   14.10    3.30
  -5  -9   2    8.70    3.10
   4   9  -2  179.08    8.10
  -4  -9   2  183.98    7.80
  -4  -9   2  186.78    8.00
   3   9  -2  897.11   20.20
  -3  -9   2  900.61   19.60
  -3  -9   2  926.01   20.00
   2   9  -2  503.95   13.40
  -2  -9   2  486.15   13.00
  -2  -9   2  510.95   12.60
   1   9  -2   21.70    3.40
  -1  -9   2   19.60    2.90
  -1  -9   2   26.60    3.60
   0   9  -2  677.53   16.50
   0  -9   2  697.23   16.50
   0  -9   2  702.23   15.40
  -1   9  -2  863.71   19.60
   1  -9   2  856.41   19.30
   1  -9   2  890.11   18.50
  -2   9  -2  273.87    9.70
   2  -9   2  275.17    9.20
   2  -9   2  281.57    9.70
  -3   9  -2   58.69    4.90
  -3   9  -2   64.19    5.40
   3  -9   2   58.09    4.90
   3  -9   2   58.89    5.10
  -4   9  -2    5.50    2.80
  -4   9  -2    1.40    2.40
   4  -9   2    8.00    2.90
   4  -9   2    8.90    2.90
  -5   9  -2   30.80    4.20
  -5   9  -2   22.40    3.90
   5  -9   2   28.20    4.10
   5  -9   2   19.00    3.70
  -6   9  -2   49.70    5.40
  -6   9  -2   39.90    4.90
   6  -9   2   53.69    5.50
   6  -9   2   40.80    5.00
  -7   9  -2   -4.90    2.70
  -7   9  -2    1.70    3.30
   7  -9   2    0.20    3.20
   7  -9   2    8.20    3.30
  -8   9  -2   14.50    4.40
  -8   9  -2    9.60    3.80
   8  -9   2   15.90    4.30
   8  -9   2   21.00    4.70
  -9   9  -2   54.59    6.30
   9  -9   2   58.09    6.70
   9  -9   2   46.40    6.00
 -10   9  -2   16.50    4.50
  10  -9   2   20.80    5.60
  10  -9   2   21.60    5.00
 -11  -8   2   -0.60    3.60
  10   8  -2    7.10    3.40
 -10  -8   2    4.60    3.50
   9   8  -2   61.59    5.60
  -9  -8   2   56.39    6.20
   8   8  -2  106.59    6.90
  -8  -8   2  104.79    7.30
   7   8  -2   17.00    3.40
  -7  -8   2   15.80    3.70
   6   8  -2  138.19    6.80
  -6  -8   2  128.79    7.10
   5   8  -2  344.77   10.60
  -5  -8   2  346.87   11.00
  -5  -8   2  354.46   10.20
   4   8  -2  313.27    9.90
  -4  -8   2  317.07   10.00
  -4  -8   2  310.07    9.50
   3   8  -2  100.99    5.70
  -3  -8   2   94.79    5.20
  -3  -8   2  112.89    5.70
   2   8  -2    2.90    2.10
  -2  -8   2    6.40    2.10
  -2  -8   2    8.10    2.20
   1   8  -2   36.10    3.60
  -1  -8   2   51.79    5.20
  -1  -8   2   38.30    3.20
  -1  -8   2   42.60    3.70
   0   8  -2   16.80    2.70
   0  -8   2   17.40    2.30
   0  -8   2   20.90    2.80
   0  -8   2   19.60    2.50
  -1   8  -2  214.08    7.70
   1  -8   2  201.18    7.40
   1  -8   2  195.58    6.90
  -2   8  -2  251.87    8.10
  -2   8  -2  242.68    8.50
   2  -8   2  235.08    8.20
   2  -8   2  247.08    8.10
  -3   8  -2  339.37   10.00
  -3   8  -2  339.17   10.30
   3  -8   2  322.07   10.00
   3  -8   2  325.27   10.00
  -4   8  -2  119.99    6.50
  -4   8  -2  124.09    6.40
   4  -8   2  123.59    6.70
   4  -8   2  129.59    6.50
  -5   8  -2   40.40    4.50
  -5   8  -2   53.09    4.90
   5  -8   2   41.30    4.60
   5  -8   2   39.10    4.20
  -6   8  -2  178.58    8.40
  -6   8  -2  172.28    8.00
   6  -8   2  180.18    8.60
   6  -8   2  174.08    8.20
  -7   8  -2  198.58    8.90
  -7   8  -2  200.78    9.10
   7  -8   2  197.58    8.90
   7  -8   2  201.08    9.40
  -8   8  -2   53.89    5.70
  -8   8  -2   48.10    5.40
   8  -8   2   54.89    5.80
   8  -8   2   58.99    5.90
  -9   8  -2   69.19    6.60
  -9   8  -2   77.39    7.10
   9  -8   2   67.79    6.60
   9  -8   2   76.49    7.30
 -10   8  -2  187.98   10.70
 -10   8  -2  170.38    9.60
  10  -8   2  179.38   10.60
  10  -8   2  183.48   10.30
  11  -8   2  125.89    9.20
 -11  -7   2   12.30    4.30
  10   7  -2   82.79    6.70
 -10  -7   2   71.09    6.80
   9   7  -2  245.08    9.60
  -9  -7   2  250.37   10.80
   8   7  -2  132.49    7.00
  -8  -7   2  126.69    7.50
   7   7  -2    2.30    2.40
  -7  -7   2   -0.70    2.40
   6   7  -2   23.60    3.30
  -6  -7   2   25.20    3.80
   5   7  -2   23.80    3.30
  -5  -7   2   19.80    3.20
  -5  -7   2   22.20    2.80
   4   7  -2  180.88    7.00
  -4  -7   2  203.68    6.90
  -4  -7   2  195.68    7.40
   3   7  -2  151.58    6.10
  -3  -7   2  150.48    5.80
  -3  -7   2  151.68    6.00
   2   7  -2   34.80    3.30
  -2  -7   2   32.80    3.10
  -2  -7   2   30.60    2.90
   1   7  -2   -2.10    1.30
  -1  -7   2    0.50    1.30
  -1  -7   2    1.20    1.20
  -1  -7   2    2.60    1.50
   0   7  -2    4.80    1.50
   0   7  -2    3.80    1.70
   0  -7   2    3.60    1.40
   0  -7   2    4.30    1.40
   0  -7   2    2.30    1.50
  -1   7  -2   47.80    3.30
  -1   7  -2   48.50    3.70
   1  -7   2   48.80    3.70
   1  -7   2   56.79    3.70
   1  -7   2   52.29    3.00
  -2   7  -2  102.39    5.10
  -2   7  -2  102.09    4.90
   2  -7   2  102.29    5.10
   2  -7   2  102.19    3.90
   2  -7   2   98.49    4.90
  -3   7  -2   15.50    2.60
  -3   7  -2   18.30    2.70
   3  -7   2   24.00    3.00
   3  -7   2   16.30    2.70
  -4   7  -2  754.82   17.00
  -4   7  -2  758.92   17.10
   4  -7   2  774.92   17.30
   4  -7   2  771.22   17.10
  -5   7  -2  841.92   18.80
  -5   7  -2  851.51   18.90
   5  -7   2  845.32   19.00
   5  -7   2  838.02   18.70
  -6   7  -2  155.28    7.40
  -6   7  -2  150.08    6.90
  -6   7  -2  140.99    6.90
   6  -7   2  160.68    7.30
   6  -7   2  151.28    7.50
  -7   7  -2    0.60    2.40
  -7   7  -2   -0.20    2.10
  -7   7  -2   -1.70    2.50
   7  -7   2   -1.00    2.60
   7  -7   2    0.30    2.50
  -8   7  -2   56.59    5.60
  -8   7  -2   48.10    4.90
  -8   7  -2   50.39    5.00
   8  -7   2   44.90    5.20
   8  -7   2   47.80    5.00
  -9   7  -2   68.79    5.90
  -9   7  -2   93.89    7.40
  -9   7  -2   81.09    6.60
   9  -7   2   81.79    6.70
   9  -7   2   94.99    7.80
 -10   7  -2    0.00    3.40
 -10   7  -2    0.10    3.00
 -10   7  -2    1.70    3.10
  10  -7   2    1.60    3.50
  10  -7   2    2.80    3.30
 -11   7  -2   67.49    6.60
 -11   7  -2   63.49    7.10
  11  -7   2   50.09    6.60
  11  -7   2   52.09    6.40
 -12  -6   2   34.80    5.90
 -11  -6   2   64.69    6.70
  10   6  -2   41.20    4.70
 -10  -6   2   51.09    5.90
   9   6  -2   59.29    5.20
  -9  -6   2   67.49    6.10
   8   6  -2   33.10    3.90
  -8  -6   2   21.50    4.10
   7   6  -2   27.80    3.40
  -7  -6   2   29.00    4.00
   6   6  -2  211.48    7.60
  -6  -6   2  208.48    8.10
  -6  -6   2  212.38    6.90
   5   6  -2  128.59    5.60
  -5  -6   2  117.19    5.80
  -5  -6   2  134.69    5.10
   4   6  -2   62.69    4.00
  -4  -6   2   62.09    4.30
  -4  -6   2   63.09    3.50
   3   6  -2   63.59    3.90
  -3  -6   2   71.29    3.60
  -3  -6   2   66.99    3.90
   2   6  -2  370.96    9.50
  -2  -6   2  386.86    9.40
  -2  -6   2  383.76    9.30
  -2  -6   2  382.56    7.70
   1   6  -2  817.72   16.60
  -1  -6   2  818.12   15.90
  -1  -6   2  837.72   16.30
  -1  -6   2  798.82   14.90
   0   6  -2  699.23   14.80
   0   6  -2  725.63   13.90
   0  -6   2  703.43   13.90
   0  -6   2  710.03   14.70
   0  -6   2  722.83   14.00
  -1   6  -2  168.38    5.50
  -1   6  -2  176.98    6.10
   1  -6   2  188.68    5.70
   1  -6   2  170.78    5.90
   1  -6   2  174.88    5.10
  -2   6  -2    0.30    1.40
  -2   6  -2   -1.80    1.30
   2  -6   2    0.20    1.30
   2  -6   2    0.30    1.00
   2  -6   2   -0.30    1.40
  -3   6  -2  341.97    9.30
  -3   6  -2  329.47    9.10
   3  -6   2  326.67    9.10
   3  -6   2  356.36    9.30
   3  -6   2  330.87    7.60
  -4   6  -2  156.88    6.30
  -4   6  -2  167.78    6.70
  -4   6  -2  163.58    6.30
   4  -6   2  156.08    6.70
  -5   6  -2    9.00    2.50
  -5   6  -2   18.60    2.90
  -5   6  -2   12.00    2.60
   5  -6   2   10.90    2.60
  -6   6  -2  217.08    8.30
  -6   6  -2  213.48    7.70
  -6   6  -2  217.18    7.80
   6  -6   2  204.88    8.10
   6  -6   2  212.68    7.90
  -7   6  -2    4.20    2.20
  -7   6  -2   -0.60    2.20
  -7   6  -2   -1.00    2.20
   7  -6   2    2.20    2.40
   7  -6   2   -0.80    2.30
  -8   6  -2   19.10    3.90
  -8   6  -2   16.10    3.20
  -8   6  -2   23.30    3.50
   8  -6   2   20.80    3.70
   8  -6   2   22.90    4.10
  -9   6  -2  223.78    9.20
  -9   6  -2  230.38    9.80
  -9   6  -2  225.68    9.10
   9  -6   2  238.08   10.10
   9  -6   2  237.58    9.50
 -10   6  -2  151.38    8.80
 -10   6  -2  168.98    8.30
 -10   6  -2  155.28    8.20
  10  -6   2  168.18    9.30
  10  -6   2  169.98    8.80
 -11   6  -2   64.29    6.10
 -11   6  -2   57.99    6.20
  11  -6   2   80.59    6.90
  11  -6   2   54.49    6.30
 -12   6  -2    0.60    4.00
 -12   6  -2    4.60    3.60
  12  -6   2   -2.20    3.70
  12  -6   2    1.60    3.40
 -12  -5   2   21.10    4.90
  11   5  -2   14.60    4.70
 -11  -5   2   11.40    3.90
  10   5  -2    6.00    2.90
 -10  -5   2    6.50    3.20
   9   5  -2    6.80    2.80
  -9  -5   2    3.40    2.90
   8   5  -2    1.10    2.40
  -8  -5   2    2.30    2.70
   7   5  -2   35.40    3.60
  -7  -5   2   27.60    3.70
   6   5  -2  203.48    6.90
  -6  -5   2  193.08    7.50
  -6  -5   2  189.88    6.00
   5   5  -2  138.39    5.50
  -5  -5   2  127.19    5.60
  -5  -5   2  134.19    4.70
   4   5  -2   -1.00    1.40
  -4  -5   2    1.50    1.10
  -4  -5   2   -0.30    1.50
   3   5  -2  358.76    8.90
  -3  -5   2  366.16    8.50
  -3  -5   2  361.76    9.10
   2   5  -2  420.16    9.80
  -2  -5   2  413.26    9.40
  -2  -5   2  432.26    9.80
  -2  -5   2  429.86    7.90
   1   5  -2  476.25   10.70
   1   5  -2  483.25    9.40
  -1  -5   2  490.45    9.40
  -1  -5   2  483.55   10.40
  -1  -5   2  491.25   10.40
   0   5  -2   17.60    2.10
   0   5  -2   18.30    1.80
   0  -5   2   21.00    1.90
   0  -5   2   18.30    2.00
   0  -5   2   16.30    1.80
  -1   5  -2  839.22   16.50
  -1   5  -2  863.41   16.00
   1  -5   2  843.02   16.00
   1  -5   2  855.11   15.50
   1  -5   2  836.52   16.30
  -2   5  -2 1493.25   26.30
  -2   5  -2 1483.75   26.00
   2  -5   2 1452.15   26.10
   2  -5   2 1423.66   26.00
   2  -5   2 1487.15   24.90
  -3   5  -2 1799.52   31.90
  -3   5  -2 1858.01   32.10
  -3   5  -2 1784.72   31.80
   3  -5   2 1832.92   30.40
   3  -5   2 1869.71   32.20
   3  -5   2 1801.12   31.90
  -4   5  -2 1665.83   29.40
  -4   5  -2 1622.24   29.30
  -4   5  -2 1659.73   29.60
   4  -5   2 1613.34   29.70
   4  -5   2 1624.44   29.30
   4  -5   2 1608.74   27.60
  -5   5  -2  867.51   18.10
  -5   5  -2  879.21   18.50
  -5   5  -2  912.61   18.30
   5  -5   2  892.41   16.60
   5  -5   2  902.01   18.40
   5  -5   2  926.11   18.90
  -6   5  -2   -1.20    1.90
  -6   5  -2   -0.40    1.60
  -6   5  -2    0.80    1.80
   6  -5   2    2.90    2.10
   6  -5   2    2.00    1.90
  -7   5  -2  174.78    7.20
  -7   5  -2  183.38    7.60
  -7   5  -2  188.28    7.10
   7  -5   2  179.48    7.60
   7  -5   2  176.58    7.20
  -8   5  -2  207.98    8.00
  -8   5  -2  211.18    8.30
  -8   5  -2  201.18    8.60
   8  -5   2  201.58    8.70
   8  -5   2  204.98    8.20
  -9   5  -2   30.90    4.00
  -9   5  -2   27.40    3.90
  -9   5  -2   34.90    4.60
   9  -5   2   29.20    4.50
   9  -5   2   39.00    4.60
 -10   5  -2   25.50    4.50
 -10   5  -2   35.60    4.30
 -10   5  -2   40.30    4.60
  10  -5   2   34.00    4.80
  10  -5   2   35.80    4.50
 -11   5  -2   73.09    6.30
 -11   5  -2   67.59    6.40
  11  -5   2   65.89    6.70
  11  -5   2   63.19    5.80
 -12   5  -2   54.49    5.90
 -12   5  -2   53.59    6.30
  12  -5   2   49.60    5.70
  12  -5   2   43.10    5.80
  13   4  -2   16.70    4.80
 -13  -4   2   11.70    4.60
 -12  -4   2   56.89    6.40
  11   4  -2  125.69    7.20
 -11  -4   2  145.99    8.80
  10   4  -2  100.49    6.30
 -10  -4   2  100.69    7.00
   9   4  -2   18.40    3.30
  -9  -4   2   14.20    3.40
   8   4  -2  140.69    6.40
  -8  -4   2  149.88    7.20
   7   4  -2  305.27    8.80
  -7  -4   2  301.97    9.80
   6   4  -2  124.49    5.10
  -6  -4   2  117.89    5.70
  -6  -4   2  130.39    4.50
   5   4  -2  533.45   11.80
  -5  -4   2  514.95   12.40
  -5  -4   2  524.45   10.80
   4   4  -2 2325.37   39.40
  -4  -4   2 2287.07   40.00
  -4  -4   2 2396.36   38.50
   3   4  -2 1390.46   24.80
  -3  -4   2 1374.16   25.10
  -3  -4   2 1455.05   24.20
   2   4  -2  100.89    3.90
  -2  -4   2  104.39    2.50
  -2  -4   2  106.79    4.00
  -2  -4   2  100.99    3.50
   1   4  -2  154.28    4.70
   1   4  -2  160.48    3.90
  -1  -4   2  155.58    4.50
  -1  -4   2  163.08    4.70
  -1  -4   2  152.78    3.80
   0   4  -2  184.08    5.30
   0   4  -2  188.38    4.70
   0  -4   2  186.88    4.70
   0  -4   2  182.98    5.10
   0  -4   2  188.68    4.90
  -1   4  -2  171.68    5.10
  -1   4  -2  177.98    4.90
   1  -4   2  177.08    4.60
   1  -4   2  170.88    5.00
  -2   4  -2  197.78    5.50
  -2   4  -2  191.08    5.60
  -2   4  -2  185.38    5.50
   2  -4   2  205.68    5.00
   2  -4   2  203.68    5.70
  -3   4  -2  604.64   12.20
  -3   4  -2  581.54   12.30
  -3   4  -2  592.14   12.10
   3  -4   2  571.84   12.10
   3  -4   2  576.84   11.10
  -4   4  -2  410.16    9.70
  -4   4  -2  428.26    9.90
  -4   4  -2  422.96   10.10
   4  -4   2  425.36    8.70
   4  -4   2  412.56    9.90
  -5   4  -2  122.09    5.00
  -5   4  -2  123.29    4.90
  -5   4  -2  125.59    5.30
   5  -4   2  131.59    5.50
   5  -4   2  131.89    4.20
   5  -4   2  119.89    5.00
  -6   4  -2   61.59    3.90
  -6   4  -2   60.29    4.20
  -6   4  -2   54.69    3.80
   6  -4   2   56.49    3.10
   6  -4   2   59.39    4.20
   6  -4   2   65.89    4.10
  -7   4  -2    5.90    2.20
  -7   4  -2    2.60    2.00
  -7   4  -2    5.60    2.00
   7  -4   2    1.20    2.00
   7  -4   2    4.30    1.60
   7  -4   2    3.10    2.00
  -8   4  -2    2.00    2.20
  -8   4  -2    0.50    2.00
  -8   4  -2   -1.30    2.40
   8  -4   2   -3.10    2.00
   8  -4   2   -0.80    2.40
  -9   4  -2  172.58    7.50
  -9   4  -2  172.88    7.40
  -9   4  -2  149.39    7.70
   9  -4   2  175.68    7.60
   9  -4   2  166.78    8.00
 -10   4  -2    4.50    3.00
 -10   4  -2    4.80    2.70
 -10   4  -2    4.90    2.70
  10  -4   2    4.80    2.90
  10  -4   2   11.60    3.50
 -11   4  -2    1.70    2.60
 -11   4  -2   -0.40    2.80
  11  -4   2   -2.40    2.70
  11  -4   2   -1.00    2.80
 -12   4  -2   13.40    4.00
 -12   4  -2   14.00    3.90
  12  -4   2   19.60    4.60
  12  -4   2   19.50    4.10
 -13   4  -2   36.50    5.70
 -13   4  -2   35.70    5.60
  13  -4   2   38.10    7.00
  13  -4   2   37.40    5.50
  13   3  -2   72.69    7.10
 -13  -3   2   78.39    7.50
 -12  -3   2   61.79    6.40
  11   3  -2    5.60    2.70
 -11  -3   2    4.40    3.40
  10   3  -2  278.97    9.70
 -10  -3   2  307.47   11.10
   9   3  -2  537.25   13.60
  -9  -3   2  543.85   14.70
   8   3  -2  265.47    8.30
  -8  -3   2  255.27    9.20
   7   3  -2   11.70    2.30
  -7  -3   2    6.80    2.20
  -7  -3   2    9.80    1.80
   6   3  -2   82.99    4.00
  -6  -3   2   82.59    3.40
  -6  -3   2   75.99    4.50
   5   3  -2  250.57    6.90
  -5  -3   2  252.87    7.50
  -5  -3   2  247.48    6.00
   4   3  -2  178.28    5.40
  -4  -3   2  169.58    5.70
  -4  -3   2  175.08    4.60
   3   3  -2 1502.15   26.00
  -3  -3   2 1540.05   25.20
  -3  -3   2 1509.85   26.50
   2   3  -2   82.69    3.20
  -2  -3   2   81.79    2.70
  -2  -3   2   85.09    3.30
   1   3  -2  313.87    7.00
   1   3  -2  320.97    5.90
  -1  -3   2  312.67    6.90
  -1  -3   2  320.87    6.60
   0   3  -2   80.49    2.60
   0  -3   2   80.59    2.80
   0  -3   2   88.19    2.90
  -1   3  -2  479.75    9.30
  -1   3  -2  454.65    9.20
  -1   3  -2  461.05    9.40
   1  -3   2  485.45    9.10
   1  -3   2  481.45    9.40
  -2   3  -2  213.98    5.30
  -2   3  -2  199.88    5.30
  -2   3  -2  213.98    5.50
   2  -3   2  199.68    5.30
   2  -3   2  208.28    4.80
  -3   3  -2  306.27    7.00
  -3   3  -2  290.47    7.10
  -3   3  -2  293.07    7.40
   3  -3   2  303.87    6.50
   3  -3   2  300.87    7.20
  -4   3  -2  161.78    5.50
  -4   3  -2  173.38    5.40
  -4   3  -2  175.58    5.10
   4  -3   2  167.98    5.30
   4  -3   2  170.78    4.60
  -5   3  -2  291.87    8.10
  -5   3  -2  311.67    7.20
  -5   3  -2  297.37    7.60
  -5   3  -2  299.67    8.00
   5  -3   2  293.57    7.90
   5  -3   2  303.37    7.10
  -6   3  -2  240.48    7.50
  -6   3  -2  245.58    7.00
  -6   3  -2  238.38    7.30
  -6   3  -2  237.88    6.50
   6  -3   2  245.68    7.30
   6  -3   2  250.27    6.60
  -7   3  -2    3.20    1.80
  -7   3  -2    2.30    1.70
  -7   3  -2    0.90    1.50
  -7   3  -2    2.80    1.90
   7  -3   2    1.50    1.80
   7  -3   2    2.90    1.50
   7  -3   2    4.80    2.00
  -8   3  -2   20.00    3.10
  -8   3  -2   27.60    3.00
  -8   3  -2   25.70    3.10
  -8   3  -2   30.10    3.40
   8  -3   2   22.50    3.10
   8  -3   2   21.00    3.30
   8  -3   2   22.80    2.70
  -9   3  -2   25.60    3.50
  -9   3  -2   32.70    4.10
  -9   3  -2   29.10    3.40
  -9   3  -2   21.20    3.20
   9  -3   2   20.30    3.50
   9  -3   2   25.40    3.10
   9  -3   2   21.80    3.40
 -10   3  -2    6.60    3.00
 -10   3  -2   15.40    3.50
 -10   3  -2   19.40    3.30
  10  -3   2   14.20    3.30
  10  -3   2   11.80    2.80
  10  -3   2   10.90    3.00
 -11   3  -2   10.70    3.50
 -11   3  -2    3.50    2.80
  11  -3   2    7.20    3.10
  11  -3   2    7.90    3.20
 -12   3  -2   -1.70    2.70
 -12   3  -2    2.50    3.20
  12  -3   2   -2.20    2.70
  12  -3   2   -7.80    2.40
  13   2  -2   -0.90    3.50
 -13  -2   2    7.40    3.80
  12   2  -2   10.40    3.90
 -12  -2   2    8.30    3.70
  11   2  -2    7.00    2.70
 -11  -2   2    8.00    3.30
  10   2  -2   -4.00    2.30
 -10  -2   2    4.20    2.90
 -10  -2   2    3.80    2.90
   9   2  -2   73.79    5.40
  -9  -2   2   76.59    5.80
  -9  -2   2   77.49    5.50
   8   2  -2  291.07    8.70
  -8  -2   2  290.17    8.80
  -8  -2   2  283.47    9.40
   7   2  -2    9.00    1.90
  -7  -2   2    9.60    2.20
  -7  -2   2   11.90    1.80
  -7  -2   2    8.80    2.10
   6   2  -2  474.55    9.00
   6   2  -2  486.25   10.90
  -6  -2   2  478.45    9.80
  -6  -2   2  470.45   11.00
  -6  -2   2  496.25   11.70
   5   2  -2 1830.22   31.70
   5   2  -2 1844.72   29.60
  -5  -2   2 1914.41   30.70
  -5  -2   2 1865.91   31.90
  -5  -2   2 1822.02   32.40
   4   2  -2 1633.64   25.70
   4   2  -2 1602.34   27.70
  -4  -2   2 1679.13   26.70
  -4  -2   2 1595.24   28.30
   3   2  -2  654.13   12.40
  -3  -2   2  652.03   12.80
  -3  -2   2  668.03   11.50
   2   2  -2   48.20    2.20
  -2  -2   2   49.60    1.70
   1   2  -2  611.54   10.20
   1   2  -2  609.84   11.20
  -1  -2   2  627.94   11.30
  -1  -2   2  625.24   10.60
   0   2  -2 2713.53   43.50
   0   2  -2 2711.13   43.00
   0  -2   2 2803.82   43.50
   0  -2   2 2719.33   43.20
  -1   2  -2 1191.48   20.10
  -1   2  -2 1207.68   20.00
  -1   2  -2 1185.18   20.00
   1  -2   2 1223.18   20.00
   1  -2   2 1208.58   20.00
  -2   2  -2  375.16    7.40
  -2   2  -2  375.46    7.60
  -2   2  -2  364.46    7.70
   2  -2   2  369.76    7.20
   2  -2   2  373.56    7.60
  -3   2  -2  234.08    5.80
  -3   2  -2  241.18    5.60
  -3   2  -2  232.68    6.00
   3  -2   2  243.78    5.40
   3  -2   2  239.88    5.80
  -4   2  -2 1447.26   25.20
  -4   2  -2 1465.55   25.50
  -4   2  -2 1452.65   24.80
  -4   2  -2 1476.35   24.60
   4  -2   2 1446.26   25.20
   4  -2   2 1445.46   24.50
  -5   2  -2 1023.70   18.30
  -5   2  -2  997.30   19.10
  -5   2  -2 1000.20   18.40
  -5   2  -2 1024.10   18.90
   5  -2   2 1013.70   18.20
   5  -2   2 1005.30   18.80
  -6   2  -2   48.40    3.30
  -6   2  -2   52.29    3.60
  -6   2  -2   52.49    3.20
  -6   2  -2   52.19    3.10
   6  -2   2   49.40    3.10
   6  -2   2   52.99    3.40
  -7   2  -2  357.96    9.50
  -7   2  -2  366.36    9.20
  -7   2  -2  360.76    9.10
  -7   2  -2  355.96    9.70
   7  -2   2  369.36    9.50
   7  -2   2  365.26    8.90
  -8   2  -2    2.00    1.70
  -8   2  -2    1.50    1.80
  -8   2  -2   -1.20    1.60
  -8   2  -2   -1.40    1.60
   8  -2   2   -1.40    1.70
   8  -2   2    3.70    1.70
   8  -2   2    4.20    2.00
  -9   2  -2   55.89    4.40
  -9   2  -2   48.70    4.40
  -9   2  -2   53.39    4.50
  -9   2  -2   55.19    4.40
   9  -2   2   56.99    4.20
   9  -2   2   55.69    4.20
   9  -2   2   54.09    4.40
   9  -2   2   47.90    4.40
 -10   2  -2  243.28    9.30
 -10   2  -2  247.28    9.50
 -10   2  -2  247.68    8.90
 -10   2  -2  230.68    8.40
  10  -2   2  242.78    8.40
  10  -2   2  233.48    9.00
  10  -2   2  240.68    9.00
 -11   2  -2   26.80    3.90
 -11   2  -2   27.60    4.20
 -11   2  -2   23.80    4.10
  11  -2   2   19.70    3.80
  11  -2   2   24.80    3.90
 -12   2  -2   66.59    6.20
 -12   2  -2   59.69    5.60
  12  -2   2   70.09    6.00
  12  -2   2   71.29    7.70
  13   1  -2   31.40    4.90
 -13  -1   2   32.70    5.00
  12   1  -2   -2.80    2.80
 -12  -1   2   -1.10    3.00
  11   1  -2   42.20    4.90
  11   1  -2   36.10    4.20
 -11  -1   2   37.90    4.30
 -11  -1   2   36.20    4.70
  10   1  -2  725.73   17.00
 -10  -1   2  742.43   17.90
 -10  -1   2  702.23   17.00
   9   1  -2  460.55   12.10
  -9  -1   2  469.85   12.40
  -9  -1   2  463.15   12.90
   8   1  -2  271.97    8.30
  -8  -1   2  263.97    8.30
  -8  -1   2  265.17    8.80
  -8  -1   2  281.07    7.50
   7   1  -2    1.60    1.20
   7   1  -2    1.60    1.40
  -7  -1   2    0.90    1.20
  -7  -1   2    0.30    1.60
  -7  -1   2    2.20    1.50
   6   1  -2  126.79    4.70
   6   1  -2  129.99    4.00
  -6  -1   2  122.69    5.10
  -6  -1   2  130.99    4.10
  -6  -1   2  127.39    4.90
   5   1  -2    0.80    0.90
   5   1  -2    0.20    1.10
  -5  -1   2    1.40    1.30
  -5  -1   2    0.80    1.30
  -5  -1   2    1.40    1.00
   4   1  -2   94.39    3.50
   4   1  -2   91.99    2.70
  -4  -1   2   92.49    2.80
  -4  -1   2   96.49    3.60
  -4  -1   2   96.19    3.70
   3   1  -2   64.69    1.80
   3   1  -2   59.89    2.60
  -3  -1   2   58.19    2.70
  -3  -1   2   64.79    2.00
   2   1  -2  262.97    4.60
   2   1  -2  255.97    5.60
  -2  -1   2  267.17    5.80
  -2  -1   2  264.07    5.70
  -2  -1   2  271.87    4.70
   1   1  -2 5052.49   79.79
  -1  -1   2 5150.88   79.49
   0   1  -2  198.68    3.80
   0   1  -2  196.98    3.90
   0   1  -2  197.28    4.10
   0  -1   2  197.08    3.80
   0  -1   2  200.38    4.30
  -1   1  -2  780.02   12.70
  -1   1  -2  763.72   12.90
   1  -1   2  765.52   12.90
   1  -1   2  758.72   12.90
  -2   1  -2  408.86    7.60
  -2   1  -2  404.46    7.30
  -2   1  -2  402.26    7.80
  -2   1  -2  406.66    7.90
   2  -1   2  399.96    7.50
   2  -1   2  390.76    7.60
  -3   1  -2 3245.58   50.49
  -3   1  -2 3161.58   50.69
  -3   1  -2 3100.79   50.69
  -3   1  -2 3216.48   50.09
   3  -1   2 3134.99   50.29
   3  -1   2 3176.68   50.59
  -4   1  -2 3048.90   49.80
  -4   1  -2 3027.40   49.80
  -4   1  -2 3075.79   49.20
  -4   1  -2 3135.59   49.60
   4  -1   2 3105.89   49.40
  -5   1  -2 3247.07   52.39
  -5   1  -2 3165.88   52.39
  -5   1  -2 3249.67   52.19
  -5   1  -2 3176.18   51.59
   5  -1   2 3197.58   52.09
   5  -1   2 3213.38   51.99
  -6   1  -2 1334.57   23.50
  -6   1  -2 1331.67   24.10
  -6   1  -2 1338.27   24.00
  -6   1  -2 1347.47   24.30
   6  -1   2 1305.97   23.80
   6  -1   2 1335.87   23.90
  -7   1  -2  279.77    7.40
  -7   1  -2  275.67    7.80
  -7   1  -2  268.87    7.90
  -7   1  -2  279.17    7.80
   7  -1   2  270.47    7.70
   7  -1   2  278.47    7.80
   7  -1   2  268.17    7.30
  -8   1  -2    5.00    2.00
  -8   1  -2    0.50    1.60
  -8   1  -2    4.40    1.80
  -8   1  -2    4.10    1.80
   8  -1   2    5.20    2.00
   8  -1   2    6.20    2.00
   8  -1   2    4.80    1.70
  -9   1  -2  129.79    5.70
  -9   1  -2  119.89    5.90
  -9   1  -2  115.99    6.00
  -9   1  -2  121.89    6.00
   9  -1   2  125.19    5.40
   9  -1   2  119.39    5.90
   9  -1   2  137.89    6.10
   9  -1   2  126.49    5.80
 -10   1  -2    5.50    2.70
 -10   1  -2    5.00    2.60
 -10   1  -2   -2.30    2.50
  10  -1   2    6.00    2.70
  10  -1   2    3.80    2.40
  10  -1   2    5.30    2.60
 -11   1  -2   58.79    5.20
 -11   1  -2   46.70    4.90
 -11   1  -2   51.59    4.90
  11  -1   2   49.00    4.70
  11  -1   2   46.00    4.80
  11  -1   2   50.69    5.00
 -12   1  -2   47.20    5.00
 -12   1  -2   46.60    5.10
  12  -1   2   49.90    5.00
  12  -1   2   53.09    6.30
  12   0  -2    1.70    2.90
  12   0  -2    3.00    4.00
 -12   0   2    6.20    3.40
 -12   0   2    4.40    3.30
  11   0  -2    0.80    2.60
  11   0  -2    1.40    2.40
 -11   0   2   -1.00    2.30
 -11   0   2   -1.40    2.60
  10   0  -2  102.59    6.20
  10   0  -2   99.09    6.00
 -10   0   2  109.69    6.50
 -10   0   2  111.49    6.60
   9   0  -2  225.48    8.20
  -9   0   2  248.68    8.60
  -9   0   2  246.58    8.60
   8   0  -2   33.40    2.90
   8   0  -2   31.90    3.20
   8   0  -2   33.10    2.80
  -8   0   2   29.60    3.30
  -8   0   2   30.70    3.30
  -8   0   2   34.10    2.90
   7   0  -2    7.60    1.60
   7   0  -2    4.20    1.40
   7   0  -2   10.40    2.00
  -7   0   2    1.50    1.70
  -7   0   2    5.60    1.80
  -7   0   2    6.20    1.50
   6   0  -2  304.67    7.30
   6   0  -2  293.57    6.90
   6   0  -2  306.17    7.90
  -6   0   2  311.17    8.20
  -6   0   2  304.37    8.10
  -6   0   2  305.57    7.10
   5   0  -2  642.84   13.00
   5   0  -2  650.03   12.30
  -5   0   2  647.54   12.10
  -5   0   2  661.33   13.20
  -5   0   2  664.43   13.20
   4   0  -2  119.59    4.00
   4   0  -2  123.29    3.50
  -4   0   2  120.89    4.10
  -4   0   2  119.99    3.30
  -4   0   2  122.19    4.00
   3   0  -2   81.89    2.90
   3   0  -2   79.09    2.50
  -3   0   2   79.39    2.20
  -3   0   2   78.99    2.90
  -3   0   2   80.49    2.90
   2   0  -2   14.60    1.10
   2   0  -2   10.30    1.10
   2   0  -2   10.80    0.80
  -2   0   2   10.30    1.10
  -2   0   2   13.10    1.20
  -2   0   2   12.00    0.80
   1   0  -2 6287.97  100.59
   1   0  -2 6474.65  101.39
  -1   0   2 6434.26  101.29
  -1   0   2 6479.05  100.19
   0   0  -2 7451.15  111.89
   0   0  -2 6984.50  111.99
   0   0   2 6891.41  112.19
   0   0   2 7240.68  111.59
  -1   0  -2  964.60   15.60
  -1   0  -2  949.60   15.60
  -1   0  -2  956.90   15.70
   1   0   2  959.80   15.60
  -2   0  -2    4.50    0.90
  -2   0  -2    3.80    0.60
  -2   0  -2    3.70    0.90
  -2   0  -2    2.30    0.80
   2   0   2    3.90    0.80
  -3   0  -2 3514.25   56.29
  -3   0  -2 3607.74   56.39
  -3   0  -2 3455.85   56.19
  -3   0  -2 3574.54   55.59
   3   0   2 3625.44   56.29
  -4   0  -2 2627.04   43.00
  -4   0  -2 2710.23   43.20
  -4   0  -2 2604.74   42.90
  -4   0  -2 2632.94   42.20
   4   0   2 2629.94   43.00
   4   0   2 2685.93   42.20
  -5   0  -2    5.60    1.70
  -5   0  -2    6.60    1.30
  -5   0  -2    3.40    1.40
  -5   0  -2    5.40    1.50
   5   0   2    2.20    1.50
   5   0   2    6.40    1.30
  -6   0  -2  315.97    7.50
  -6   0  -2  315.37    8.20
  -6   0  -2  323.77    8.10
  -6   0  -2  310.37    7.90
   6   0   2  311.97    8.10
   6   0   2  318.67    7.40
  -7   0  -2  334.77    8.10
  -7   0  -2  334.87    8.90
  -7   0  -2  321.67    8.60
  -7   0  -2  322.87    8.50
   7   0   2  307.27    8.60
   7   0   2  327.57    8.00
  -8   0  -2   52.39    3.80
  -8   0  -2   48.00    3.80
  -8   0  -2   50.89    3.50
  -8   0  -2   48.10    3.90
   8   0   2   47.10    3.30
   8   0   2   47.20    4.00
  -9   0  -2    6.60    2.60
  -9   0  -2    7.50    2.20
  -9   0  -2    5.60    2.30
  -9   0  -2    7.40    2.20
   9   0   2    6.00    2.40
   9   0   2    2.80    2.40
   9   0   2    2.60    1.90
   9   0   2    7.80    2.30
 -10   0  -2  253.47    8.70
 -10   0  -2  240.18    9.10
 -10   0  -2  240.18    8.60
  10   0   2  234.38    8.80
  10   0   2  240.18    8.40
  10   0   2  239.38    8.40
 -11   0  -2  230.58    8.70
 -11   0  -2  216.18    8.90
  11   0   2  227.68    9.20
  11   0   2  227.38    8.60
 -12   0  -2  160.68    8.50
  12   0   2  175.48    8.70
 -13   0  -2    5.30    3.60
  13   0   2    2.50    3.50
  12  -1  -2   53.89    5.40
 -12   1   2   56.29    5.50
  11  -1  -2   47.50    4.70
  11  -1  -2   47.00    4.80
 -11   1   2   37.30    4.30
 -11   1   2   38.30    4.50
  10  -1  -2   53.79    4.70
  10  -1  -2   49.90    4.60
 -10   1   2   54.59    5.00
 -10   1   2   60.79    5.00
   9  -1  -2  108.79    5.90
   9  -1  -2  115.29    5.80
   9  -1  -2  108.99    5.50
   9  -1  -2  110.39    5.30
  -9   1   2  114.39    5.90
  -9   1   2  107.39    5.10
  -9   1   2  114.59    6.20
   8  -1  -2   88.69    4.30
   8  -1  -2   94.29    4.60
   8  -1  -2   91.59    4.90
  -8   1   2   89.99    4.90
  -8   1   2   90.39    5.10
  -8   1   2   90.29    4.30
   7  -1  -2   18.50    2.10
   7  -1  -2   24.20    2.50
   7  -1  -2   22.90    2.60
  -7   1   2   20.90    2.20
  -7   1   2   26.70    2.90
  -7   1   2   18.20    2.50
   6  -1  -2  306.57    7.30
   6  -1  -2  310.57    8.10
   6  -1  -2  308.87    7.70
  -6   1   2  313.27    8.20
  -6   1   2  317.47    7.40
  -6   1   2  310.07    7.90
  -6   1   2  302.97    7.80
   5  -1  -2    6.40    1.30
   5  -1  -2   11.40    1.80
   5  -1  -2    7.40    1.40
  -5   1   2    6.50    1.50
  -5   1   2    6.00    1.50
  -5   1   2    7.20    1.30
  -5   1   2    9.60    1.60
   4  -1  -2   21.20    1.60
   4  -1  -2   16.90    1.70
   4  -1  -2   19.90    1.80
  -4   1   2   20.10    1.70
  -4   1   2   20.00    1.70
  -4   1   2   17.90    1.90
   3  -1  -2  219.88    5.20
   3  -1  -2  222.78    4.80
  -3   1   2  241.98    5.10
  -3   1   2  223.68    4.80
  -3   1   2  225.88    5.50
   2  -1  -2 1160.68   19.10
   2  -1  -2 1137.89   18.60
  -2   1   2 1173.58   18.80
  -2   1   2 1152.08   18.60
  -2   1   2 1138.79   19.30
   1  -1  -2  635.74   10.90
   1  -1  -2  634.14   10.60
  -1   1   2  652.83   11.00
  -1   1   2  640.94   10.50
   0  -1  -2  545.55    9.20
   0  -1  -2  548.15    9.40
   0   1   2  553.34    9.10
   0   1   2  569.54    9.10
  -1  -1  -2 1842.52   29.30
  -1  -1  -2 1870.61   29.40
  -1  -1  -2 1846.62   29.40
   1   1   2 1855.01   29.30
  -2  -1  -2 1774.92   28.60
  -2  -1  -2 1788.52   28.60
  -2  -1  -2 1748.23   28.20
   2   1   2 1722.73   27.60
   2   1   2 1806.12   28.60
  -3  -1  -2  211.88    4.80
  -3  -1  -2  214.88    4.40
  -3  -1  -2  217.88    5.10
  -3  -1  -2  210.98    5.20
   3   1   2  216.18    5.10
   3   1   2  220.68    4.30
  -4  -1  -2 2500.05   40.30
  -4  -1  -2 2465.85   40.80
  -4  -1  -2 2552.44   40.00
  -4  -1  -2 2463.85   41.00
   4   1   2 2515.25   40.90
   4   1   2 2510.65   39.90
  -5  -1  -2 3628.74   57.99
  -5  -1  -2 3586.14   58.39
  -5  -1  -2 3610.94   57.19
  -5  -1  -2 3515.35   57.29
   5   1   2 3591.74   58.19
   5   1   2 3597.44   56.99
  -6  -1  -2 1448.66   25.50
  -6  -1  -2 1459.05   26.60
  -6  -1  -2 1501.95   26.10
  -6  -1  -2 1500.75   25.40
   6   1   2 1475.55   25.20
   6   1   2 1449.55   26.40
  -7  -1  -2  308.07    8.70
  -7  -1  -2  311.27    8.30
  -7  -1  -2  302.97    7.70
  -7  -1  -2  307.97    7.80
   7   1   2  306.47    8.60
   7   1   2  309.07    7.60
  -8  -1  -2   11.00    2.10
  -8  -1  -2    6.00    2.20
  -8  -1  -2    6.20    1.90
  -8  -1  -2   13.90    2.20
   8   1   2   12.50    2.00
   8   1   2    8.70    2.40
  -9  -1  -2  135.29    6.80
  -9  -1  -2  134.99    5.70
  -9  -1  -2  137.79    5.60
  -9  -1  -2  139.49    6.10
   9   1   2  137.19    5.80
   9   1   2  126.59    5.30
   9   1   2  139.59    6.60
 -10  -1  -2  316.17    9.80
 -10  -1  -2  310.27   10.60
  10   1   2  310.37   10.60
 -11  -1  -2   74.49    5.40
 -11  -1  -2   72.69    5.90
  11   1   2   67.19    5.50
  11   1   2   58.59    5.30
 -12  -1  -2    9.00    3.20
  12   1   2    9.10    3.40
 -13  -1  -2  126.79    8.10
  13   1   2  136.49    8.70
  12  -2  -2    2.00    2.90
 -12   2   2    0.10    2.90
  11  -2  -2    0.40    2.20
 -11   2   2    1.20    2.70
  10  -2  -2   57.69    5.10
  10  -2  -2   65.09    5.00
 -10   2   2   46.80    4.60
 -10   2   2   53.49    5.10
   9  -2  -2    3.00    2.10
   9  -2  -2   -1.50    2.10
   9  -2  -2    2.00    2.20
   9  -2  -2   -0.30    2.30
  -9   2   2    3.10    2.10
  -9   2   2    3.70    2.30
  -9   2   2    3.90    2.70
   8  -2  -2   72.29    4.30
   8  -2  -2   69.69    4.60
   8  -2  -2   68.29    4.10
   8  -2  -2   76.89    4.80
  -8   2   2   76.39    4.20
  -8   2   2   71.89    5.00
  -8   2   2   75.79    4.40
   7  -2  -2    4.40    1.60
   7  -2  -2    1.80    1.60
   7  -2  -2    0.70    1.30
   7  -2  -2    1.50    1.60
  -7   2   2    2.90    1.70
  -7   2   2    1.80    1.50
  -7   2   2    3.80    1.50
   6  -2  -2  181.08    5.40
   6  -2  -2  172.68    5.70
  -6   2   2  173.48    5.30
  -6   2   2  153.68    5.60
  -6   2   2  171.08    5.30
  -6   2   2  183.88    6.00
   5  -2  -2  710.93   13.90
   5  -2  -2  677.13   13.20
  -5   2   2  702.63   13.20
  -5   2   2  694.63   13.20
  -5   2   2  696.93   13.90
  -5   2   2  677.23   14.00
   4  -2  -2  514.15   10.80
   4  -2  -2  519.15   10.20
  -4   2   2  534.65   10.00
  -4   2   2  533.75   10.30
  -4   2   2  537.35   10.90
  -4   2   2  528.15   11.00
   3  -2  -2  859.71   15.30
   3  -2  -2  824.82   14.80
  -3   2   2  853.01   14.70
  -3   2   2  827.12   15.30
  -3   2   2  851.81   14.20
   2  -2  -2  899.71   15.90
   2  -2  -2  914.21   15.60
  -2   2   2  918.41   14.70
  -2   2   2  921.01   16.00
   1  -2  -2 1061.19   17.90
   1  -2  -2 1066.39   17.70
  -1   2   2 1067.59   17.80
   0  -2  -2  421.56    7.80
   0  -2  -2  422.36    7.90
   0  -2  -2  436.46    7.20
   0   2   2  431.26    7.20
   0   2   2  429.06    7.70
  -1  -2  -2  577.04    9.90
  -1  -2  -2  572.84    9.90
  -1  -2  -2  567.74   10.20
   1   2   2  568.44    9.70
  -2  -2  -2 1198.98   20.10
  -2  -2  -2 1188.18   20.00
  -2  -2  -2 1200.88   19.50
   2   2   2 1180.08   19.20
  -3  -2  -2   82.89    3.20
  -3  -2  -2   79.69    2.90
  -3  -2  -2   88.39    2.50
   3   2   2   83.39    2.40
  -4  -2  -2  162.58    4.90
  -4  -2  -2  164.48    4.70
  -4  -2  -2  163.08    4.10
   4   2   2  156.68    4.00
  -5  -2  -2   19.00    1.90
  -5  -2  -2   14.00    2.10
  -5  -2  -2   18.10    1.60
   5   2   2   18.00    1.70
  -6  -2  -2   22.10    2.10
  -6  -2  -2   21.80    2.20
  -6  -2  -2   21.10    1.90
  -6  -2  -2   21.20    2.50
   6   2   2   21.80    2.00
  -7  -2  -2    9.60    2.20
  -7  -2  -2    7.20    1.60
  -7  -2  -2    7.40    1.70
  -7  -2  -2    8.80    1.90
   7   2   2    7.70    1.60
   7   2   2    5.10    2.00
  -8  -2  -2    4.20    1.70
  -8  -2  -2    6.10    2.30
  -8  -2  -2    4.10    1.80
  -8  -2  -2    2.60    1.60
   8   2   2    3.40    1.50
   8   2   2    4.00    2.20
  -9  -2  -2   50.39    4.60
  -9  -2  -2   51.09    4.10
  -9  -2  -2   51.99    4.00
   9   2   2   50.89    3.80
   9   2   2   59.39    5.00
 -10  -2  -2    4.20    2.30
 -10  -2  -2    1.20    2.80
  10   2   2    2.40    3.00
 -11  -2  -2   38.70    4.80
  11   2   2   34.90    4.60
 -12  -2  -2   16.80    3.80
  12   2   2   13.80    3.60
 -13  -2  -2   24.60    4.60
  13   2   2   24.70    4.90
  12  -3  -2   69.19    6.20
 -12   3   2   52.69    5.70
  11  -3  -2    3.70    2.60
  11  -3  -2    0.50    2.60
 -11   3   2    1.90    2.90
  10  -3  -2  371.86   11.80
  10  -3  -2  373.56   11.60
  10  -3  -2  402.56   12.20
 -10   3   2  387.96   11.10
 -10   3   2  373.76   12.00
   9  -3  -2 1217.58   24.70
   9  -3  -2 1195.98   24.50
   9  -3  -2 1186.88   23.60
  -9   3   2 1176.58   24.60
  -9   3   2 1248.28   23.80
   8  -3  -2  630.14   14.80
   8  -3  -2  618.44   14.70
   8  -3  -2  618.84   13.50
   8  -3  -2  641.24   14.10
  -8   3   2  625.34   14.00
  -8   3   2  628.54   14.90
  -8   3   2  629.84   13.60
   7  -3  -2  137.99    5.20
   7  -3  -2  134.29    5.80
   7  -3  -2  137.99    4.80
  -7   3   2  129.69    5.20
  -7   3   2  139.79    4.90
  -7   3   2  137.49    5.90
   6  -3  -2    4.90    1.50
   6  -3  -2    5.20    1.70
   6  -3  -2    3.80    1.20
  -6   3   2    4.30    1.50
  -6   3   2    3.60    1.70
  -6   3   2    3.10    1.20
  -6   3   2    4.70    1.80
   5  -3  -2  137.69    4.60
   5  -3  -2  136.69    5.00
   5  -3  -2  133.59    3.90
  -5   3   2  134.79    4.60
  -5   3   2  132.99    5.00
  -5   3   2  129.89    5.10
  -5   3   2  129.09    3.90
   4  -3  -2    0.60    1.10
   4  -3  -2    1.30    0.80
   4  -3  -2    0.00    1.30
  -4   3   2    1.40    0.80
  -4   3   2    2.00    1.30
  -4   3   2    1.90    1.10
   3  -3  -2  363.66    7.70
   3  -3  -2  351.86    8.10
   3  -3  -2  350.76    6.40
  -3   3   2  362.06    6.40
  -3   3   2  351.56    8.00
  -3   3   2  357.16    7.70
   2  -3  -2  306.67    6.70
   2  -3  -2  312.37    7.00
  -2   3   2  306.77    6.90
   1  -3  -2  846.12   15.20
   1  -3  -2  878.31   15.30
  -1   3   2  869.61   15.20
   0  -3  -2 1070.89   16.70
   0  -3  -2 1000.20   17.50
   0  -3  -2 1026.10   17.80
   0   3   2 1049.89   17.60
  -1  -3  -2  322.77    6.30
  -1  -3  -2  318.07    6.20
  -1  -3  -2  313.37    6.70
   1   3   2  309.77    6.30
  -2  -3  -2    5.00    0.80
  -2  -3  -2    6.50    1.10
  -2  -3  -2    6.10    1.00
   2   3   2    3.90    0.90
  -3  -3  -2  862.11   15.50
  -3  -3  -2  867.81   14.50
  -3  -3  -2  844.12   15.70
   3   3   2  852.61   14.80
  -4  -3  -2    1.80    0.80
  -4  -3  -2    2.00    1.30
  -4  -3  -2    0.10    1.00
   4   3   2    1.20    0.90
  -5  -3  -2  260.27    5.70
  -5  -3  -2  254.27    6.70
  -5  -3  -2  247.28    7.20
   5   3   2  249.58    6.00
  -6  -3  -2   49.60    3.60
  -6  -3  -2   40.50    3.00
  -6  -3  -2   43.90    2.50
   6   3   2   48.60    2.80
  -7  -3  -2   33.10    3.50
  -7  -3  -2   33.00    2.60
  -7  -3  -2   32.10    3.00
   7   3   2   34.10    2.70
  -8  -3  -2  118.29    5.40
  -8  -3  -2  101.99    5.70
   8   3   2  120.69    4.80
   8   3   2  114.89    5.90
  -9  -3  -2  217.98    8.70
  -9  -3  -2  224.78    7.80
   9   3   2  228.78   10.20
   9   3   2  243.38    8.80
 -10  -3  -2  260.57    8.90
 -10  -3  -2  283.77   10.30
  10   3   2  255.77    9.80
 -11  -3  -2   26.60    4.30
  11   3   2   31.10    4.40
 -12  -3  -2    7.00    3.40
  12   3   2    9.30    3.60
 -13  -3  -2   16.60    4.30
  13   3   2   11.90    4.30
  12  -4  -2    1.00    3.20
  12  -4  -2    0.20    2.80
 -12   4   2    2.70    3.30
  11  -4  -2   18.10    3.80
  11  -4  -2   26.50    4.30
 -11   4   2   16.50    3.90
  10  -4  -2   35.40    4.40
  10  -4  -2   33.20    4.40
  10  -4  -2   33.40    4.10
 -10   4   2   19.00    3.90
 -10   4   2   25.40    3.50
   9  -4  -2  135.59    6.70
   9  -4  -2  131.09    7.40
  -9   4   2  140.49    7.40
  -9   4   2  147.49    6.70
   8  -4  -2  147.59    6.40
   8  -4  -2  153.18    7.00
  -8   4   2  164.28    7.00
  -8   4   2  139.09    6.10
   7  -4  -2  145.99    5.80
   7  -4  -2  159.88    6.40
  -7   4   2  142.69    5.70
  -7   4   2  143.09    6.30
   6  -4  -2   37.10    3.40
   6  -4  -2   38.90    3.20
   6  -4  -2   39.20    2.40
  -6   4   2   33.50    2.90
  -6   4   2   30.80    3.20
  -6   4   2   38.40    2.40
   5  -4  -2  135.89    3.70
   5  -4  -2  136.19    5.00
   5  -4  -2  132.29    5.30
  -5   4   2  139.69    4.90
  -5   4   2  130.99    5.20
  -5   4   2  137.79    3.80
   4  -4  -2 1627.14   28.70
   4  -4  -2 1593.94   28.20
   4  -4  -2 1628.64   26.10
  -4   4   2 1648.83   26.20
  -4   4   2 1623.74   28.20
  -4   4   2 1630.44   28.70
   3  -4  -2  679.13   13.50
   3  -4  -2  662.63   10.90
   3  -4  -2  660.23   13.10
  -3   4   2  662.03   13.40
   2  -4  -2   82.09    3.50
   2  -4  -2   80.09    3.30
  -2   4   2   85.89    3.50
   1  -4  -2  524.55   10.60
  -1   4   2  526.25   10.50
   0  -4  -2 6821.32  106.89
   0  -4  -2 6858.11  107.99
   0  -4  -2 7062.89  105.89
   0   4   2 6649.13  106.99
  -1  -4  -2 3096.69   48.00
  -1  -4  -2 2980.00   48.80
  -1  -4  -2 2928.91   47.90
   1   4   2 3055.29   48.40
  -2  -4  -2 1616.54   27.60
  -2  -4  -2 1624.44   26.50
  -2  -4  -2 1650.53   27.30
   2   4   2 1598.34   27.00
  -3  -4  -2    1.50    1.00
  -3  -4  -2    1.90    0.80
  -3  -4  -2    3.90    1.40
   3   4   2    3.10    1.10
  -4  -4  -2  379.06    7.30
  -4  -4  -2  391.46    9.20
  -4  -4  -2  382.76    8.80
   4   4   2  379.56    8.20
  -5  -4  -2  353.36    9.20
  -5  -4  -2  370.36    8.80
  -5  -4  -2  362.36    7.10
   5   4   2  349.47    8.00
  -6  -4  -2   10.10    2.20
  -6  -4  -2   13.30    2.00
  -6  -4  -2   12.40    2.50
   6   4   2   16.70    2.00
  -7  -4  -2    0.80    1.60
  -7  -4  -2   -1.80    1.90
   7   4   2    1.80    1.50
  -8  -4  -2    9.80    2.30
  -8  -4  -2   15.80    2.90
   8   4   2    8.70    2.00
  -9  -4  -2   -1.40    2.40
  -9  -4  -2    0.90    1.90
   9   4   2   -4.60    2.60
 -10  -4  -2    9.80    2.70
 -10  -4  -2    5.80    3.00
  10   4   2    3.10    3.30
 -11  -4  -2    5.60    3.20
  11   4   2   -1.30    3.20
 -12  -4  -2   67.89    6.60
  12   4   2   81.09    7.10
 -13  -4  -2   83.09    7.60
  13   4   2   85.09    7.50
  12  -5  -2   45.30    5.70
  12  -5  -2   48.20    5.60
 -12   5   2   44.20    5.70
  11  -5  -2    9.20    3.30
  11  -5  -2   10.90    3.50
 -11   5   2   11.60    3.70
  10  -5  -2  176.68    8.70
  10  -5  -2  177.38    8.10
 -10   5   2  176.68    8.70
 -10   5   2  183.68    8.00
   9  -5  -2  454.65   13.30
   9  -5  -2  445.06   12.70
  -9   5   2  482.45   13.60
  -9   5   2  454.35   12.50
   8  -5  -2  212.78    7.90
   8  -5  -2  210.38    8.40
  -8   5   2  218.28    8.50
  -8   5   2  214.58    7.90
   7  -5  -2  289.57    9.00
   7  -5  -2  294.67    9.60
  -7   5   2  303.07    9.60
  -7   5   2  305.47    9.00
   6  -5  -2  124.99    5.40
   6  -5  -2  130.59    6.00
  -6   5   2  132.19    5.50
  -6   5   2  127.99    6.00
   5  -5  -2  360.66    9.80
   5  -5  -2  358.46    9.30
  -5   5   2  363.86    9.70
   4  -5  -2  672.43   13.80
   4  -5  -2  629.04   14.10
  -4   5   2  665.53   14.20
   3  -5  -2    1.90    1.40
   3  -5  -2    2.10    1.50
  -3   5   2    6.30    1.70
   2  -5  -2  129.49    4.70
   2  -5  -2  121.79    4.60
  -2   5   2  137.89    4.80
   1  -5  -2 3771.92   56.09
   1  -5  -2 3609.34   58.59
   1  -5  -2 3520.65   58.09
  -1   5   2 3508.85   58.29
   0  -5  -2  840.52   15.40
   0  -5  -2  814.02   15.90
   0  -5  -2  847.22   14.30
   0   5   2  837.12   15.70
  -1  -5  -2  225.88    5.60
  -1  -5  -2  232.58    6.30
  -1  -5  -2  232.78    5.60
   1   5   2  220.28    6.00
  -2  -5  -2  254.67    6.80
  -2  -5  -2  260.37    6.40
  -2  -5  -2  257.57    5.80
   2   5   2  246.28    6.40
  -3  -5  -2  624.34   11.20
  -3  -5  -2  599.24   12.60
  -3  -5  -2  627.24   12.80
   3   5   2  609.24   12.20
  -4  -5  -2  673.93   13.80
  -4  -5  -2  665.33   14.10
  -4  -5  -2  660.23   11.80
   4   5   2  671.13   13.20
  -5  -5  -2  629.04   13.40
  -5  -5  -2  625.54   14.00
   5   5   2  632.24   12.80
  -6  -5  -2 1894.21   34.50
  -6  -5  -2 1890.21   33.60
   6   5   2 1908.01   32.80
  -7  -5  -2  674.63   14.90
  -7  -5  -2  667.53   15.90
   7   5   2  670.33   14.10
  -8  -5  -2  394.76   10.70
  -8  -5  -2  389.86   11.90
   8   5   2  394.46   10.10
  -9  -5  -2    4.20    2.80
  -9  -5  -2    3.00    2.10
 -10  -5  -2    6.50    3.00
  10   5   2   -7.80    3.00
 -11  -5  -2   98.39    7.50
  11   5   2   91.59    7.50
 -12  -5  -2   18.10    4.60
  12   5   2   16.60    4.60
 -13  -5  -2    7.00    4.10
  13   5   2    3.10    3.80
  12  -6  -2    3.60    3.50
  12  -6  -2    5.20    3.70
 -12   6   2    0.50    3.50
  11  -6  -2   28.10    4.70
  11  -6  -2   24.00    4.60
 -11   6   2   22.40    4.60
  10  -6  -2   40.50    4.70
  10  -6  -2   50.29    5.50
 -10   6   2   39.20    4.90
 -10   6   2   54.49    5.00
   9  -6  -2   13.20    3.30
   9  -6  -2   16.20    3.60
  -9   6   2   12.50    3.20
  -9   6   2   14.00    3.30
   8  -6  -2   64.89    5.40
   8  -6  -2   62.29    5.10
  -8   6   2   65.69    5.60
   7  -6  -2  466.95   12.50
   7  -6  -2  479.55   13.00
  -7   6   2  470.05   12.80
   6  -6  -2  539.75   13.20
   6  -6  -2  553.34   13.90
  -6   6   2  558.84   13.80
   5  -6  -2  440.76   11.00
   5  -6  -2  407.36   11.20
  -5   6   2  425.86   11.20
   4  -6  -2    8.50    2.10
   4  -6  -2    6.00    2.20
  -4   6   2    9.20    2.00
   3  -6  -2  258.17    7.40
   3  -6  -2  238.18    7.30
  -3   6   2  224.38    7.20
   2  -6  -2  578.94   12.60
   2  -6  -2  596.64   12.90
  -2   6   2  590.64   12.90
   1  -6  -2  279.07    5.50
   1  -6  -2  265.37    7.40
   1  -6  -2  285.47    7.30
  -1   6   2  262.17    7.40
   0  -6  -2 1547.05   25.00
   0  -6  -2 1480.65   26.10
   0  -6  -2 1498.05   27.00
   0   6   2 1498.85   26.70
  -1  -6  -2 3160.78   49.99
  -1  -6  -2 3077.69   49.70
  -1  -6  -2 3000.20   51.09
   1   6   2 3085.69   50.79
  -2  -6  -2 2093.49   35.30
  -2  -6  -2 2160.88   34.70
  -2  -6  -2 2069.99   36.20
   2   6   2 2077.99   35.70
  -3  -6  -2  257.27    5.90
  -3  -6  -2  254.07    7.30
  -3  -6  -2  259.37    7.20
   3   6   2  252.17    6.90
  -4  -6  -2   28.60    2.20
  -4  -6  -2   29.90    2.90
  -4  -6  -2   33.40    2.90
   4   6   2   27.40    2.60
  -5  -6  -2  155.38    6.20
  -5  -6  -2  145.49    5.80
   5   6   2  166.28    5.70
  -6  -6  -2  207.58    7.80
  -6  -6  -2  216.18    7.30
   6   6   2  218.88    6.80
  -7  -6  -2   25.30    3.10
  -7  -6  -2   20.90    3.50
   7   6   2   26.70    3.00
  -8  -6  -2   68.89    5.70
  -8  -6  -2   56.09    4.50
   8   6   2   56.39    4.20
  -9  -6  -2   17.20    3.60
  -9  -6  -2   20.40    3.10
 -10  -6  -2   21.00    4.30
 -11  -6  -2    7.10    3.70
  11   6   2   -3.20    3.70
 -12  -6  -2    9.00    4.10
  12   6   2   10.00    4.70
  11  -7  -2   -3.50    2.80
  11  -7  -2   -1.90    3.20
 -11   7   2    2.00    3.50
  10  -7  -2   44.70    5.20
  10  -7  -2   50.69    5.80
 -10   7   2   48.10    5.60
   9  -7  -2   48.60    5.60
   9  -7  -2   38.00    4.60
  -9   7   2   53.29    5.70
   8  -7  -2   12.30    3.50
   8  -7  -2   19.00    3.50
  -8   7   2   18.80    3.70
   7  -7  -2    2.00    2.30
   7  -7  -2    2.40    2.60
  -7   7   2    3.90    2.40
   6  -7  -2   47.70    4.40
   6  -7  -2   43.60    4.50
  -6   7   2   57.69    5.10
   5  -7  -2   80.49    5.20
   5  -7  -2   71.99    5.40
  -5   7   2   78.69    5.00
   4  -7  -2   51.79    4.10
   4  -7  -2   49.90    4.30
  -4   7   2   49.99    3.90
   3  -7  -2   93.09    5.00
   3  -7  -2   89.89    4.80
  -3   7   2   90.89    4.80
   2  -7  -2  121.69    5.30
   2  -7  -2  122.69    5.10
  -2   7   2  124.49    5.30
   1  -7  -2  206.48    6.50
   1  -7  -2  212.58    6.90
  -1   7   2  208.98    6.80
   0  -7  -2   91.29    4.50
   0  -7  -2   80.19    3.90
   0  -7  -2   88.99    3.30
   0   7   2   95.39    4.50
  -1  -7  -2  106.29    4.80
  -1  -7  -2  101.39    4.10
  -1  -7  -2  102.49    3.90
   1   7   2   94.79    4.50
  -2  -7  -2  258.47    6.60
  -2  -7  -2  260.37    7.10
  -2  -7  -2  256.57    7.70
   2   7   2  266.97    7.50
  -3  -7  -2   69.09    4.00
  -3  -7  -2   69.99    3.10
  -3  -7  -2   70.99    4.10
   3   7   2   74.99    3.90
  -4  -7  -2   35.00    3.20
  -4  -7  -2   27.80    3.10
   4   7   2   36.40    3.20
  -5  -7  -2  180.48    7.00
  -5  -7  -2  177.88    6.70
   5   7   2  179.28    6.40
  -6  -7  -2  407.96   11.00
  -6  -7  -2  375.86   11.20
   6   7   2  415.26   10.50
  -7  -7  -2  404.16   12.10
  -7  -7  -2  413.26   11.40
   7   7   2  388.36   10.60
  -8  -7  -2   44.10    4.70
  -8  -7  -2   39.10    4.00
   8   7   2   37.80    3.80
  -9  -7  -2   12.60    3.80
 -10  -7  -2  296.47   12.00
 -11  -7  -2  167.78    9.70
  11   7   2  174.68    9.80
 -12  -7  -2   21.80    5.00
  12   7   2    7.80    4.70
  11  -8  -2   -1.90    3.60
  11  -8  -2   -1.80    3.00
 -11   8   2    2.10    3.30
  10  -8  -2   15.40    4.50
  10  -8  -2   22.00    4.30
 -10   8   2   15.50    4.20
   9  -8  -2    8.90    3.80
   9  -8  -2    9.80    3.30
  -9   8   2    3.30    3.30
   8  -8  -2    6.30    3.30
   8  -8  -2    0.30    2.60
  -8   8   2   -2.10    2.60
   7  -8  -2    2.30    2.40
   7  -8  -2    0.90    2.70
  -7   8   2   -0.50    2.50
   6  -8  -2   15.70    3.40
   6  -8  -2   14.20    3.20
  -6   8   2   17.70    3.30
   5  -8  -2   96.29    6.20
   5  -8  -2   92.49    5.70
  -5   8   2   97.89    5.80
   4  -8  -2   15.30    2.80
   4  -8  -2    7.60    2.60
  -4   8   2   15.30    2.90
   3  -8  -2   30.30    3.30
   3  -8  -2   29.30    3.40
  -3   8   2   32.20    3.40
   2  -8  -2   64.79    4.30
   2  -8  -2   70.69    4.50
  -2   8   2   76.89    4.70
   1  -8  -2  484.85   11.50
   1  -8  -2  468.75   12.00
  -1   8   2  474.05   12.00
   0  -8  -2  129.39    5.70
   0  -8  -2  140.39    5.30
   0   8   2  140.49    5.80
  -1  -8  -2  147.49    6.10
  -1  -8  -2  155.98    5.30
  -1  -8  -2  139.29    4.90
   1   8   2  146.89    5.90
  -2  -8  -2   10.20    2.20
  -2  -8  -2   15.00    2.00
  -2  -8  -2   14.60    2.10
   2   8   2   12.80    2.40
  -3  -8  -2   27.80    3.10
  -3  -8  -2   25.30    2.80
   3   8   2   34.00    3.20
  -4  -8  -2    7.00    2.30
  -4  -8  -2   10.10    2.30
   4   8   2   10.40    2.30
  -5  -8  -2   55.09    4.30
  -5  -8  -2   47.90    4.30
   5   8   2   56.79    4.10
  -6  -8  -2   16.90    2.90
  -6  -8  -2    8.90    2.80
   6   8   2   12.30    2.60
  -7  -8  -2    2.60    2.20
  -7  -8  -2    1.60    2.60
   7   8   2    0.50    2.10
  -8  -8  -2   47.70    5.20
  -8  -8  -2   42.80    4.40
   8   8   2   44.90    5.60
  -9  -8  -2  132.19    8.50
 -10  -8  -2   32.90    5.30
 -11  -8  -2    6.10    4.20
  11   8   2   15.40    4.60
  10  -9  -2   28.50    5.10
  10  -9  -2   25.90    5.30
 -10   9   2   16.90    4.60
   9  -9  -2  184.38    9.90
   9  -9  -2  176.18    9.30
  -9   9   2  179.78    9.90
   8  -9  -2  217.08   10.00
   8  -9  -2  197.18    9.90
  -8   9   2  214.08   10.20
   7  -9  -2  211.08    9.30
   7  -9  -2  206.68    9.70
  -7   9   2  211.68    9.50
   6  -9  -2   48.90    5.00
   6  -9  -2   51.69    5.20
  -6   9   2   49.70    5.10
   5  -9  -2   28.40    3.90
   5  -9  -2   25.00    3.80
  -5   9   2   30.50    4.10
   4  -9  -2   65.59    5.30
   4  -9  -2   86.09    5.90
  -4   9   2   68.49    5.40
   3  -9  -2  124.69    6.40
   3  -9  -2  136.19    6.70
  -3   9   2  122.79    6.60
   2  -9  -2   31.60    3.80
   2  -9  -2   29.70    3.50
  -2   9   2   32.80    3.80
   1  -9  -2   17.40    2.70
   1  -9  -2   17.30    2.80
  -1   9   2   11.80    2.80
   0  -9  -2  167.38    6.20
   0  -9  -2  161.08    6.80
   0   9   2  156.08    6.70
  -1  -9  -2    8.60    2.40
  -1  -9  -2   12.10    2.20
   1   9   2    8.60    2.50
  -2  -9  -2   62.09    4.60
  -2  -9  -2   71.09    4.30
   2   9   2   61.79    4.60
  -3  -9  -2    6.20    2.20
  -3  -9  -2    7.10    2.50
   3   9   2   11.40    2.60
  -4  -9  -2  167.08    7.30
  -4  -9  -2  157.08    6.90
   4   9   2  158.98    6.70
  -5  -9  -2    5.90    2.80
  -5  -9  -2    4.60    2.40
   5   9   2   10.90    2.70
  -6  -9  -2   22.80    3.80
  -6  -9  -2   20.30    3.40
   6   9   2   28.90    3.70
  -7  -9  -2    1.80    2.80
  -7  -9  -2    1.70    2.30
   7   9   2    4.20    2.50
  -8  -9  -2   92.59    7.10
  -9  -9  -2  204.08   10.50
 -10  -9  -2  126.39    9.00
 -11  -9  -2   17.90    5.00
  11   9   2   28.00    5.60
   9 -10  -2    5.90    4.00
   9 -10  -2    2.20    3.70
  -9  10   2    6.50    4.10
   8 -10  -2    7.70    3.80
   8 -10  -2   20.00    4.60
  -8  10   2   15.60    4.20
   7 -10  -2   25.80    4.60
   7 -10  -2   29.50    5.00
  -7  10   2   20.60    4.40
   6 -10  -2  116.69    7.80
   6 -10  -2  113.39    7.90
  -6  10   2   92.79    7.10
   5 -10  -2  143.59    8.10
   5 -10  -2  151.58    8.10
  -5  10   2  150.58    8.20
   4 -10  -2   89.39    6.60
   4 -10  -2  104.49    6.90
  -4  10   2   79.59    6.30
   3 -10  -2  126.79    7.00
   3 -10  -2  137.79    7.20
  -3  10   2  134.59    7.50
   2 -10  -2  212.58    8.20
   2 -10  -2  194.98    8.30
  -2  10   2  204.88    8.50
   1 -10  -2  163.08    7.50
   1 -10  -2  164.68    7.10
  -1  10   2  159.48    7.40
   0 -10  -2   51.89    4.90
   0 -10  -2   51.09    4.30
   0  10   2   60.29    5.30
  -1 -10  -2  147.19    7.10
   1  10   2  152.18    7.10
  -2 -10  -2  496.85   13.80
   2  10   2  525.65   13.70
  -3 -10  -2  258.57    9.60
   3  10   2  274.37    9.60
  -4 -10  -2  221.78    8.40
  -4 -10  -2  211.68    8.70
   4  10   2  224.68    8.50
  -5 -10  -2   23.70    3.70
  -5 -10  -2   25.20    3.90
   5  10   2   27.80    3.80
  -6 -10  -2   24.90    4.00
  -6 -10  -2   25.00    4.00
   6  10   2   21.90    3.70
  -7 -10  -2  107.79    7.40
  -7 -10  -2   96.99    6.90
   7  10   2  108.19    6.70
  -8 -10  -2   92.69    7.30
  -9 -10  -2   28.10    5.00
 -10 -10  -2   -1.20    3.70
   8 -11  -2   59.19    6.70
   8 -11  -2   49.20    6.30
  -8  11   2   43.70    6.10
   7 -11  -2  102.19    8.40
   7 -11  -2  119.69    8.90
  -7  11   2   88.49    7.90
   6 -11  -2   17.20    4.40
   6 -11  -2   23.90    4.60
  -6  11   2   22.90    4.50
   5 -11  -2   10.00    3.70
   5 -11  -2   13.40    3.90
  -5  11   2    8.60    3.40
   4 -11  -2  169.38    8.80
   4 -11  -2  182.48    9.00
  -4  11   2  179.88    9.00
   3 -11  -2   86.69    6.60
   3 -11  -2   84.09    6.40
  -3  11   2  105.49    6.90
   2 -11  -2    2.40    2.70
   2 -11  -2   -1.20    2.30
  -2  11   2    2.50    2.50
   1 -11  -2    3.30    2.50
   1 -11  -2    1.80    2.40
  -1  11   2   -2.20    2.50
   0 -11  -2   44.60    4.70
   0  11   2   52.39    5.30
  -1 -11  -2   46.50    4.90
   1  11   2   54.79    5.30
  -2 -11  -2   -0.40    2.30
   2  11   2    3.10    2.70
  -3 -11  -2    1.80    2.60
   3  11   2    3.40    2.80
  -4 -11  -2   11.20    3.20
   4  11   2   10.10    3.10
  -5 -11  -2   40.50    4.70
   5  11   2   39.50    4.50
  -6 -11  -2   19.90    3.90
  -6 -11  -2   17.50    3.80
   6  11   2   16.30    3.50
  -7 -11  -2   97.59    7.40
   7  11   2   74.79    6.40
  -8 -11  -2   37.50    5.40
  -9 -11  -2   31.50    5.50
   7 -12  -2   47.10    6.20
   7 -12  -2   63.79    7.00
  -7  12   2   51.39    6.70
   6 -12  -2  110.99    8.80
   6 -12  -2   95.29    8.10
  -6  12   2   96.49    8.20
   5 -12  -2   95.69    8.00
   5 -12  -2   91.49    7.70
  -5  12   2   91.89    7.70
   4 -12  -2    5.30    3.50
   4 -12  -2   -0.10    3.00
  -4  12   2    0.70    3.10
   3 -12  -2   65.89    6.00
   3 -12  -2   66.29    6.30
  -3  12   2   79.99    6.60
   2 -12  -2   24.80    4.00
   2 -12  -2   19.10    3.90
  -2  12   2   22.10    4.10
   1 -12  -2    0.40    2.60
  -1  12   2   -0.60    2.60
   0 -12  -2  111.29    7.30
   0  12   2  113.59    7.20
  -1 -12  -2  306.27   11.40
   1  12   2  298.17   11.30
  -2 -12  -2  254.27   10.40
   2  12   2  266.27   10.50
  -3 -12  -2  142.99    8.20
   3  12   2  143.09    7.80
  -4 -12  -2   13.90    3.60
   4  12   2   15.80    3.70
  -5 -12  -2    8.00    3.10
   5  12   2   14.30    3.60
  -6 -12  -2   59.39    6.20
   6  12   2   81.49    6.70
  -8 -12  -2   -2.00    3.30
   5 -13  -2   99.79    8.30
   5 -13  -2  117.49    8.90
  -5  13   2  116.39    9.20
   4 -13  -2  151.08    9.20
   4 -13  -2  147.79    9.30
  -4  13   2  136.29    9.10
   3 -13  -2    8.10    3.80
   3 -13  -2    4.20    3.50
  -3  13   2   11.10    4.20
   2 -13  -2    6.80    3.70
  -2  13   2   13.50    3.90
   1 -13  -2   45.10    5.40
  -1  13   2   67.99    6.60
   0 -13  -2   41.50    5.30
   0  13   2   49.80    5.80
  -1 -13  -2    4.20    3.20
   1  13   2   11.40    3.70
  -2 -13  -2   19.60    4.20
   2  13   2   22.10    4.40
  -3 -13  -2   22.60    4.60
   3  13   2   33.70    5.00
  -4 -13  -2   31.40    4.90
   4  13   2   30.10    4.70
  -5 -13  -2    2.40    3.30
   5  13   2    7.70    3.60
   6  13   2    5.00    3.60
   2 -14  -2    2.30    3.60
  -2  14   2   -4.30    3.20
   1 -14  -2    6.60    3.80
  -1  14   2   -0.40    3.40
   0 -14  -2   20.90    4.50
   0  14   2   22.00    4.70
  -1 -14  -2   40.60    5.60
   1  14   2   45.00    6.00
  -2 -14  -2    8.30    3.80
   2  14   2    8.30    3.90
  -3 -14  -2   -1.80    3.30
   3  14   2   -3.10    3.10
  -4 -14  -2   29.40    5.40
   4  14   2   22.60    4.90
   4  13  -3    6.10    3.90
   3  13  -3    1.20    3.40
   2  13  -3    9.30    3.90
  -2 -13   3    6.30    4.40
   1  13  -3   -3.20    2.90
  -1 -13   3   -2.30    2.70
   0  13  -3   40.60    5.80
   0 -13   3   36.30    5.30
  -1  13  -3   87.09    7.90
   1 -13   3   97.79    7.70
  -2  13  -3   50.19    6.20
   2 -13   3   63.69    6.50
  -3  13  -3   14.10    4.20
   3 -13   3    1.10    3.50
   6  12  -3   35.00    5.40
  -6 -12   3   34.50    6.90
   5  12  -3   28.60    5.00
   4  12  -3    1.70    3.20
   3  12  -3   -2.30    3.00
   2  12  -3   34.30    5.10
  -2 -12   3   43.10    5.10
   1  12  -3   31.90    4.90
  -1 -12   3   29.60    4.50
   0  12  -3   13.40    3.90
   0 -12   3   10.20    3.50
  -1  12  -3    6.70    3.50
   1 -12   3    4.70    3.10
  -2  12  -3   13.70    3.90
   2 -12   3   14.40    3.80
  -3  12  -3   63.29    6.40
   3 -12   3   50.39    6.00
  -4  12  -3   17.40    4.50
   4 -12   3   17.80    4.50
   4 -12   3   23.10    4.70
  -5  12  -3   15.60    4.40
   5 -12   3   19.60    4.70
   5 -12   3   17.90    4.70
  -6  12  -3   -2.40    3.50
   6 -12   3    0.90    4.00
   6 -12   3   -4.10    3.50
   8  11  -3   15.90    4.40
  -8 -11   3   12.50    4.50
   7  11  -3    9.90    4.00
  -7 -11   3   11.60    4.10
   6  11  -3    8.50    3.80
  -6 -11   3   14.10    3.90
   5  11  -3    3.40    3.10
  -5 -11   3    3.00    3.20
   4  11  -3    8.40    3.50
  -4 -11   3    9.60    3.60
   3  11  -3    5.00    3.10
  -3 -11   3    2.20    2.50
   2  11  -3   11.00    3.50
  -2 -11   3    8.30    2.80
   1  11  -3    0.80    2.80
  -1 -11   3    3.50    2.60
   0  11  -3    4.00    2.80
   0 -11   3    0.40    2.50
  -1  11  -3   57.99    5.60
   1 -11   3   57.69    5.50
  -2  11  -3   51.49    5.50
   2 -11   3   49.60    5.50
  -3  11  -3    4.20    3.00
   3 -11   3    7.40    3.40
   3 -11   3    3.40    3.10
  -4  11  -3   10.60    3.50
   4 -11   3   10.00    3.80
   4 -11   3   14.50    3.80
  -5  11  -3   38.70    5.20
   5 -11   3   32.00    5.30
   5 -11   3   41.50    5.40
  -6  11  -3   25.00    4.70
   6 -11   3   24.00    4.90
   6 -11   3   27.30    5.10
  -7  11  -3   21.10    4.80
   7 -11   3   20.00    4.90
   7 -11   3   11.40    4.50
   9  10  -3    9.70    4.00
  -9 -10   3   12.20    4.30
   8  10  -3   99.69    7.90
  -8 -10   3   79.19    7.50
   7  10  -3  120.29    7.80
  -7 -10   3  114.69    8.00
   6  10  -3   88.89    7.00
  -6 -10   3   90.69    7.10
   5  10  -3   -1.00    2.50
  -5 -10   3   -0.60    2.50
   4  10  -3   64.09    5.80
  -4 -10   3   44.80    4.70
   3  10  -3  112.29    7.00
  -3 -10   3  109.79    6.40
  -3 -10   3   98.59    6.20
   2  10  -3  136.59    7.40
  -2 -10   3  125.69    6.80
   1  10  -3    9.80    3.10
  -1 -10   3   16.20    3.30
   0  10  -3  283.87   10.50
   0 -10   3  275.67    9.90
  -1  10  -3  617.54   16.30
   1 -10   3  596.84   15.80
  -2  10  -3  183.68    8.70
   2 -10   3  195.38    8.90
   2 -10   3  191.98    8.20
  -3  10  -3   65.79    5.90
   3 -10   3   60.99    5.30
   3 -10   3   62.89    5.60
  -4  10  -3    6.40    3.00
  -4  10  -3    2.20    2.80
   4 -10   3    3.20    3.00
   4 -10   3   -0.90    2.60
  -5  10  -3    6.90    3.30
  -5  10  -3    3.00    3.20
   5 -10   3    2.90    3.30
   5 -10   3    3.70    3.40
  -6  10  -3   -0.90    3.30
  -6  10  -3    3.50    3.00
   6 -10   3    4.30    3.80
   6 -10   3    6.40    3.50
  -7  10  -3   18.10    4.50
  -7  10  -3   16.20    4.60
   7 -10   3   22.30    4.60
   7 -10   3   24.80    5.10
  -8  10  -3   28.50    5.00
   8 -10   3   27.20    5.40
   8 -10   3   30.80    5.20
  -9  10  -3   19.30    5.00
   9 -10   3   30.30    7.40
   9 -10   3   21.60    6.70
  10   9  -3    6.20    3.60
 -10  -9   3    7.00    4.10
   9   9  -3   66.59    6.40
  -9  -9   3   63.59    6.80
   8   9  -3   86.39    7.10
  -8  -9   3   71.49    6.80
   7   9  -3   10.70    3.50
  -7  -9   3    4.00    3.10
   6   9  -3  105.39    7.00
  -6  -9   3   86.69    6.80
   5   9  -3  390.86   12.30
  -5  -9   3  391.86   12.20
   4   9  -3  399.36   12.10
  -4  -9   3  393.96   11.80
  -4  -9   3  374.56   11.40
   3   9  -3   79.09    5.90
  -3  -9   3   67.09    5.20
  -3  -9   3   73.19    5.40
   2   9  -3   72.79    5.50
  -2  -9   3   64.59    5.00
  -2  -9   3   72.99    5.20
   1   9  -3  271.97    9.50
  -1  -9   3  260.07    8.40
  -1  -9   3  271.37    9.30
   0   9  -3    6.10    2.60
   0  -9   3    5.80    2.50
  -1   9  -3  360.96   11.20
   1  -9   3  341.37   10.00
   1  -9   3  334.17   10.80
  -2   9  -3  710.63   16.50
  -2   9  -3  713.63   17.50
   2  -9   3  707.23   17.20
   2  -9   3  732.63   16.70
  -3   9  -3  218.18    9.00
  -3   9  -3  207.18    8.30
   3  -9   3  217.28    8.70
   3  -9   3  233.98    8.80
  -4   9  -3   32.90    4.10
  -4   9  -3   27.10    4.00
   4  -9   3   27.40    3.90
   4  -9   3   17.30    3.50
  -5   9  -3   51.69    5.10
  -5   9  -3   57.79    5.40
   5  -9   3   49.50    5.00
   5  -9   3   48.30    5.10
  -6   9  -3  137.99    7.90
  -6   9  -3  138.19    8.00
   6  -9   3  147.69    8.50
   6  -9   3  133.69    8.00
  -7   9  -3  147.29    8.70
  -7   9  -3  159.28    8.80
   7  -9   3  156.38    9.20
   7  -9   3  161.68    9.00
  -8   9  -3   73.99    6.90
  -8   9  -3   83.59    7.40
   8  -9   3   78.19    7.20
   8  -9   3   98.89    8.10
  -9   9  -3   26.50    5.00
  -9   9  -3   30.10    5.40
   9  -9   3   19.30    4.80
   9  -9   3   22.30    5.00
 -10   9  -3   85.79    8.00
  10  -9   3   99.79    9.30
  10   8  -3    4.20    3.40
 -10  -8   3    2.60    3.50
   9   8  -3   30.50    4.60
  -9  -8   3   27.10    4.70
   8   8  -3    8.90    3.30
  -8  -8   3   10.50    3.50
   7   8  -3    4.40    2.80
  -7  -8   3    1.40    2.70
   6   8  -3   87.09    6.00
  -6  -8   3   88.89    6.30
   5   8  -3    4.90    2.70
  -5  -8   3    5.50    2.90
   4   8  -3  264.17    9.10
  -4  -8   3  230.28    8.00
  -4  -8   3  227.68    8.60
   3   8  -3  351.56   10.60
  -3  -8   3  367.86   10.20
  -3  -8   3  357.26   10.40
   2   8  -3   63.49    4.70
  -2  -8   3   68.69    4.60
  -2  -8   3   74.19    4.60
   1   8  -3  235.88    8.20
  -1  -8   3  231.58    7.50
  -1  -8   3  228.18    7.90
   0   8  -3  516.75   13.20
   0   8  -3  550.14   12.10
   0  -8   3  518.35   11.90
   0  -8   3  510.15   12.80
   0  -8   3  511.05   11.90
  -1   8  -3  542.75   12.40
  -1   8  -3  510.95   13.30
   1  -8   3  529.65   13.20
   1  -8   3  509.85   12.10
   1  -8   3  534.35   12.60
  -2   8  -3  129.79    6.00
  -2   8  -3  136.69    6.60
   2  -8   3  130.89    6.30
   2  -8   3  138.39    6.30
  -3   8  -3   25.90    3.50
  -3   8  -3   21.10    3.40
   3  -8   3   18.20    3.00
   3  -8   3   23.10    3.40
  -4   8  -3  101.29    5.90
  -4   8  -3   88.59    5.90
   4  -8   3   89.69    5.90
   4  -8   3   85.29    5.60
  -5   8  -3  127.69    6.70
  -5   8  -3  119.99    6.90
   5  -8   3  132.09    6.90
   5  -8   3  124.29    7.00
  -6   8  -3    3.90    2.90
  -6   8  -3    6.10    2.70
   6  -8   3    9.90    3.30
   6  -8   3    6.60    3.00
  -7   8  -3   10.30    3.10
  -7   8  -3    9.60    3.40
   7  -8   3   19.70    3.80
   7  -8   3   13.10    3.80
  -8   8  -3  194.28    9.40
  -8   8  -3  233.58   10.50
   8  -8   3  192.98   10.10
   8  -8   3  206.48    9.90
  -9   8  -3  146.99    9.20
  -9   8  -3  119.59    8.10
   9  -8   3  136.99    9.00
   9  -8   3  126.19    8.80
 -10   8  -3    1.80    3.40
 -10   8  -3    6.40    3.70
 -10   8  -3    7.60    4.10
  10  -8   3    2.80    3.80
  10  -8   3    3.20    3.80
  11   7  -3   31.90    5.50
 -11  -7   3   31.10    5.40
  10   7  -3    7.40    3.50
 -10  -7   3    4.20    3.40
   9   7  -3   45.20    5.00
  -9  -7   3   45.90    5.50
   8   7  -3    8.60    3.10
  -8  -7   3   11.80    3.50
   7   7  -3    7.50    2.80
  -7  -7   3    9.70    3.20
   6   7  -3  297.87    9.80
  -6  -7   3  307.67   10.40
   5   7  -3  564.54   14.00
  -5  -7   3  565.34   14.40
  -5  -7   3  542.65   16.90
   4   7  -3  522.85   13.10
  -4  -7   3  514.35   13.20
  -4  -7   3  543.55   12.50
   3   7  -3   62.79    4.50
  -3  -7   3   65.79    4.00
  -3  -7   3   60.79    4.30
  -2  -7   3    8.20    2.10
  -2  -7   3   11.10    2.10
   1   7  -3    5.80    1.90
  -1  -7   3    4.80    1.70
  -1  -7   3    5.00    1.40
  -1  -7   3    6.50    1.80
   0   7  -3   -0.80    1.50
   0   7  -3   -0.50    1.30
   0  -7   3    0.40    1.40
   0  -7   3    0.20    1.20
   0  -7   3   -0.20    1.30
  -1   7  -3    2.40    1.80
  -1   7  -3    2.90    1.60
   1  -7   3    3.50    1.50
   1  -7   3    3.30    1.70
   1  -7   3    1.40    1.60
  -2   7  -3   17.30    2.70
  -2   7  -3   18.50    2.60
   2  -7   3   17.40    2.10
   2  -7   3   16.40    2.60
   2  -7   3   17.70    2.50
  -3   7  -3  555.64   13.30
  -3   7  -3  535.35   13.30
   3  -7   3  540.65   13.30
   3  -7   3  577.24   13.50
  -4   7  -3  401.56   11.40
  -4   7  -3  437.06   11.60
   4  -7   3  409.36   11.30
   4  -7   3  412.06   11.60
  -5   7  -3   -1.00    2.10
  -5   7  -3   -1.00    1.90
   5  -7   3   -1.10    2.00
   5  -7   3   -0.80    2.30
  -6   7  -3   22.60    3.60
  -6   7  -3   19.40    3.20
  -6   7  -3   20.20    3.40
   6  -7   3   16.10    3.30
   6  -7   3   13.40    3.30
  -7   7  -3   35.40    4.20
  -7   7  -3   46.60    4.70
  -7   7  -3   31.80    4.20
   7  -7   3   37.00    4.50
   7  -7   3   44.20    4.80
  -8   7  -3    9.80    3.50
  -8   7  -3    0.60    2.60
  -8   7  -3    2.70    2.60
   8  -7   3    3.40    2.90
   8  -7   3    3.10    3.20
  -9   7  -3   75.79    6.50
  -9   7  -3   79.29    7.10
  -9   7  -3   78.19    6.60
   9  -7   3   74.19    7.00
   9  -7   3   63.59    6.10
 -10   7  -3  123.79    8.10
 -10   7  -3  113.69    8.30
 -10   7  -3  129.59    8.10
  10  -7   3  130.59    9.20
  10  -7   3  137.39    8.80
 -11   7  -3  135.59    8.90
 -11   7  -3  130.99    9.40
  11  -7   3  124.89    8.90
  11  -7   3  128.39    9.30
 -12  -6   3    7.70    4.20
  11   6  -3   -0.40    3.20
 -11  -6   3    4.80    3.50
  10   6  -3   42.50    4.80
 -10  -6   3   41.30    5.40
   9   6  -3   64.39    5.60
  -9  -6   3   57.99    5.90
   8   6  -3   83.39    5.70
  -8  -6   3   85.29    6.50
   7   6  -3  113.89    6.00
  -7  -6   3   99.79    6.40
   6   6  -3   79.99    5.20
  -6  -6   3   60.19    5.10
   5   6  -3   49.99    4.10
  -5  -6   3   54.79    3.50
  -5  -6   3   52.79    4.40
   4   6  -3   15.30    2.60
  -4  -6   3   19.00    2.20
  -4  -6   3   13.20    2.60
   3   6  -3  112.69    5.00
  -3  -6   3  108.49    5.10
  -3  -6   3  107.09    4.50
   2   6  -3   95.69    4.60
  -2  -6   3   94.49    3.10
  -2  -6   3   91.69    4.10
  -2  -6   3   91.89    4.40
   1   6  -3   12.00    2.00
   1   6  -3   15.00    1.70
  -1  -6   3   16.90    2.10
  -1  -6   3   12.80    2.00
  -1  -6   3   14.70    1.70
   0   6  -3    4.70    1.40
   0   6  -3    2.30    1.50
   0  -6   3    2.20    1.40
   0  -6   3    2.50    1.40
   0  -6   3    3.40    1.30
  -1   6  -3  224.48    6.50
  -1   6  -3  233.28    7.20
   1  -6   3  239.38    7.00
   1  -6   3  220.58    6.20
   1  -6   3  220.18    6.50
  -2   6  -3  177.28    6.20
  -2   6  -3  168.28    5.80
   2  -6   3  177.58    6.10
   2  -6   3  170.58    5.20
   2  -6   3  161.58    5.90
  -3   6  -3  139.69    5.70
  -3   6  -3  146.09    5.70
   3  -6   3  144.79    4.70
   3  -6   3  145.79    5.80
   3  -6   3  142.69    5.90
  -4   6  -3  539.45   12.80
  -4   6  -3  522.85   12.80
  -4   6  -3  530.45   12.70
   4  -6   3  528.95   11.30
   4  -6   3  529.95   13.00
   4  -6   3  548.85   12.90
  -5   6  -3  198.98    7.30
  -5   6  -3  211.18    7.40
  -5   6  -3  209.08    7.60
   5  -6   3  208.88    7.90
   5  -6   3  200.38    7.50
  -6   6  -3   54.89    4.60
  -6   6  -3   57.29    4.80
  -6   6  -3   70.89    4.80
   6  -6   3   56.79    4.90
   6  -6   3   48.70    4.40
  -7   6  -3   16.50    3.50
  -7   6  -3   14.20    3.20
  -7   6  -3   22.90    3.30
   7  -6   3   19.30    3.50
   7  -6   3   19.90    3.60
  -8   6  -3  231.68    9.10
  -8   6  -3  229.58    9.70
  -8   6  -3  237.18    8.90
   8  -6   3  243.38    9.80
   8  -6   3  217.38    9.00
  -9   6  -3   39.60    4.50
  -9   6  -3   37.60    4.90
  -9   6  -3   36.30    4.40
   9  -6   3   35.90    4.70
   9  -6   3   42.20    5.20
 -10   6  -3   23.30    4.10
 -10   6  -3   25.80    4.80
 -10   6  -3   19.20    4.40
  10  -6   3   22.70    4.70
  10  -6   3   30.40    4.60
 -11   6  -3   97.79    7.90
 -11   6  -3   96.99    7.60
  11  -6   3   96.79    7.50
  11  -6   3   78.79    7.60
 -12   6  -3   61.39    6.80
 -12   6  -3   59.49    6.40
  12  -6   3   60.39    6.90
  12  -6   3   71.19    7.00
 -12  -5   3  146.39    9.60
  11   5  -3  190.28    9.00
 -11  -5   3  187.48    9.80
  10   5  -3   10.00    3.20
 -10  -5   3   11.30    3.50
   9   5  -3    0.40    2.50
  -9  -5   3   -3.40    2.30
   8   5  -3  141.69    6.90
  -8  -5   3  134.79    7.40
   7   5  -3  211.18    7.70
  -7  -5   3  187.28    8.10
   6   5  -3  181.58    6.90
  -6  -5   3  177.98    7.30
   5   5  -3   17.70    2.60
  -5  -5   3   17.40    2.60
  -5  -5   3   15.50    1.90
   4   5  -3  393.26    9.80
  -4  -5   3  394.36    8.80
  -4  -5   3  369.36   10.00
   3   5  -3  223.28    6.80
  -3  -5   3  223.58    6.10
  -3  -5   3  213.48    6.80
   2   5  -3  214.48    6.50
   2   5  -3  229.08    4.90
  -2  -5   3  218.78    6.10
  -2  -5   3  231.08    6.60
  -2  -5   3  222.68    4.90
   1   5  -3   90.09    3.10
   1   5  -3   95.19    4.10
  -1  -5   3   79.59    3.10
  -1  -5   3   87.99    3.80
  -1  -5   3   94.49    3.80
   0   5  -3  101.39    4.40
   0   5  -3  111.99    3.80
   0  -5   3  110.29    3.90
   0  -5   3  115.49    4.30
   0  -5   3  112.69    4.10
  -1   5  -3    5.50    1.50
  -1   5  -3    2.30    1.20
   1  -5   3    1.40    1.10
   1  -5   3    2.10    1.40
  -2   5  -3   56.19    3.40
  -2   5  -3   55.59    3.40
   2  -5   3   58.09    2.90
   2  -5   3   47.60    3.30
  -3   5  -3   45.90    3.40
  -3   5  -3   46.50    3.40
  -3   5  -3   52.29    3.50
   3  -5   3   47.70    2.70
   3  -5   3   43.20    3.50
  -4   5  -3    5.10    1.70
  -4   5  -3    4.60    1.80
  -4   5  -3    3.50    1.60
   4  -5   3    4.30    1.80
   4  -5   3   -2.20    1.70
   4  -5   3    4.10    1.40
  -5   5  -3   18.00    2.70
  -5   5  -3   16.10    2.50
  -5   5  -3   17.40    2.50
   5  -5   3   14.40    3.00
   5  -5   3   19.40    2.60
   5  -5   3   19.10    2.10
  -6   5  -3   99.29    5.40
  -6   5  -3   92.49    5.00
   6  -5   3   93.99    5.30
   6  -5   3   89.99    5.40
   6  -5   3   94.29    4.70
  -7   5  -3   -2.40    2.00
  -7   5  -3    1.70    2.30
  -7   5  -3   -0.30    1.80
   7  -5   3   -0.80    2.20
   7  -5   3    0.70    2.30
  -8   5  -3  244.08    9.00
  -8   5  -3  239.98    9.60
  -8   5  -3  249.78    8.70
   8  -5   3  246.28    9.70
   8  -5   3  243.58    9.10
  -9   5  -3  257.87    9.70
  -9   5  -3  274.97   10.70
  -9   5  -3  268.07    9.50
   9  -5   3  262.57   10.50
   9  -5   3  269.67    9.90
 -10   5  -3   84.69    6.30
 -10   5  -3   96.09    7.40
  10  -5   3  102.99    6.90
  10  -5   3  100.09    7.50
 -11   5  -3    3.70    3.50
 -11   5  -3    5.30    3.10
  11  -5   3    1.10    3.20
  11  -5   3    3.90    3.20
 -12   5  -3    0.40    3.20
 -12   5  -3   -0.80    3.20
  12  -5   3    6.50    3.50
  12  -5   3   -0.40    3.70
 -12  -4   3   69.19    7.00
  11   4  -3    3.40    2.80
 -11  -4   3   -0.70    3.00
  10   4  -3   99.49    6.40
 -10  -4   3   81.49    6.60
   9   4  -3  173.58    7.60
  -9  -4   3  194.68    8.80
   8   4  -3  228.88    8.30
  -8  -4   3  227.18    9.00
   7   4  -3   21.30    3.00
  -7  -4   3   20.70    3.40
   6   4  -3  305.07    8.60
  -6  -4   3  292.17    9.30
  -6  -4   3  316.87    7.70
   5   4  -3 1338.17   25.00
  -5  -4   3 1362.46   23.40
  -5  -4   3 1358.06   25.70
   4   4  -3   12.50    2.20
  -4  -4   3   12.80    2.20
  -4  -4   3   19.90    1.80
   3   4  -3 1011.80   19.10
  -3  -4   3 1023.30   18.10
  -3  -4   3 1033.90   19.50
   2   4  -3 1052.19   19.40
   2   4  -3 1118.29   17.40
  -2  -4   3 1052.19   18.70
  -2  -4   3 1056.09   19.60
  -2  -4   3 1013.60   17.30
   1   4  -3   16.00    1.80
   1   4  -3   19.20    1.60
  -1  -4   3   20.30    1.80
  -1  -4   3   19.60    2.00
   0   4  -3  508.85   10.20
   0   4  -3  521.75   11.00
   0  -4   3  539.15   10.70
   0  -4   3  544.25   10.80
  -1   4  -3  338.67    7.60
  -1   4  -3  331.57    7.90
   1  -4   3  328.07    7.40
   1  -4   3  325.57    7.70
  -2   4  -3  733.83   14.20
  -2   4  -3  733.93   14.10
  -2   4  -3  717.63   14.20
   2  -4   3  705.33   14.10
   2  -4   3  730.43   13.60
  -3   4  -3  406.26    9.30
  -3   4  -3  417.96    9.70
  -3   4  -3  413.06    9.50
   3  -4   3  395.16    8.70
   3  -4   3  403.16    9.40
  -4   4  -3  765.22   15.60
  -4   4  -3  783.42   15.90
  -4   4  -3  763.22   15.30
   4  -4   3  761.32   14.50
   4  -4   3  790.62   15.70
  -5   4  -3    5.50    1.80
  -5   4  -3    6.60    1.90
  -5   4  -3    7.50    1.80
   5  -4   3   10.10    1.60
   5  -4   3    7.10    1.90
  -6   4  -3  209.68    7.40
  -6   4  -3  208.78    7.10
  -6   4  -3  216.28    6.90
   6  -4   3  206.38    6.10
   6  -4   3  207.98    7.10
  -7   4  -3    2.20    2.20
  -7   4  -3    0.10    1.60
  -7   4  -3   -0.50    1.80
   7  -4   3    0.50    1.90
   7  -4   3    1.50    2.00
   7  -4   3    0.50    1.50
  -8   4  -3    3.20    2.40
  -8   4  -3    4.20    2.70
  -8   4  -3    2.20    2.10
   8  -4   3    0.90    2.50
   8  -4   3    5.30    2.70
  -9   4  -3   12.10    3.40
  -9   4  -3   21.20    3.40
  -9   4  -3   18.30    3.50
   9  -4   3   11.70    3.40
   9  -4   3   18.10    3.40
 -10   4  -3    9.40    3.40
 -10   4  -3   10.90    3.20
  10  -4   3   10.60    3.30
  10  -4   3   12.40    3.50
 -11   4  -3   -2.70    2.60
 -11   4  -3    2.90    3.10
  11  -4   3    0.90    3.00
  11  -4   3    4.10    3.00
 -12   4  -3    2.30    3.40
 -12   4  -3   -1.70    2.80
  12  -4   3   -8.50    2.80
  12  -4   3   -0.70    3.00
 -13   4  -3   -0.20    3.70
 -13   4  -3    5.50    3.70
  13  -4   3    3.70    3.70
  13  -4   3    6.40    4.10
  13   3  -3   -6.00    3.70
 -13  -3   3    2.00    3.70
  12   3  -3   21.00    5.70
 -12  -3   3   27.60    4.90
  11   3  -3   73.29    6.00
 -11  -3   3   64.19    6.20
  10   3  -3   24.20    3.80
 -10  -3   3   19.60    3.90
   9   3  -3   10.10    3.00
  -9  -3   3   12.90    3.30
   8   3  -3  316.27    9.50
  -8  -3   3  300.77   10.10
   7   3  -3  109.09    5.20
  -7  -3   3  101.09    5.60
   6   3  -3   59.09    3.70
  -6  -3   3   67.89    4.40
  -6  -3   3   63.59    3.00
   5   3  -3 1869.71   33.10
  -5  -3   3 1890.41   33.80
  -5  -3   3 1963.90   31.50
   4   3  -3 2724.93   46.20
  -4  -3   3 2861.61   44.80
  -4  -3   3 2805.02   46.90
   3   3  -3  906.91   17.00
  -3  -3   3  926.31   15.70
  -3  -3   3  900.21   17.30
   2   3  -3  189.98    3.70
   2   3  -3  193.38    5.30
  -2  -3   3  194.18    5.50
  -2  -3   3  183.98    4.50
   1   3  -3  389.86    7.30
   1   3  -3  390.86    8.40
  -1  -3   3  412.96    7.90
  -1  -3   3  397.96    8.60
   0   3  -3  203.58    5.40
   0   3  -3  227.68    5.00
   0  -3   3  220.98    5.20
   0  -3   3  222.48    5.50
  -1   3  -3 1320.77   22.50
  -1   3  -3 1314.97   22.30
  -1   3  -3 1304.17   22.30
   1  -3   3 1312.87   22.40
   1  -3   3 1305.27   22.30
  -2   3  -3  620.64   11.90
  -2   3  -3  619.24   12.00
  -2   3  -3  591.14   11.70
   2  -3   3  602.44   11.50
   2  -3   3  617.24   11.90
  -3   3  -3  126.89    4.40
  -3   3  -3  130.99    4.60
  -3   3  -3  133.19    4.20
   3  -3   3  134.39    4.50
   3  -3   3  122.79    3.90
  -4   3  -3  660.93   13.70
  -4   3  -3  704.53   14.20
  -4   3  -3  677.33   13.30
   4  -3   3  676.33   12.90
   4  -3   3  681.93   13.70
  -5   3  -3  761.12   15.90
  -5   3  -3  752.72   15.00
  -5   3  -3  770.72   15.50
   5  -3   3  775.72   15.50
   5  -3   3  764.72   14.60
  -6   3  -3    1.60    1.70
  -6   3  -3    2.20    1.40
  -6   3  -3    0.10    1.40
  -6   3  -3   -1.00    1.20
   6  -3   3    2.10    1.30
   6  -3   3    1.60    1.60
  -7   3  -3  186.68    7.10
  -7   3  -3  193.08    6.30
  -7   3  -3  193.48    6.80
  -7   3  -3  194.98    6.40
   7  -3   3  177.78    6.10
   7  -3   3  190.38    7.00
  -8   3  -3  445.56   12.10
  -8   3  -3  437.16   10.90
  -8   3  -3  434.26   11.60
  -8   3  -3  427.36   11.00
   8  -3   3  433.56   10.80
   8  -3   3  420.16   11.50
   8  -3   3  439.16   12.20
  -9   3  -3   26.20    3.20
  -9   3  -3   21.40    3.20
  -9   3  -3   23.70    3.50
  -9   3  -3   24.80    3.80
   9  -3   3   21.10    3.60
   9  -3   3   24.60    3.10
   9  -3   3   31.30    3.80
 -10   3  -3   -0.50    2.50
 -10   3  -3   -1.30    2.40
  10  -3   3    2.50    2.50
  10  -3   3    5.10    2.90
 -11   3  -3    0.40    2.80
 -11   3  -3    2.80    2.90
  11  -3   3    7.80    3.30
  11  -3   3   -0.50    2.70
 -12   3  -3   43.90    5.20
 -12   3  -3   58.59    6.10
  12  -3   3   49.90    5.50
  12  -3   3   47.40    5.70
 -13   3  -3   98.89    8.20
 -13   3  -3   94.99    7.70
  13  -3   3   84.49    7.20
  13  -3   3   96.59    8.50
  13   2  -3   15.70    4.70
 -13  -2   3   19.90    4.80
  12   2  -3    3.40    3.00
 -12  -2   3    0.10    3.20
  11   2  -3   31.10    4.20
 -11  -2   3   25.60    4.40
  10   2  -3  336.27   10.80
 -10  -2   3  325.27   10.70
 -10  -2   3  354.46   11.60
   9   2  -3  849.12   18.60
  -9  -2   3  835.82   18.80
  -9  -2   3  845.42   19.50
   8   2  -3  576.14   13.60
  -8  -2   3  562.34   14.30
  -8  -2   3  551.64   13.70
   7   2  -3   44.60    3.60
  -7  -2   3   45.40    3.70
  -7  -2   3   37.40    3.60
   6   2  -3   31.60    2.80
  -6  -2   3   31.40    2.90
  -6  -2   3   33.60    2.20
  -6  -2   3   33.80    3.10
   5   2  -3   67.89    2.20
   5   2  -3   69.69    3.60
  -5  -2   3   67.79    4.00
  -5  -2   3   74.19    2.80
   4   2  -3  154.78    3.20
   4   2  -3  156.98    5.00
  -4  -2   3  155.48    5.20
  -4  -2   3  162.08    3.80
   3   2  -3  274.57    6.60
  -3  -2   3  272.27    6.90
  -3  -2   3  271.57    5.30
   2   2  -3 1177.48   20.20
   2   2  -3 1162.08   18.60
  -2  -2   3 1183.28   19.10
  -2  -2   3 1172.58   20.50
   1   2  -3 1964.20   32.30
   1   2  -3 1998.60   31.30
  -1  -2   3 2007.40   31.50
  -1  -2   3 1960.70   32.60
   0   2  -3  839.22   14.50
   0   2  -3  836.52   14.80
   0   2  -3  848.92   14.40
   0  -2   3  872.61   15.10
   0  -2   3  863.61   14.50
  -1   2  -3  875.91   15.20
  -1   2  -3  882.01   15.30
  -1   2  -3  880.91   15.20
   1  -2   3  885.11   15.40
   1  -2   3  867.01   15.10
  -2   2  -3  559.84   10.80
  -2   2  -3  567.44   10.40
  -2   2  -3  549.54   10.60
   2  -2   3  560.84   10.60
   2  -2   3  555.04   10.40
  -3   2  -3    8.60    1.20
  -3   2  -3    6.80    1.30
  -3   2  -3    8.80    1.40
   3  -2   3   10.00    1.50
   3  -2   3    8.70    1.20
  -4   2  -3  372.56    8.80
  -4   2  -3  377.76    8.00
  -4   2  -3  376.56    8.60
  -4   2  -3  381.76    8.20
   4  -2   3  372.36    8.60
   4  -2   3  373.66    8.10
  -5   2  -3  705.83   14.30
  -5   2  -3  712.73   14.50
  -5   2  -3  692.13   13.50
  -5   2  -3  713.03   13.80
   5  -2   3  713.93   13.70
   5  -2   3  691.43   14.20
  -6   2  -3  224.78    6.30
  -6   2  -3  214.78    6.80
  -6   2  -3  205.18    6.00
  -6   2  -3  220.88    6.90
   6  -2   3  205.68    6.60
   6  -2   3  216.88    6.20
  -7   2  -3   44.50    3.60
  -7   2  -3   32.30    2.80
  -7   2  -3   37.00    3.40
  -7   2  -3   39.30    3.20
   7  -2   3   38.10    3.40
   7  -2   3   43.50    3.30
  -8   2  -3   65.09    4.10
  -8   2  -3   60.29    4.40
  -8   2  -3   66.09    4.70
  -8   2  -3   62.19    4.00
   8  -2   3   61.29    4.40
   8  -2   3   54.39    3.90
  -9   2  -3  134.99    6.10
  -9   2  -3  143.49    6.80
  -9   2  -3  134.69    6.60
  -9   2  -3  123.29    5.90
   9  -2   3  129.19    6.60
   9  -2   3  126.09    5.60
   9  -2   3  144.69    6.70
   9  -2   3  131.09    5.90
 -10   2  -3   32.40    3.80
 -10   2  -3   22.60    3.80
 -10   2  -3   27.30    3.90
  10  -2   3   31.10    4.10
  10  -2   3   34.10    4.20
  10  -2   3   28.70    3.60
 -11   2  -3   33.10    4.50
 -11   2  -3   35.70    4.50
 -11   2  -3   35.70    4.10
  11  -2   3   34.30    4.70
  11  -2   3   37.80    4.30
  11  -2   3   30.30    4.40
 -12   2  -3   24.00    4.10
 -12   2  -3   18.00    3.90
  12  -2   3   11.90    3.80
  12  -2   3   25.60    4.40
 -13   2  -3    5.10    3.70
  13  -2   3    3.40    4.70
  13   1  -3   23.50    4.80
 -13  -1   3   30.30    4.90
  12   1  -3   20.40    3.90
  12   1  -3   19.60    4.20
 -12  -1   3   15.00    4.00
 -12  -1   3   21.40    4.10
  11   1  -3    4.20    2.80
 -11  -1   3    2.50    2.80
 -11  -1   3    1.50    3.00
  10   1  -3   23.50    3.70
 -10  -1   3   21.80    3.70
 -10  -1   3   13.10    3.20
   9   1  -3   83.79    5.60
  -9  -1   3   85.79    5.70
  -9  -1   3   77.89    5.60
   8   1  -3   27.00    3.10
  -8  -1   3   27.70    3.50
  -8  -1   3   40.30    3.90
   7   1  -3   15.90    2.40
   7   1  -3   13.70    1.70
  -7  -1   3   13.30    2.40
  -7  -1   3   16.50    2.50
  -7  -1   3   15.30    1.80
   6   1  -3  595.54   12.80
   6   1  -3  594.54   11.30
  -6  -1   3  593.34   11.30
  -6  -1   3  586.84   13.00
  -6  -1   3  598.24   13.30
   5   1  -3  698.63   12.50
   5   1  -3  711.23   14.00
  -5  -1   3  718.73   14.40
  -5  -1   3  678.53   12.40
  -5  -1   3  689.03   14.10
   4   1  -3  475.35    8.60
   4   1  -3  473.55   10.00
  -4  -1   3  461.65   10.10
  -4  -1   3  472.65    8.50
  -4  -1   3  468.75   10.20
   3   1  -3    5.70    0.70
   3   1  -3    6.20    1.30
  -3  -1   3    5.20    1.20
  -3  -1   3    6.00    0.70
  -3  -1   3    4.90    1.30
   2   1  -3  339.97    6.10
   2   1  -3  345.07    7.10
  -2  -1   3  348.67    7.30
   1   1  -3    2.00    0.80
   1   1  -3    3.20    0.60
  -1  -1   3    1.90    0.50
  -1  -1   3    2.90    0.90
   0   1  -3 1137.29   19.10
   0   1  -3 1169.58   18.80
   0   1  -3 1171.78   19.20
   0  -1   3 1210.68   19.70
   0  -1   3 1174.68   18.80
  -1   1  -3  836.32   13.80
  -1   1  -3  824.72   14.00
   1  -1   3  818.22   13.90
   1  -1   3  819.62   14.20
  -2   1  -3  351.76    6.50
  -2   1  -3  341.97    7.00
   2  -1   3  343.87    6.90
  -3   1  -3 2330.37   38.60
  -3   1  -3 2361.96   37.70
  -3   1  -3 2344.97   38.50
  -3   1  -3 2381.86   38.30
   3  -1   3 2395.36   38.30
  -4   1  -3 2777.82   45.60
  -4   1  -3 2831.92   45.40
  -4   1  -3 2718.73   45.70
  -4   1  -3 2822.12   44.70
   4  -1   3 2813.22   45.30
  -5   1  -3   22.80    1.90
  -5   1  -3   15.50    2.00
  -5   1  -3   19.20    2.20
  -5   1  -3   15.30    2.00
   5  -1   3   21.70    2.10
  -6   1  -3   35.00    2.90
  -6   1  -3   36.50    3.10
  -6   1  -3   44.80    2.70
  -6   1  -3   36.70    3.10
   6  -1   3   34.50    2.80
  -7   1  -3  331.57    8.90
  -7   1  -3  350.76    8.40
  -7   1  -3  363.66    9.40
  -7   1  -3  339.47    9.10
   7  -1   3  332.87    8.80
   7  -1   3  341.57    9.00
   7  -1   3  338.87    8.30
  -8   1  -3   62.49    4.30
  -8   1  -3   76.59    4.50
  -8   1  -3   64.69    3.80
  -8   1  -3   62.79    4.50
   8  -1   3   66.49    3.80
   8  -1   3   60.19    4.20
   8  -1   3   69.29    4.20
  -9   1  -3   69.79    4.70
  -9   1  -3   59.19    4.70
  -9   1  -3   68.09    5.00
  -9   1  -3   63.39    4.40
   9  -1   3   68.29    4.80
   9  -1   3   69.59    4.60
   9  -1   3   66.29    4.80
 -10   1  -3  301.97    9.90
 -10   1  -3  284.67    9.70
 -10   1  -3  288.87    9.90
  10  -1   3  289.77    9.50
  10  -1   3  293.27    9.80
  10  -1   3  286.07    9.70
 -11   1  -3  387.86   12.00
 -11   1  -3  379.46   11.90
 -11   1  -3  401.56   12.20
  11  -1   3  390.56   12.00
  11  -1   3  369.46   11.60
  11  -1   3  394.36   12.00
 -12   1  -3  155.78    8.30
 -12   1  -3  165.28    8.30
  12  -1   3  160.78    7.90
  12  -1   3  177.58    8.50
  12   0  -3   92.69    6.90
  12   0  -3   92.39    6.80
 -12   0   3   84.89    7.00
 -12   0   3   83.69    6.80
  11   0  -3  190.58    8.30
  11   0  -3  176.68    8.20
 -11   0   3  185.08    8.50
 -11   0   3  184.78    8.30
  10   0  -3  203.98    8.20
 -10   0   3  209.48    8.60
 -10   0   3  206.98    8.50
   9   0  -3   48.00    4.40
  -9   0   3   39.60    4.10
   8   0  -3    9.70    2.00
   8   0  -3   13.70    2.60
  -8   0   3    8.30    2.40
  -8   0   3   11.00    2.90
  -8   0   3   11.10    2.50
   7   0  -3   28.70    2.40
   7   0  -3   29.60    2.50
   7   0  -3   27.70    2.90
  -7   0   3   28.40    2.30
  -7   0   3   27.70    3.00
  -7   0   3   24.00    2.90
   6   0  -3   46.10    2.70
   6   0  -3   48.30    2.50
   6   0  -3   48.20    3.40
  -6   0   3   39.90    2.40
  -6   0   3   38.60    3.20
  -6   0   3   42.80    3.40
   5   0  -3   -0.50    0.90
   5   0  -3   -1.50    1.10
   5   0  -3    0.90    0.90
  -5   0   3    1.10    1.30
  -5   0   3   -0.80    1.20
  -5   0   3   -0.60    0.80
   4   0  -3    3.90    1.00
   4   0  -3    5.20    1.40
   4   0  -3    4.00    0.90
  -4   0   3    4.50    0.90
  -4   0   3    5.00    1.30
  -4   0   3    3.30    1.40
   3   0  -3 2046.20   33.80
   3   0  -3 2009.30   32.30
   3   0  -3 2070.89   33.00
  -3   0   3 2074.19   33.80
  -3   0   3 2027.90   33.90
  -3   0   3 2121.49   32.40
   2   0  -3 5643.34   87.69
   2   0  -3 5626.84   88.09
  -2   0   3 5578.04   87.59
  -2   0   3 5609.94   87.79
   1   0  -3  531.35    9.20
   1   0  -3  536.05    9.50
  -1   0   3  536.45    9.60
  -1   0   3  521.05    9.50
   0   0  -3   25.60    1.40
   0   0  -3   25.60    1.20
   0   0  -3   27.20    1.30
   0   0   3   25.00    1.40
   0   0   3   25.60    1.50
  -1   0  -3  301.27    5.90
  -1   0  -3  305.97    5.30
  -1   0  -3  292.47    5.70
   1   0   3  296.07    5.90
  -2   0  -3   15.40    0.80
  -2   0  -3   13.60    1.30
  -2   0  -3   14.90    1.30
  -2   0  -3   17.30    1.50
   2   0   3   13.20    1.20
  -3   0  -3  116.19    3.60
  -3   0  -3  110.79    3.50
  -3   0  -3  121.09    2.80
  -3   0  -3  122.09    3.60
   3   0   3  113.49    3.50
  -4   0  -3 4736.23   74.09
  -4   0  -3 4529.35   73.79
  -4   0  -3 4670.23   72.79
  -4   0  -3 4678.83   74.09
   4   0   3 4682.73   73.89
  -5   0  -3 3733.93   60.79
  -5   0  -3 3773.82   59.79
  -5   0  -3 3795.52   60.99
  -5   0  -3 3736.73   60.89
   5   0   3 3771.02   60.89
   5   0   3 3808.12   59.69
  -6   0  -3 2626.94   44.10
  -6   0  -3 2581.74   43.70
  -6   0  -3 2712.63   42.90
  -6   0  -3 2610.14   44.00
   6   0   3 2558.24   43.80
   6   0   3 2627.14   42.70
  -7   0  -3  288.37    7.20
  -7   0  -3  278.67    7.80
  -7   0  -3  279.27    8.00
  -7   0  -3  266.07    7.90
   7   0   3  271.47    7.90
   7   0   3  283.77    7.10
  -8   0  -3   52.19    4.00
  -8   0  -3   64.09    3.70
  -8   0  -3   51.39    4.00
  -8   0  -3   60.89    4.20
   8   0   3   59.19    3.50
   8   0   3   57.19    4.00
  -9   0  -3  147.49    6.50
  -9   0  -3  153.68    8.20
  -9   0  -3  154.78    6.60
  -9   0  -3  130.29    6.60
   9   0   3  142.29    6.50
 -10   0  -3  124.49    6.70
 -10   0  -3  123.59    7.00
 -10   0  -3  143.69    6.90
  10   0   3  135.39    6.60
  10   0   3  143.09    6.70
  10   0   3  137.99    7.00
 -11   0  -3   14.60    3.50
  11   0   3   16.00    3.30
  11   0   3   11.90    3.30
 -12   0  -3   32.60    4.40
 -12   0  -3   32.00    4.60
  12   0   3   32.30    4.50
  12   0   3   40.70    4.80
 -13   0  -3  100.39    7.40
  13   0   3   90.49    7.30
  12  -1  -3   -0.30    2.90
 -12   1   3   -0.90    3.00
  11  -1  -3   29.40    4.10
  11  -1  -3   34.00    4.40
 -11   1   3   21.20    3.90
 -11   1   3   29.20    4.10
  10  -1  -3  158.58    7.60
  10  -1  -3  164.78    7.20
 -10   1   3  161.88    7.90
 -10   1   3  170.78    7.50
   9  -1  -3  214.98    8.30
   9  -1  -3  219.88    7.50
  -9   1   3  230.38    8.10
  -9   1   3  229.08    8.60
   8  -1  -3   -0.10    1.80
   8  -1  -3   -1.60    1.40
   8  -1  -3    0.70    1.50
  -8   1   3   -1.90    1.30
  -8   1   3   -0.20    1.80
  -8   1   3   -2.00    1.70
   7  -1  -3    2.20    1.70
   7  -1  -3    0.90    1.20
   7  -1  -3    1.10    1.40
  -7   1   3   -2.10    1.60
  -7   1   3    3.60    1.30
  -7   1   3    3.80    1.90
   6  -1  -3  162.08    4.70
   6  -1  -3  155.08    5.50
   6  -1  -3  159.18    5.10
  -6   1   3  155.88    5.40
  -6   1   3  152.18    5.60
  -6   1   3  154.88    4.60
   5  -1  -3   16.90    2.10
   5  -1  -3   18.40    1.90
   5  -1  -3   21.20    1.70
  -5   1   3   21.80    2.40
  -5   1   3   23.50    1.80
  -5   1   3   16.90    2.00
   4  -1  -3  175.08    4.90
   4  -1  -3  183.88    4.40
   4  -1  -3  191.08    5.40
  -4   1   3  188.98    5.40
  -4   1   3  187.18    4.40
  -4   1   3  186.38    5.00
   3  -1  -3  486.35    9.70
   3  -1  -3  495.55    9.40
   3  -1  -3  468.35    8.60
  -3   1   3  493.45    8.70
  -3   1   3  484.55    9.20
   2  -1  -3  865.41   14.70
   2  -1  -3  829.02   13.90
   2  -1  -3  843.32   14.90
  -2   1   3  844.12   14.90
  -2   1   3  873.01   14.40
   1  -1  -3  858.81   14.60
   1  -1  -3  853.01   14.00
  -1   1   3  864.81   14.60
  -1   1   3  879.81   14.30
   0  -1  -3  742.53   12.60
   0  -1  -3  751.12   12.20
   0   1   3  731.23   12.10
   0   1   3  732.63   12.30
  -1  -1  -3  467.95    8.60
  -1  -1  -3  470.65    8.50
   1   1   3  489.55    8.50
  -2  -1  -3  740.33   12.80
  -2  -1  -3  729.13   12.90
  -2  -1  -3  730.63   12.90
  -3  -1  -3   84.59    2.10
  -3  -1  -3   89.39    2.90
  -3  -1  -3   87.09    3.00
  -3  -1  -3   86.99    3.00
   3   1   3   85.59    2.10
  -4  -1  -3   42.10    2.50
  -4  -1  -3   31.90    2.50
  -4  -1  -3   36.20    2.30
  -4  -1  -3   40.50    1.80
   4   1   3   40.10    1.70
   4   1   3   38.10    2.60
  -5  -1  -3   24.50    2.10
  -5  -1  -3   25.90    1.90
  -5  -1  -3   24.70    2.30
  -5  -1  -3   23.80    2.50
   5   1   3   18.80    2.20
   5   1   3   24.50    1.80
  -6  -1  -3  233.88    7.10
  -6  -1  -3  234.98    5.90
  -6  -1  -3  251.57    6.60
  -6  -1  -3  239.98    6.80
   6   1   3  232.28    7.00
   6   1   3  242.28    5.90
  -7  -1  -3  299.47    7.70
  -7  -1  -3  288.57    8.10
  -7  -1  -3  299.27    8.50
  -7  -1  -3  284.67    7.20
   7   1   3  280.97    8.20
   7   1   3  290.17    7.10
  -8  -1  -3   46.70    4.00
  -8  -1  -3   51.09    3.30
  -8  -1  -3   48.10    3.70
  -8  -1  -3   54.39    3.80
   8   1   3   47.40    4.00
   8   1   3   55.09    3.30
  -9  -1  -3   59.39    4.40
  -9  -1  -3   50.99    4.60
  -9  -1  -3   68.09    4.60
   9   1   3   55.79    4.60
 -10  -1  -3  131.89    7.10
 -10  -1  -3  145.49    6.90
  10   1   3  144.29    7.30
 -11  -1  -3  180.28    8.40
 -11  -1  -3  181.58    8.00
  11   1   3  186.78    8.60
 -12  -1  -3  100.29    8.20
 -12  -1  -3   89.89    7.00
  12   1   3   99.69    7.00
  12   1   3  102.39    9.90
 -13  -1  -3    3.10    3.60
  13   1   3   -2.40    3.10
  12  -2  -3  117.39    7.50
 -12   2   3  109.79    7.60
  11  -2  -3   11.50    3.30
 -11   2   3   11.90    3.50
  10  -2  -3   34.90    3.80
  10  -2  -3   33.30    4.20
 -10   2   3   42.40    4.90
   9  -2  -3  437.56   11.20
   9  -2  -3  415.56   11.90
   9  -2  -3  420.96   11.40
  -9   2   3  441.56   11.40
  -9   2   3  437.66   14.20
  -9   2   3  415.66   12.10
   8  -2  -3  310.47    9.50
   8  -2  -3  311.17    9.10
   8  -2  -3  317.17    8.40
  -8   2   3  320.07    8.40
  -8   2   3  330.37    9.90
  -8   2   3  324.17    8.90
   7  -2  -3  131.39    5.30
   7  -2  -3  125.99    4.60
   7  -2  -3  133.89    5.50
  -7   2   3  129.39    4.70
  -7   2   3  119.09    5.40
  -7   2   3  123.59    5.00
   6  -2  -3  135.69    5.20
   6  -2  -3  126.29    4.90
   6  -2  -3  136.39    4.50
  -6   2   3  128.29    4.60
  -6   2   3  139.49    5.40
  -6   2   3  131.19    4.40
   5  -2  -3  720.93   13.80
   5  -2  -3  758.12   14.70
  -5   2   3  737.73   15.00
  -5   2   3  729.93   13.80
  -5   2   3  754.22   14.00
   4  -2  -3   16.20    1.50
   4  -2  -3   20.80    2.00
  -4   2   3   17.40    2.00
  -4   2   3   16.40    1.50
  -4   2   3   19.60    1.60
   3  -2  -3 1214.78   20.60
   3  -2  -3 1238.98   21.30
  -3   2   3 1241.48   20.30
  -3   2   3 1213.28   20.50
  -3   2   3 1243.88   21.50
   2  -2  -3   50.69    2.00
   2  -2  -3   51.59    2.30
  -2   2   3   49.70    1.60
   1  -2  -3 1383.76   22.90
   1  -2  -3 1400.56   22.60
  -1   2   3 1356.36   21.80
   0  -2  -3  118.89    3.20
   0  -2  -3  111.69    3.00
   0   2   3  113.49    2.50
   0   2   3  112.89    2.90
  -1  -2  -3  242.98    5.00
  -1  -2  -3  253.77    5.30
  -1  -2  -3  249.08    5.20
   1   2   3  249.28    4.70
   1   2   3  251.27    5.00
  -2  -2  -3    4.80    1.00
  -2  -2  -3    0.80    0.60
  -2  -2  -3    0.60    0.70
   2   2   3    1.80    0.50
   2   2   3    1.60    0.80
  -3  -2  -3 1189.88   20.90
  -3  -2  -3 1205.08   20.80
  -3  -2  -3 1208.58   20.30
   3   2   3 1219.68   20.80
   3   2   3 1211.58   19.50
  -4  -2  -3 1314.67   21.90
  -4  -2  -3 1304.77   22.60
  -4  -2  -3 1273.87   22.80
   4   2   3 1283.37   21.20
  -5  -2  -3 1182.08   20.50
  -5  -2  -3 1180.38   21.30
  -5  -2  -3 1181.58   21.70
   5   2   3 1193.08   21.60
   5   2   3 1147.19   19.80
  -6  -2  -3  619.04   11.80
  -6  -2  -3  599.74   12.00
  -6  -2  -3  587.14   13.10
  -6  -2  -3  610.24   12.90
   6   2   3  613.64   13.20
   6   2   3  597.74   11.60
  -7  -2  -3  284.27    7.00
  -7  -2  -3  283.27    8.00
  -7  -2  -3  269.77    7.20
  -7  -2  -3  274.47    8.30
   7   2   3  270.67    6.80
  -8  -2  -3    6.90    1.70
  -8  -2  -3    8.00    1.90
  -8  -2  -3    8.00    2.40
  -8  -2  -3    5.70    2.00
   8   2   3   14.10    2.70
   8   2   3    8.20    1.70
  -9  -2  -3   51.29    4.70
  -9  -2  -3   50.99    4.30
   9   2   3   52.89    4.60
 -10  -2  -3  328.87   11.20
 -10  -2  -3  342.67   10.40
  10   2   3  342.07   11.10
 -11  -2  -3   66.69    5.90
 -11  -2  -3   59.09    5.10
  11   2   3   58.29    5.50
 -12  -2  -3    4.20    3.00
  12   2   3    5.40    3.10
 -13  -2  -3   49.00    5.80
  13   2   3   43.70    5.70
 -13   3   3   48.50    7.90
  12  -3  -3    4.10    3.10
 -12   3   3    3.80    3.40
  11  -3  -3   24.80    4.20
  11  -3  -3   29.50    4.00
 -11   3   3   23.30    4.20
  10  -3  -3   69.09    5.70
  10  -3  -3   68.49    5.50
 -10   3   3   70.19    5.80
   9  -3  -3    6.80    2.30
   9  -3  -3    1.90    2.60
   9  -3  -3    5.80    2.90
  -9   3   3    4.20    2.30
  -9   3   3    3.30    2.90
   8  -3  -3  141.59    6.40
   8  -3  -3  136.09    5.60
   8  -3  -3  133.09    6.30
  -8   3   3  140.69    5.70
  -8   3   3  135.19    5.90
  -8   3   3  135.69    6.50
   7  -3  -3   13.90    2.10
   7  -3  -3   11.50    2.30
   7  -3  -3   12.40    1.90
  -7   3   3    8.50    2.00
  -7   3   3    8.20    2.30
  -7   3   3   10.60    1.90
   6  -3  -3   76.19    3.20
   6  -3  -3   73.99    3.60
   6  -3  -3   71.19    4.10
  -6   3   3   77.19    3.70
  -6   3   3   76.59    3.30
  -6   3   3   73.09    4.20
   5  -3  -3  683.43   14.20
   5  -3  -3  692.83   13.50
  -5   3   3  690.13   14.40
  -5   3   3  693.83   13.50
  -5   3   3  684.53   12.80
   4  -3  -3  638.84   13.00
   4  -3  -3  622.04   12.30
  -4   3   3  639.64   12.30
  -4   3   3  640.34   11.40
   3  -3  -3  801.52   15.00
   3  -3  -3  779.52   14.50
  -3   3   3  796.22   15.10
  -3   3   3  802.82   13.20
   2  -3  -3  428.96    9.00
   2  -3  -3  436.76    8.70
  -2   3   3  428.16    8.90
   1  -3  -3   33.00    1.90
   1  -3  -3   32.30    2.00
  -1   3   3   36.10    2.00
   0  -3  -3  260.27    5.90
   0  -3  -3  275.17    5.00
   0  -3  -3  275.37    6.00
   0   3   3  274.37    5.80
   0   3   3  276.57    5.00
  -1  -3  -3   86.09    2.70
  -1  -3  -3   87.09    3.00
  -1  -3  -3   85.89    2.60
   1   3   3   87.19    2.60
   1   3   3   86.09    2.60
  -2  -3  -3    3.10    1.00
  -2  -3  -3    3.50    0.80
  -2  -3  -3    3.50    0.90
   2   3   3    3.40    1.00
   2   3   3    3.10    0.80
  -3  -3  -3  940.31   16.90
  -3  -3  -3  943.91   17.00
  -3  -3  -3  921.51   16.00
   3   3   3  934.11   15.80
  -4  -3  -3  941.11   17.80
  -4  -3  -3  960.90   17.60
  -4  -3  -3  963.40   16.50
   4   3   3  934.71   16.30
  -5  -3  -3  444.36    8.90
  -5  -3  -3  441.86   10.30
  -5  -3  -3  442.26    9.90
   5   3   3  428.66    8.70
   5   3   3  429.86   10.10
  -6  -3  -3  105.69    4.50
  -6  -3  -3  102.99    4.80
  -6  -3  -3   97.39    3.70
   6   3   3  101.19    3.60
   6   3   3  100.59    4.70
  -7  -3  -3   11.00    1.80
  -7  -3  -3   10.50    2.30
  -7  -3  -3    8.70    2.10
   7   3   3   11.20    2.40
   7   3   3   12.40    1.80
  -8  -3  -3    3.80    2.00
  -8  -3  -3    4.00    2.30
   8   3   3    8.00    1.80
   8   3   3    9.40    2.60
  -9  -3  -3   45.10    4.00
  -9  -3  -3   39.10    4.20
   9   3   3   44.70    4.40
 -10  -3  -3    2.90    2.80
 -10  -3  -3    5.00    2.30
  10   3   3    8.00    3.20
 -11  -3  -3    3.80    2.50
 -11  -3  -3    4.60    3.20
  11   3   3    8.20    3.40
 -12  -3  -3   27.90    4.50
  12   3   3   27.30    4.60
 -13  -3  -3   67.69    6.80
  13   3   3   82.79    7.20
  13  -4  -3   53.39    8.60
  12  -4  -3   58.49    6.00
  12  -4  -3   52.19    8.40
 -12   4   3   39.70    5.50
  11  -4  -3   13.30    3.50
  11  -4  -3   19.10    3.70
 -11   4   3   16.30    4.00
  10  -4  -3  441.56   12.90
  10  -4  -3  400.56   12.60
 -10   4   3  402.56   12.70
   9  -4  -3  817.12   17.80
   9  -4  -3  802.22   18.60
   9  -4  -3  789.92   18.70
  -9   4   3  791.62   17.50
  -9   4   3  796.52   18.90
   8  -4  -3  549.95   12.90
   8  -4  -3  522.25   13.60
  -8   4   3  510.25   13.60
  -8   4   3  521.15   12.60
   7  -4  -3  110.99    5.60
   7  -4  -3  103.69    5.00
  -7   4   3  103.19    5.50
  -7   4   3  113.89    5.00
   6  -4  -3   52.49    3.50
   6  -4  -3   57.19    4.00
  -6   4   3   52.39    3.20
  -6   4   3   51.09    4.10
  -6   4   3   49.40    3.30
   5  -4  -3  312.87    7.90
   5  -4  -3  303.97    6.30
   5  -4  -3  312.87    8.50
  -5   4   3  300.17    8.40
  -5   4   3  304.17    7.80
  -5   4   3  300.37    6.40
   4  -4  -3   21.00    2.40
   4  -4  -3   19.80    2.10
   4  -4  -3   20.00    1.30
  -4   4   3   25.90    2.60
  -4   4   3   19.20    1.30
   3  -4  -3   40.50    2.90
   3  -4  -3   38.30    2.60
  -3   4   3   42.70    2.90
   2  -4  -3  759.42   14.30
   2  -4  -3  733.43   14.00
  -2   4   3  729.83   14.20
   1  -4  -3  839.22   15.70
   1  -4  -3  864.21   15.80
  -1   4   3  870.51   15.70
   0  -4  -3 2978.20   49.40
   0  -4  -3 3076.69   47.80
   0  -4  -3 3091.89   49.10
   0   4   3 3032.40   49.00
   0   4   3 3090.49   47.70
  -1  -4  -3   40.30    2.20
  -1  -4  -3   42.70    2.10
   1   4   3   43.90    2.20
  -2  -4  -3 1360.06   23.10
  -2  -4  -3 1357.76   23.60
  -2  -4  -3 1379.56   22.80
   2   4   3 1325.57   22.80
  -3  -4  -3  497.65    9.40
  -3  -4  -3  494.95   10.40
  -3  -4  -3  490.75   10.50
   3   4   3  491.65    9.60
  -4  -4  -3   42.00    2.10
  -4  -4  -3   42.50    2.80
  -4  -4  -3   43.50    3.10
   4   4   3   42.70    2.30
  -5  -4  -3  883.71   17.30
  -5  -4  -3  875.41   17.80
  -5  -4  -3  919.51   15.80
   5   4   3  881.81   16.10
  -6  -4  -3 1084.49   20.80
  -6  -4  -3 1091.19   21.60
  -6  -4  -3 1104.09   19.10
   6   4   3 1069.09   19.50
  -7  -4  -3 1134.99   22.00
  -7  -4  -3 1126.09   22.80
   7   4   3 1124.59   20.60
  -8  -4  -3   25.50    3.10
  -8  -4  -3   32.10    3.90
   8   4   3   31.00    3.90
   8   4   3   30.00    3.00
  -9  -4  -3   20.30    3.60
  -9  -4  -3   18.50    3.00
   9   4   3   22.10    3.70
 -10  -4  -3   21.80    3.90
 -10  -4  -3   34.60    3.90
  10   4   3   23.00    4.20
 -11  -4  -3   13.80    3.80
  11   4   3    6.00    3.60
 -12  -4  -3   19.70    4.40
  12   4   3   24.30    4.80
 -13  -4  -3   -0.80    3.40
  13   4   3    8.90    4.30
  12  -5  -3    1.20    3.40
  12  -5  -3    1.80    3.30
 -12   5   3   11.30    3.90
  11  -5  -3   26.50    4.40
  11  -5  -3   33.00    4.60
 -11   5   3   29.50    4.60
  10  -5  -3   19.10    3.80
  10  -5  -3   22.40    3.70
  10  -5  -3   26.40    4.10
 -10   5   3   18.30    3.40
 -10   5   3   22.90    4.20
   9  -5  -3   31.80    3.90
   9  -5  -3   37.90    4.60
  -9   5   3   37.10    4.50
  -9   5   3   35.10    4.00
   8  -5  -3  244.78    9.10
   8  -5  -3  256.57    8.60
  -8   5   3  254.47    8.50
  -8   5   3  254.27    9.30
   7  -5  -3  379.66   11.10
   7  -5  -3  397.56   10.60
  -7   5   3  385.46   10.40
  -7   5   3  395.36   11.20
   6  -5  -3  309.57    8.60
   6  -5  -3  287.57    9.00
  -6   5   3  307.87    9.20
   5  -5  -3   16.50    2.30
   5  -5  -3   20.00    2.70
  -5   5   3   16.50    2.60
   4  -5  -3  301.07    8.00
   4  -5  -3  310.97    8.50
  -4   5   3  302.17    8.40
   3  -5  -3 2608.44   43.80
   3  -5  -3 2564.34   43.40
  -3   5   3 2623.94   43.80
   2  -5  -3  598.34   12.30
   2  -5  -3  568.64   12.20
  -2   5   3  590.94   12.30
   1  -5  -3  150.98    4.90
   1  -5  -3  152.08    4.90
  -1   5   3  152.38    3.00
  -1   5   3  142.99    4.80
   0  -5  -3 3520.05   54.39
   0  -5  -3 3417.06   56.39
   0  -5  -3 3483.65   55.89
   0   5   3 3445.76   55.99
  -1  -5  -3 4135.59   64.19
  -1  -5  -3 4023.50   65.49
  -1  -5  -3 4048.29   64.69
   1   5   3 4048.50   64.89
  -2  -5  -3  538.35   10.50
  -2  -5  -3  557.34   10.90
  -2  -5  -3  540.95   11.60
   2   5   3  532.35   10.80
  -3  -5  -3    8.20    1.60
  -3  -5  -3    7.70    1.50
  -3  -5  -3    6.60    1.20
   3   5   3    9.00    1.50
  -4  -5  -3  888.81   17.40
  -4  -5  -3  865.71   17.40
  -4  -5  -3  910.61   15.80
   4   5   3  893.81   16.50
  -5  -5  -3  724.93   15.50
  -5  -5  -3  711.93   13.10
  -5  -5  -3  728.83   15.10
   5   5   3  712.63   14.00
  -6  -5  -3  118.29    5.30
  -6  -5  -3  112.99    6.00
   6   5   3  118.79    4.60
  -7  -5  -3    5.60    2.60
  -7  -5  -3    7.50    2.30
   7   5   3   13.70    2.20
  -8  -5  -3   25.30    3.80
  -8  -5  -3   32.30    3.60
  -9  -5  -3    8.40    2.40
  -9  -5  -3    5.60    2.80
   9   5   3   -2.00    3.00
 -10  -5  -3    9.80    2.70
 -10  -5  -3    8.60    3.40
  10   5   3   -4.60    3.30
 -11  -5  -3  160.28    8.70
  11   5   3  129.29    8.40
 -12  -5  -3  103.49    8.00
  12   5   3  111.09    8.20
 -13  -5  -3   37.00    5.80
  13   5   3   42.10    5.90
  12  -6  -3    4.00    3.80
  12  -6  -3    4.60    3.50
 -12   6   3    6.60    3.90
  11  -6  -3   -0.30    2.80
  11  -6  -3   -2.70    2.90
 -11   6   3   -6.30    2.90
  10  -6  -3   31.70    4.20
  10  -6  -3   27.30    4.40
 -10   6   3   25.20    4.40
   9  -6  -3   53.79    5.40
   9  -6  -3   49.40    4.80
  -9   6   3   52.09    5.40
   8  -6  -3   33.90    4.30
   8  -6  -3   25.20    3.60
  -8   6   3   34.40    4.30
   7  -6  -3   28.80    3.50
   7  -6  -3   22.20    3.50
  -7   6   3   26.30    3.70
   6  -6  -3    5.20    2.00
   6  -6  -3    6.60    2.40
  -6   6   3    3.30    2.10
   5  -6  -3   82.49    5.00
   5  -6  -3   87.19    4.70
  -5   6   3   80.89    4.80
   4  -6  -3   93.09    4.90
   4  -6  -3   87.09    4.40
  -4   6   3   90.49    4.80
   3  -6  -3    0.70    1.50
   3  -6  -3    2.00    1.60
  -3   6   3   -0.50    1.20
   2  -6  -3  291.17    7.80
   2  -6  -3  276.47    7.80
  -2   6   3  286.77    7.90
   1  -6  -3  440.86    7.50
   1  -6  -3  432.86    9.80
   1  -6  -3  405.36    9.90
  -1   6   3  416.36    9.90
   0  -6  -3  284.27    6.00
   0  -6  -3  282.47    7.20
   0   6   3  282.97    7.50
  -1  -6  -3  284.77    7.90
  -1  -6  -3  282.97    7.20
  -1  -6  -3  303.67    6.80
   1   6   3  309.07    7.60
  -2  -6  -3  498.95   10.10
  -2  -6  -3  475.35   10.30
  -2  -6  -3  503.75   11.30
   2   6   3  478.95   10.50
  -3  -6  -3   15.00    2.10
  -3  -6  -3   17.70    1.70
  -3  -6  -3   13.10    1.90
   3   6   3   15.20    2.00
  -4  -6  -3   71.89    4.00
  -4  -6  -3   68.49    2.90
  -4  -6  -3   66.99    3.90
   4   6   3   76.59    3.70
  -5  -6  -3 1406.56   26.30
  -5  -6  -3 1394.16   26.50
   5   6   3 1424.26   25.30
  -6  -6  -3 1690.73   32.00
  -6  -6  -3 1749.03   31.60
   6   6   3 1714.23   30.30
  -7  -6  -3 1174.58   23.20
  -7  -6  -3 1119.09   23.80
   7   6   3 1152.38   21.80
  -8  -6  -3  179.68    7.30
  -8  -6  -3  183.08    8.20
  -9  -6  -3    6.50    2.40
  -9  -6  -3    2.20    2.60
   9   6   3   -1.80    2.70
 -10  -6  -3  214.28    9.80
  10   6   3  184.88    9.30
 -11  -6  -3  180.68    9.70
  11   6   3  208.18   10.30
 -12  -6  -3   60.59    6.50
  12   6   3   56.99    6.40
  11  -7  -3    4.30    3.50
 -11   7   3    3.70    3.50
  10  -7  -3    8.60    3.10
  10  -7  -3    7.10    3.60
 -10   7   3    8.10    3.60
   9  -7  -3   55.39    5.60
   9  -7  -3   66.39    5.60
  -9   7   3   52.89    5.60
   8  -7  -3    8.90    2.80
   8  -7  -3    7.80    3.10
  -8   7   3   15.80    3.60
   7  -7  -3   36.50    3.90
   7  -7  -3   36.10    4.20
  -7   7   3   38.50    4.40
   6  -7  -3   66.19    5.00
   6  -7  -3   72.79    5.50
  -6   7   3   74.39    5.20
   5  -7  -3  130.99    6.50
   5  -7  -3  146.59    6.40
  -5   7   3  153.08    6.60
   4  -7  -3   76.89    4.90
   4  -7  -3   73.99    4.70
  -4   7   3   80.29    4.80
   3  -7  -3   -3.30    1.30
   3  -7  -3    0.20    1.60
  -3   7   3    2.00    1.70
   2  -7  -3    0.10    1.30
   2  -7  -3    4.30    1.80
  -2   7   3    3.70    1.70
   1  -7  -3   59.69    3.60
   1  -7  -3   55.19    3.60
  -1   7   3   59.49    3.80
   0  -7  -3  996.90   19.10
   0  -7  -3  997.70   20.00
   0  -7  -3 1038.30   17.60
   0   7   3 1021.30   19.70
  -1  -7  -3 1828.02   31.20
  -1  -7  -3 1820.52   32.50
  -1  -7  -3 1852.61   30.60
   1   7   3 1758.62   31.80
  -2  -7  -3  744.33   14.40
  -2  -7  -3  733.43   14.20
  -2  -7  -3  700.43   15.40
   2   7   3  709.83   14.90
  -3  -7  -3  260.77    6.60
  -3  -7  -3  274.67    7.60
  -3  -7  -3  258.47    7.90
   3   7   3  263.97    7.40
  -4  -7  -3  121.39    5.20
  -4  -7  -3  108.09    5.10
   4   7   3  107.89    4.80
  -5  -7  -3  182.88    6.90
  -5  -7  -3  162.28    6.70
   5   7   3  180.68    6.20
  -6  -7  -3    3.80    2.00
  -6  -7  -3    0.90    2.30
   6   7   3    2.80    1.90
  -7  -7  -3    1.20    2.00
  -7  -7  -3    0.70    2.50
   7   7   3    1.80    2.00
  -8  -7  -3   -0.90    1.90
  -8  -7  -3   -3.00    2.40
  -9  -7  -3   44.60    4.50
  -9  -7  -3   33.90    4.70
 -10  -7  -3   22.70    4.70
  10   7   3   35.00    5.40
 -11  -7  -3   23.00    4.70
  11   7   3   16.10    4.90
 -12  -7  -3   27.70    5.30
  12   7   3   22.30    5.10
  11  -8  -3    8.80    4.90
  11  -8  -3    6.20    4.00
 -11   8   3   11.40    4.30
  10  -8  -3   21.20    4.20
  10  -8  -3   21.50    4.60
 -10   8   3   19.40    4.50
   9  -8  -3  221.28    9.60
   9  -8  -3  214.28   10.00
  -9   8   3  197.68    9.80
   8  -8  -3  238.88   10.00
   8  -8  -3  232.28    9.50
  -8   8   3  217.28    9.70
   7  -8  -3   87.89    6.60
   7  -8  -3   84.39    5.90
  -7   8   3   90.09    6.20
   6  -8  -3    0.20    2.30
   6  -8  -3    2.20    2.50
  -6   8   3   -0.10    2.30
   5  -8  -3   47.00    4.40
   5  -8  -3   51.59    4.50
  -5   8   3   42.60    4.40
   4  -8  -3   11.90    2.80
   4  -8  -3    7.30    2.50
  -4   8   3   13.00    2.70
   3  -8  -3   15.60    2.70
   3  -8  -3   16.10    2.90
  -3   8   3   12.90    2.70
   2  -8  -3   17.30    2.60
   2  -8  -3   17.60    2.70
  -2   8   3   21.10    2.80
   1  -8  -3    6.30    2.00
   1  -8  -3    9.70    2.20
  -1   8   3    9.30    2.30
   0  -8  -3    8.30    1.90
   0  -8  -3    5.50    1.90
   0   8   3    6.10    2.00
  -1  -8  -3  281.17    8.60
  -1  -8  -3  269.87    7.00
  -1  -8  -3  292.77    7.70
   1   8   3  289.07    8.40
  -2  -8  -3   45.00    3.20
  -2  -8  -3   46.90    3.10
  -2  -8  -3   38.20    3.50
   2   8   3   42.50    3.60
  -3  -8  -3  109.39    4.90
  -3  -8  -3  105.19    5.30
   3   8   3  117.59    5.20
  -4  -8  -3   47.40    3.80
  -4  -8  -3   47.70    4.00
   4   8   3   47.30    3.80
  -5  -8  -3   37.30    3.90
  -5  -8  -3   31.10    3.50
   5   8   3   30.00    3.20
  -6  -8  -3   19.20    3.00
  -6  -8  -3   13.30    3.00
   6   8   3   16.70    2.80
  -7  -8  -3   30.30    4.10
  -7  -8  -3   34.80    4.00
   7   8   3   34.40    3.50
  -8  -8  -3    5.70    2.50
  -8  -8  -3    3.60    3.00
  -9  -8  -3   91.49    7.30
  -9  -8  -3   92.49    7.70
 -10  -8  -3  195.78   10.20
  10   8   3  208.08   10.20
 -11  -8  -3   15.40    4.60
  11   8   3   19.00    5.10
  10  -9  -3   68.69    6.80
  10  -9  -3   59.19    6.70
 -10   9   3   50.49    6.40
   9  -9  -3   17.80    4.40
   9  -9  -3   18.70    4.40
  -9   9   3   10.00    4.30
   8  -9  -3   21.50    4.20
   8  -9  -3   22.40    4.60
  -8   9   3   19.80    4.50
   7  -9  -3   45.80    5.00
   7  -9  -3   33.20    4.70
  -7   9   3   26.20    4.40
   6  -9  -3   15.00    3.60
   6  -9  -3    9.40    3.20
  -6   9   3   14.10    3.60
   5  -9  -3   24.90    3.90
   5  -9  -3   21.90    3.60
  -5   9   3   21.40    3.80
   4  -9  -3   28.60    3.80
   4  -9  -3   25.90    3.70
  -4   9   3   31.00    4.00
   3  -9  -3  263.27    9.10
   3  -9  -3  281.37    9.30
  -3   9   3  262.37    9.40
   2  -9  -3  780.62   18.10
   2  -9  -3  820.52   17.70
  -2   9   3  822.92   18.30
   1  -9  -3  275.47    9.20
   1  -9  -3  276.37    8.60
  -1   9   3  284.27    9.10
   0  -9  -3   81.79    5.10
   0  -9  -3   96.19    5.00
   0   9   3   91.89    5.20
  -1  -9  -3  265.97    8.90
  -1  -9  -3  282.87    8.10
   1   9   3  288.67    9.00
  -2  -9  -3  291.87    9.40
   2   9   3  297.07    9.10
  -3  -9  -3  124.09    5.60
  -3  -9  -3  134.29    6.40
   3   9   3  124.89    6.00
  -4  -9  -3   19.60    3.10
  -4  -9  -3   14.20    2.70
   4   9   3   15.80    2.80
  -5  -9  -3    4.20    2.40
  -5  -9  -3    3.50    2.50
   5   9   3    3.20    2.10
  -6  -9  -3   62.09    5.30
  -6  -9  -3   63.29    5.30
   6   9   3   69.89    5.00
  -7  -9  -3   64.29    5.50
  -7  -9  -3   61.89    5.60
   7   9   3   64.09    4.90
  -8  -9  -3  135.99    8.10
  -8  -9  -3  137.89    7.60
  -9  -9  -3   59.69    6.30
 -10  -9  -3   -1.70    3.40
  10   9   3    2.80    4.00
 -11  -9  -3    0.70    3.60
  11   9   3    6.70    4.30
   9 -10  -3   75.79    7.60
   9 -10  -3   82.39    7.50
  -9  10   3   72.59    7.30
   8 -10  -3  203.78   10.60
   8 -10  -3  225.08   10.60
  -8  10   3  204.48   10.40
   7 -10  -3  442.46   14.20
   7 -10  -3  438.16   14.40
  -7  10   3  428.06   14.60
   6 -10  -3  127.39    8.20
   6 -10  -3  137.39    7.90
  -6  10   3  125.09    7.80
   5 -10  -3   -1.80    2.30
   5 -10  -3    0.20    2.80
  -5  10   3   -4.50    2.40
   4 -10  -3  269.57   10.10
   4 -10  -3  273.57   10.20
  -4  10   3  260.17   10.10
   3 -10  -3  148.49    7.40
   3 -10  -3  148.39    7.40
  -3  10   3  134.89    7.40
   2 -10  -3    2.30    2.70
   2 -10  -3    4.80    2.50
  -2  10   3    2.70    2.60
   1 -10  -3  155.28    6.90
   1 -10  -3  166.78    7.70
  -1  10   3  167.78    7.80
   0 -10  -3  306.37    9.20
   0 -10  -3  290.27   10.10
   0  10   3  284.87    9.80
  -1 -10  -3  124.59    6.60
  -1 -10  -3  141.19    7.10
   1  10   3  134.59    6.80
  -2 -10  -3    4.10    2.40
   2  10   3    4.30    2.50
  -3 -10  -3    4.00    2.60
   3  10   3    6.40    2.70
  -4 -10  -3   13.40    3.10
  -4 -10  -3   12.20    3.10
   4  10   3   10.50    2.80
  -5 -10  -3    4.20    2.50
  -5 -10  -3    8.00    3.00
   5  10   3    3.70    2.40
  -6 -10  -3  169.48    8.00
  -6 -10  -3  155.98    7.90
   6  10   3  170.28    7.60
  -7 -10  -3  195.98    9.30
  -7 -10  -3  189.18    9.00
  -8 -10  -3  103.99    8.10
  -8 -10  -3   97.89    7.40
  -9 -10  -3  108.29    8.50
 -10 -10  -3    8.40    4.10
  10  10   3    2.80    4.20
   8 -11  -3    5.70    3.80
   8 -11  -3    4.20    3.80
  -8  11   3    1.20    3.50
   7 -11  -3   66.89    6.80
   7 -11  -3   74.69    7.40
  -7  11   3   71.89    7.20
   6 -11  -3  146.79    8.70
   6 -11  -3  154.88    9.30
  -6  11   3  128.79    8.70
   5 -11  -3  111.29    7.50
   5 -11  -3  109.29    7.50
  -5  11   3   94.69    7.30
   4 -11  -3    3.40    2.90
   4 -11  -3    8.50    3.30
  -4  11   3    3.20    2.90
   3 -11  -3  203.18    8.90
   3 -11  -3  195.68    8.80
  -3  11   3  195.68    9.20
   2 -11  -3  146.69    7.40
   2 -11  -3  130.29    7.50
  -2  11   3  139.79    7.50
   1 -11  -3   12.20    3.00
   1 -11  -3   14.40    3.20
  -1  11   3   13.60    3.30
   0 -11  -3  171.38    8.00
   0 -11  -3  176.58    8.40
   0  11   3  169.68    8.30
  -1 -11  -3  683.43   17.40
   1  11   3  657.73   16.80
  -2 -11  -3  491.65   14.00
   2  11   3  431.16   13.10
  -3 -11  -3  112.29    6.90
   3  11   3  111.39    6.40
  -4 -11  -3   17.60    3.60
   4  11   3   20.70    3.70
  -5 -11  -3   16.30    3.50
   5  11   3   13.20    3.30
  -6 -11  -3   63.89    6.00
  -6 -11  -3   73.19    6.00
   6  11   3   70.09    6.00
  -7 -11  -3   66.29    6.20
  -7 -11  -3   57.79    6.00
  -8 -11  -3   40.30    5.50
  -9 -11  -3   -6.80    3.10
   7 -12  -3   19.20    4.80
   7 -12  -3   20.00    4.90
  -7  12   3   16.60    5.00
   6 -12  -3    2.80    3.70
   6 -12  -3    1.90    3.40
  -6  12   3   -0.80    3.40
   5 -12  -3    9.00    3.70
   5 -12  -3   13.80    4.20
  -5  12   3    0.10    3.40
   4 -12  -3   89.79    7.50
   4 -12  -3  109.19    7.60
  -4  12   3   98.79    7.70
   3 -12  -3   54.39    5.90
   3 -12  -3   61.49    5.80
  -3  12   3   53.59    5.80
   2 -12  -3    9.20    3.50
   2 -12  -3    8.40    3.10
  -2  12   3   19.90    4.10
   1 -12  -3   38.80    5.10
   1 -12  -3   27.90    4.50
  -1  12   3   27.70    4.20
   0 -12  -3   76.69    6.50
   0  12   3   84.49    6.80
  -1 -12  -3    4.20    3.00
   1  12   3    6.20    3.10
  -2 -12  -3    9.00    3.20
   2  12   3   13.80    3.50
  -3 -12  -3    8.70    3.20
   3  12   3    8.20    3.10
  -4 -12  -3    0.10    2.50
   4  12   3   -0.10    2.60
  -5 -12  -3   25.40    4.30
   5  12   3   27.60    4.30
  -6 -12  -3   50.99    5.70
   6  12   3   59.99    5.80
  -7 -12  -3   77.89    9.30
  -8 -12  -3   28.00    5.20
   5 -13  -3   14.20    4.50
   5 -13  -3   15.80    4.50
  -5  13   3   12.00    4.60
   4 -13  -3    3.00    3.80
   4 -13  -3   -1.20    3.30
  -4  13   3   -1.70    3.10
   3 -13  -3    7.30    3.60
   3 -13  -3    4.80    3.60
  -3  13   3    3.30    3.60
   2 -13  -3    8.00    3.60
  -2  13   3    9.60    3.80
   1 -13  -3   40.00    5.50
  -1  13   3   42.80    5.40
   0 -13  -3  122.29    7.90
   0  13   3  113.79    8.10
  -1 -13  -3  192.58    9.60
   1  13   3  193.28    9.70
  -2 -13  -3   22.90    4.40
   2  13   3   28.30    4.80
  -3 -13  -3   10.70    3.60
   3  13   3   11.10    3.60
  -4 -13  -3   21.10    4.40
   4  13   3   25.20    4.30
  -5 -13  -3   18.60    4.20
   5  13   3   21.20    4.20
  -6 -13  -3   40.20    5.80
   3 -14  -3    5.80    5.10
  -3  14   3   11.00    5.60
   2 -14  -3   51.49    6.40
  -2  14   3   42.30    6.00
   1 -14  -3   52.39    6.30
  -1  14   3   51.59    6.20
   0 -14  -3   14.60    4.30
   0  14   3   11.90    4.20
  -1 -14  -3    8.40    3.60
   1  14   3    5.10    3.90
  -2 -14  -3   12.30    4.10
   2  14   3   12.10    4.10
  -3 -14  -3   37.70    5.50
   3  14   3   37.50    5.40
  -4 -14  -3   64.79    6.80
   4  14   3   59.69    6.50
   3  13  -4    0.90    3.40
   2  13  -4    7.90    4.10
   1  13  -4   46.20    6.30
  -1 -13   4   66.29    6.60
   0  13  -4   45.50    6.10
   0 -13   4   47.20    5.80
  -1  13  -4    7.10    3.80
   1 -13   4    3.40    3.60
  -2  13  -4    4.30    3.40
   2 -13   4   -3.90    2.90
  -3  13  -4    9.60    4.40
   3 -13   4    8.10    4.00
   6  12  -4    2.30    3.90
  -6 -12   4    6.20    3.80
   5  12  -4   18.70    4.70
   4  12  -4    7.50    3.80
   3  12  -4    3.60    3.40
   2  12  -4    2.30    3.40
   1  12  -4    0.20    3.10
  -1 -12   4    1.30    2.90
   0  12  -4   28.70    4.90
   0 -12   4   23.00    4.20
  -1  12  -4   15.50    4.00
   1 -12   4   17.00    4.00
  -2  12  -4    5.80    3.40
   2 -12   4    2.50    3.40
  -3  12  -4    0.10    3.10
   3 -12   4   -4.00    2.90
  -4  12  -4    0.00    3.00
   4 -12   4    2.20    3.50
   4 -12   4   -1.00    3.40
  -5  12  -4    5.60    3.90
   5 -12   4    7.20    3.90
   5 -12   4   13.30    4.60
   7  11  -4  102.29    8.20
  -7 -11   4  114.39    8.70
   6  11  -4   35.00    5.30
  -6 -11   4   30.90    4.90
   5  11  -4    0.00    3.10
  -5 -11   4    2.10    3.00
   4  11  -4   15.10    4.00
  -4 -11   4    4.40    3.10
   3  11  -4  123.29    8.10
   2  11  -4   56.29    5.70
  -2 -11   4   60.19    5.50
   1  11  -4   -1.20    2.80
  -1 -11   4    5.60    2.80
   0  11  -4   22.40    4.10
   0 -11   4   30.40    4.30
  -1  11  -4  107.29    7.20
   1 -11   4   97.69    7.00
  -2  11  -4   39.90    5.10
   2 -11   4   45.60    5.20
  -3  11  -4   16.90    4.00
   3 -11   4   15.10    3.80
   3 -11   4   13.20    3.90
  -4  11  -4    4.50    3.20
   4 -11   4   -3.50    2.70
   4 -11   4   -0.30    3.10
  -5  11  -4    0.70    3.10
   5 -11   4    0.40    3.50
   5 -11   4   -3.90    3.00
  -6  11  -4    4.20    3.60
   6 -11   4   10.30    4.30
   6 -11   4    4.50    3.90
  -7  11  -4   -2.60    3.40
   7 -11   4    3.10    4.10
   7 -11   4   -2.30    3.60
   9  10  -4   23.40    4.90
  -9 -10   4   25.00    5.20
   8  10  -4   31.40    5.10
  -8 -10   4   29.80    5.20
   7  10  -4    5.20    3.50
  -7 -10   4    6.00    3.60
   6  10  -4   13.20    3.70
  -6 -10   4   11.50    3.60
   5  10  -4    2.20    2.80
  -5 -10   4    6.20    3.20
   4  10  -4   40.60    4.90
  -4 -10   4   31.10    4.40
   3  10  -4    6.10    3.10
  -3 -10   4    3.80    2.70
   2  10  -4   83.99    6.60
  -2 -10   4   79.19    5.70
  -2 -10   4   71.39    5.30
   1  10  -4  127.29    7.50
  -1 -10   4  132.49    7.00
   0  10  -4   30.20    4.40
   0 -10   4   24.30    3.70
  -1  10  -4  208.78    9.20
   1 -10   4  219.78    9.10
  -2  10  -4  287.47    9.90
  -2  10  -4  285.87   10.80
   2 -10   4  293.37   10.20
   2 -10   4  313.87   11.10
  -3  10  -4  103.29    6.90
  -3  10  -4  105.59    7.00
   3 -10   4   98.39    6.70
   3 -10   4  104.39    7.20
  -4  10  -4    4.50    2.90
  -4  10  -4    2.20    2.80
   4 -10   4    2.80    3.00
   4 -10   4    7.30    3.20
  -5  10  -4  117.59    7.60
  -5  10  -4  110.09    7.60
   5 -10   4  109.79    7.70
   5 -10   4  108.09    7.70
  -6  10  -4  210.28   10.40
  -6  10  -4  218.18   10.50
   6 -10   4  213.98   10.50
   6 -10   4  218.08   10.70
  -7  10  -4   81.29    7.50
  -7  10  -4   79.09    7.30
   7 -10   4   87.89    7.80
   7 -10   4   78.39    7.10
  -8  10  -4   15.10    4.40
  -8  10  -4   11.00    4.60
   8 -10   4   15.80    4.80
   8 -10   4   15.10    4.60
  10   9  -4   -4.30    3.10
 -10  -9   4   -2.90    5.50
   9   9  -4   23.30    4.60
  -9  -9   4   26.60    5.00
   8   9  -4   63.09    6.10
  -8  -9   4   56.39    6.30
   7   9  -4  121.49    7.70
  -7  -9   4  104.69    7.80
   6   9  -4   23.70    4.00
  -6  -9   4   20.00    4.10
   5   9  -4    1.00    2.70
  -5  -9   4    1.30    2.60
   4   9  -4  112.39    6.80
  -4  -9   4  108.39    6.50
   3   9  -4  357.16   11.40
  -3  -9   4  334.87   10.60
  -3  -9   4  366.06   11.10
   2   9  -4   51.69    4.80
  -2  -9   4   58.29    4.80
  -2  -9   4   57.99    4.90
   1   9  -4   31.80    4.10
  -1  -9   4   31.30    3.80
  -1  -9   4   29.70    3.60
   0   9  -4  716.13   17.80
   0  -9   4  765.02   17.40
  -1   9  -4  527.45   13.10
  -1   9  -4  522.45   14.30
   1  -9   4  531.05   13.10
   1  -9   4  524.25   13.90
  -2   9  -4  106.19    6.50
  -2   9  -4  115.79    6.30
   2  -9   4  115.79    6.60
   2  -9   4  106.29    6.50
  -3   9  -4   57.19    5.30
  -3   9  -4   53.49    4.90
   3  -9   4   58.69    5.30
   3  -9   4   55.29    5.00
  -4   9  -4   21.90    3.70
  -4   9  -4   29.00    4.10
   4  -9   4   25.70    4.10
   4  -9   4   33.00    4.30
  -5   9  -4   -3.10    2.60
  -5   9  -4    5.90    2.80
   5  -9   4   -0.30    2.70
   5  -9   4    1.80    3.00
  -6   9  -4   61.59    5.90
  -6   9  -4   81.59    6.80
   6  -9   4   74.19    6.70
   6  -9   4   85.99    7.10
  -7   9  -4   57.49    6.00
  -7   9  -4   66.89    6.70
   7  -9   4   49.90    5.70
   7  -9   4   65.29    6.80
  -8   9  -4  198.38   10.60
  -8   9  -4  183.68    9.70
   8  -9   4  198.98   10.70
   8  -9   4  219.78   10.70
  -9   9  -4  119.19    8.60
  -9   9  -4  130.89    9.10
   9  -9   4  114.99    9.10
   9  -9   4  125.49    9.60
  10   8  -4   23.10    4.50
 -10  -8   4   24.10    5.00
   9   8  -4   14.70    3.90
  -9  -8   4    9.50    3.80
   8   8  -4    5.10    3.10
  -8  -8   4   10.00    3.60
   7   8  -4    3.90    2.80
  -7  -8   4    1.90    2.80
   6   8  -4  178.48    8.20
  -6  -8   4  184.08    8.50
   5   8  -4  484.55   13.40
  -5  -8   4  466.15   13.50
   4   8  -4  547.95   14.40
  -4  -8   4  548.55   14.30
   3   8  -4   24.10    3.50
  -3  -8   4   22.90    3.10
  -3  -8   4   19.70    3.10
   2   8  -4   29.00    3.60
  -2  -8   4   26.80    3.20
  -2  -8   4   28.40    3.40
   1   8  -4   89.99    5.40
  -1  -8   4   94.99    5.10
  -1  -8   4   92.59    5.00
   0   8  -4    1.80    1.80
   0   8  -4    4.60    2.20
   0  -8   4    7.90    2.20
   0  -8   4    1.60    1.90
   0  -8   4    1.90    1.90
  -1   8  -4  126.99    6.40
  -1   8  -4  145.69    6.10
   1  -8   4  129.89    6.10
   1  -8   4  150.08    5.80
   1  -8   4  139.29    6.30
  -2   8  -4  297.47    9.20
  -2   8  -4  294.47    9.70
   2  -8   4  300.97    9.60
   2  -8   4  313.77    9.50
  -3   8  -4  475.65   13.00
  -3   8  -4  459.45   12.40
   3  -8   4  480.95   12.70
   3  -8   4  463.15   12.70
  -4   8  -4  228.68    8.70
  -4   8  -4  249.18    9.20
   4  -8   4  243.88    9.10
   4  -8   4  238.28    8.90
  -5   8  -4   12.20    3.20
  -5   8  -4    4.20    2.30
   5  -8   4    1.90    2.60
   5  -8   4    4.10    2.90
  -6   8  -4  113.79    6.80
  -6   8  -4  127.29    7.30
   6  -8   4  130.09    7.30
   6  -8   4  116.29    7.50
  -7   8  -4  142.79    8.20
  -7   8  -4  141.89    7.80
   7  -8   4  129.19    8.20
   7  -8   4  133.09    7.80
  -8   8  -4   52.69    5.70
  -8   8  -4   46.90    5.70
  -8   8  -4   55.39    5.50
   8  -8   4   59.49    6.20
   8  -8   4   43.60    5.30
  -9   8  -4   18.50    4.40
  -9   8  -4   20.40    4.20
  -9   8  -4   17.10    4.60
   9  -8   4   14.60    4.20
   9  -8   4   35.00    5.50
 -10   8  -4  117.79    8.40
 -10   8  -4  107.59    8.60
  10  -8   4  114.79    9.00
  10  -8   4  122.59    9.40
  11   7  -4   -5.50    2.90
 -11  -7   4   -1.40    3.50
  10   7  -4    3.80    3.20
 -10  -7   4    2.80    3.40
   9   7  -4   56.19    5.50
  -9  -7   4   37.60    5.20
   8   7  -4   78.49    6.10
  -8  -7   4   80.29    6.70
   7   7  -4    9.30    3.10
  -7  -7   4   11.30    3.20
   6   7  -4    0.10    2.30
  -6  -7   4   -2.50    2.20
   5   7  -4   -2.90    2.20
  -5  -7   4    3.50    2.60
   4   7  -4   70.89    5.00
  -4  -7   4   71.19    4.30
  -4  -7   4   74.99    5.10
   3   7  -4   47.90    4.00
  -3  -7   4   43.50    4.00
  -3  -7   4   44.90    3.50
   2   7  -4    1.60    1.70
  -2  -7   4    1.20    1.60
  -2  -7   4   -0.70    1.40
   1   7  -4   57.99    4.20
   1   7  -4   62.59    4.00
  -1  -7   4   56.79    3.80
  -1  -7   4   65.39    4.00
  -1  -7   4   57.89    3.50
   0   7  -4   65.99    3.70
   0   7  -4   64.99    4.50
   0  -7   4   63.99    3.80
   0  -7   4   71.79    4.20
   0  -7   4   69.09    3.90
  -1   7  -4   20.20    3.00
  -1   7  -4   18.90    2.40
   1  -7   4   22.90    2.90
   1  -7   4   21.80    2.50
   1  -7   4   22.30    2.60
  -2   7  -4   39.90    3.70
  -2   7  -4   46.80    3.80
   2  -7   4   38.70    3.50
   2  -7   4   47.40    3.20
   2  -7   4   49.90    4.00
  -3   7  -4    0.90    1.80
  -3   7  -4    0.30    1.80
   3  -7   4    3.40    2.20
   3  -7   4   -0.50    1.60
   3  -7   4   -0.40    1.90
  -4   7  -4  111.09    5.80
  -4   7  -4   99.59    5.80
   4  -7   4  111.89    6.10
   4  -7   4   99.69    5.70
  -5   7  -4   76.69    5.30
  -5   7  -4   82.79    5.70
  -5   7  -4   87.89    5.30
   5  -7   4   89.09    5.60
   5  -7   4   91.89    5.90
  -6   7  -4   15.90    3.00
  -6   7  -4   15.80    3.30
  -6   7  -4   14.10    3.10
   6  -7   4   12.20    3.20
   6  -7   4   14.50    3.40
  -7   7  -4    0.80    2.50
  -7   7  -4    1.80    2.40
  -7   7  -4   -0.10    2.60
   7  -7   4    0.40    2.60
   7  -7   4    1.10    2.70
  -8   7  -4  112.39    7.10
  -8   7  -4  107.29    7.70
  -8   7  -4  119.79    7.00
   8  -7   4  107.39    7.10
   8  -7   4  117.49    8.00
  -9   7  -4   77.99    6.50
  -9   7  -4   71.69    6.70
  -9   7  -4   71.59    6.20
   9  -7   4   78.39    7.10
   9  -7   4   76.29    6.60
 -10   7  -4    7.20    3.80
 -10   7  -4   -4.30    3.00
  10  -7   4    4.90    3.80
  10  -7   4    2.20    3.50
 -11   7  -4   49.60    6.40
 -11   7  -4   39.30    5.70
  11  -7   4   39.30    6.30
  11  -7   4   27.50    5.30
  11   6  -4   91.19    7.10
 -11  -6   4  103.49    8.40
  10   6  -4   12.00    3.50
 -10  -6   4   13.00    3.80
   9   6  -4   21.80    3.90
   8   6  -4  186.08    8.00
  -8  -6   4  170.18    8.50
   7   6  -4  222.88    8.40
  -7  -6   4  215.18    9.00
   6   6  -4  277.67    9.20
  -6  -6   4  259.57    9.40
   5   6  -4   71.99    4.90
  -5  -6   4   82.39    5.30
   4   6  -4   24.50    3.00
  -4  -6   4   27.10    3.30
  -4  -6   4   26.50    2.60
   3   6  -4   33.50    3.30
  -3  -6   4   39.40    3.00
  -3  -6   4   42.40    3.70
   2   6  -4   18.70    2.50
  -2  -6   4   22.00    2.40
  -2  -6   4   14.40    2.30
   1   6  -4    2.40    1.60
   1   6  -4    2.30    1.40
  -1  -6   4    6.50    1.50
  -1  -6   4    5.90    1.60
  -1  -6   4    4.80    1.70
   0   6  -4   37.40    3.40
   0   6  -4   38.90    2.80
   0  -6   4   47.50    3.10
   0  -6   4   45.90    3.30
   0  -6   4   42.00    2.90
  -1   6  -4   34.50    2.80
  -1   6  -4   31.40    3.20
   1  -6   4   29.50    2.80
   1  -6   4   33.00    2.80
   1  -6   4   35.70    2.80
  -2   6  -4    5.40    1.70
  -2   6  -4    6.20    1.80
   2  -6   4    7.30    1.80
   2  -6   4    6.20    1.50
   2  -6   4    2.40    1.60
  -3   6  -4   23.10    2.90
  -3   6  -4   23.70    2.90
  -3   6  -4   25.00    2.80
   3  -6   4   19.10    2.60
   3  -6   4   26.70    2.40
   3  -6   4   20.60    2.70
  -4   6  -4  175.18    6.80
  -4   6  -4  183.88    6.70
  -4   6  -4  193.98    6.90
   4  -6   4  179.48    6.80
   4  -6   4  178.28    5.80
  -5   6  -4  129.89    5.90
  -5   6  -4  129.19    6.00
  -5   6  -4  123.79    6.00
   5  -6   4  123.79    6.00
   5  -6   4  122.69    6.40
  -6   6  -4    7.30    2.50
  -6   6  -4    6.20    2.60
  -6   6  -4   10.80    2.50
   6  -6   4    8.00    2.80
   6  -6   4    6.70    2.70
  -7   6  -4    5.10    2.40
  -7   6  -4    2.80    2.60
  -7   6  -4    2.30    2.70
   7  -6   4    5.70    2.80
   7  -6   4    4.00    2.90
  -8   6  -4   25.70    3.80
  -8   6  -4   36.10    4.20
  -8   6  -4   25.60    4.40
   8  -6   4   26.80    4.10
   8  -6   4   36.60    4.80
  -9   6  -4  206.58    9.80
  -9   6  -4  195.08    8.80
  -9   6  -4  186.28    8.40
   9  -6   4  199.78    9.00
   9  -6   4  220.88   10.10
 -10   6  -4  140.29    8.90
 -10   6  -4  144.99    8.40
  10  -6   4  160.18    9.50
  10  -6   4  151.98    8.50
 -11   6  -4   75.09    7.40
 -11   6  -4   59.59    6.10
  11  -6   4   88.29    7.50
  11  -6   4   65.19    7.00
 -12   6  -4   15.40    4.60
 -12   6  -4   10.80    4.20
  12  -6   4    9.50    4.60
  12  -6   4   14.60    4.60
  12   5  -4   24.80    5.50
 -12  -5   4   18.40    4.90
  11   5  -4   20.80    4.20
 -11  -5   4   21.30    4.60
  10   5  -4    4.10    2.80
 -10  -5   4    7.90    3.40
   9   5  -4    1.50    2.50
  -9  -5   4    2.90    2.90
   8   5  -4  106.59    6.20
  -8  -5   4  106.79    6.80
   7   5  -4  122.69    6.20
  -7  -5   4  105.59    6.40
   6   5  -4  720.33   16.10
  -6  -5   4  683.73   16.50
   5   5  -4  370.96   10.10
  -5  -5   4  384.06   10.70
   4   5  -4   20.10    2.70
  -4  -5   4   20.90    2.10
  -4  -5   4   24.30    3.00
   3   5  -4  751.12   15.50
  -3  -5   4  726.83   15.70
  -3  -5   4  749.13   14.40
   2   5  -4  233.48    7.00
   2   5  -4  246.78    5.30
  -2  -5   4  224.98    7.00
  -2  -5   4  231.08    5.20
  -2  -5   4  238.98    6.40
   1   5  -4  132.49    5.10
   1   5  -4  137.59    4.10
  -1  -5   4  129.29    4.60
  -1  -5   4  136.19    5.00
   0   5  -4  609.34   12.00
   0   5  -4  596.54   12.90
   0  -5   4  609.14   12.50
   0  -5   4  607.34   12.60
  -1   5  -4  563.54   11.80
  -1   5  -4  559.44   12.30
   1  -5   4  545.15   11.90
   1  -5   4  586.54   11.90
  -2   5  -4  877.21   17.40
  -2   5  -4  880.81   17.20
  -2   5  -4  870.91   17.00
   2  -5   4  865.31   17.10
   2  -5   4  883.51   16.60
  -3   5  -4  403.46    9.90
  -3   5  -4  400.76   10.10
  -3   5  -4  394.86    9.90
   3  -5   4  406.76   10.00
   3  -5   4  419.26    9.30
  -4   5  -4  112.39    5.30
  -4   5  -4  109.39    4.90
  -4   5  -4  102.69    4.80
   4  -5   4  100.99    4.20
   4  -5   4  106.29    4.90
  -5   5  -4   61.49    4.50
  -5   5  -4   59.79    4.00
  -5   5  -4   66.89    4.30
   5  -5   4   70.79    4.40
   5  -5   4   61.69    3.50
  -6   5  -4   97.59    5.30
  -6   5  -4   99.79    5.10
   6  -5   4   86.19    5.30
   6  -5   4   93.29    4.40
  -7   5  -4  105.09    5.50
  -7   5  -4   94.79    6.10
  -7   5  -4   95.69    5.80
   7  -5   4  100.19    5.90
  -8   5  -4   26.50    3.50
  -8   5  -4   15.50    3.60
  -8   5  -4   22.10    3.50
   8  -5   4   22.40    3.70
   8  -5   4   18.60    3.60
  -9   5  -4   65.39    5.90
  -9   5  -4   73.09    6.20
  -9   5  -4   69.99    5.50
   9  -5   4   61.79    5.90
   9  -5   4   79.49    6.20
 -10   5  -4   49.10    5.50
 -10   5  -4   54.49    5.40
  10  -5   4   47.30    5.30
  10  -5   4   54.39    5.90
 -11   5  -4   51.69    5.60
 -11   5  -4   51.19    6.10
  11  -5   4   45.60    5.50
  11  -5   4   42.80    5.70
 -12   5  -4    1.10    3.30
 -12   5  -4   -4.20    3.40
  12  -5   4   -4.20    3.10
  12  -5   4    0.10    3.90
  12   4  -4  109.39    7.80
 -12  -4   4  117.09    9.10
  11   4  -4   80.59    6.60
 -11  -4   4   82.69    7.10
  10   4  -4    6.90    3.00
 -10  -4   4    4.80    3.30
   9   4  -4   76.69    5.90
  -9  -4   4   79.19    6.30
   8   4  -4  243.38    8.80
  -8  -4   4  254.07    9.60
   7   4  -4  427.16   11.40
  -7  -4   4  429.06   12.20
   6   4  -4   53.39    4.10
  -6  -4   4   45.20    4.10
   5   4  -4  152.98    5.90
  -5  -4   4  154.78    4.50
  -5  -4   4  139.09    5.90
   4   4  -4 1185.98   22.20
  -4  -4   4 1165.58   22.60
  -4  -4   4 1191.08   20.50
   3   4  -4  360.16    8.90
  -3  -4   4  364.66    7.80
  -3  -4   4  359.86    9.20
   2   4  -4    1.70    1.40
   2   4  -4    0.10    0.70
  -2  -4   4    0.80    0.90
  -2  -4   4    1.50    1.30
   1   4  -4  882.21   15.50
   1   4  -4  866.41   16.80
  -1  -4   4  900.91   16.20
  -1  -4   4  907.01   17.10
   0   4  -4  344.27    7.40
   0   4  -4  329.37    8.10
   0  -4   4  340.47    8.10
   0  -4   4  346.67    7.70
  -1   4  -4  237.68    6.10
  -1   4  -4  221.08    6.00
  -1   4  -4  232.38    6.40
   1  -4   4  237.48    6.20
   1  -4   4  225.98    6.10
  -2   4  -4  341.17    8.50
  -2   4  -4  365.46    8.60
  -2   4  -4  351.86    8.40
   2  -4   4  371.46    8.30
   2  -4   4  357.76    8.50
  -3   4  -4  541.15   11.40
  -3   4  -4  500.25   11.60
  -3   4  -4  544.05   11.50
   3  -4   4  524.55   10.90
   3  -4   4  522.95   11.50
  -4   4  -4  317.87    8.40
  -4   4  -4  329.97    8.30
  -4   4  -4  316.97    8.70
   4  -4   4  322.77    8.50
   4  -4   4  322.37    7.80
  -5   4  -4   98.29    4.30
  -5   4  -4   90.89    4.80
  -5   4  -4   92.89    4.50
   5  -4   4   98.79    4.70
   5  -4   4   99.79    4.10
  -6   4  -4  183.18    6.30
  -6   4  -4  173.38    6.60
  -6   4  -4  200.28    7.40
   6  -4   4  189.88    6.00
   6  -4   4  185.58    6.80
  -7   4  -4  331.77    9.20
  -7   4  -4  294.57    9.40
  -7   4  -4  326.37   10.00
   7  -4   4  320.57    8.60
   7  -4   4  322.27    9.80
  -8   4  -4  497.85   12.40
  -8   4  -4  461.65   13.20
  -8   4  -4  487.45   13.00
   8  -4   4  499.25   13.60
   8  -4   4  484.95   13.10
   8  -4   4  473.05   12.00
  -9   4  -4  348.07   11.70
  -9   4  -4  340.97   10.60
  -9   4  -4  373.46   11.50
   9  -4   4  349.96   11.80
   9  -4   4  365.76   11.40
 -10   4  -4   55.19    5.20
 -10   4  -4   58.59    5.70
  10  -4   4   62.69    5.70
  10  -4   4   61.29    5.70
 -11   4  -4   -2.50    2.80
 -11   4  -4    4.50    3.20
  11  -4   4   -0.40    3.00
  11  -4   4   -8.40    2.30
 -12   4  -4   49.20    6.00
 -12   4  -4   42.70    5.40
  12  -4   4   46.40    5.90
  12  -4   4   36.60    5.20
 -13   4  -4   40.60    6.00
 -13  -3   4   49.40    6.50
  12   3  -4   20.20    4.10
 -12  -3   4   29.10    5.10
  11   3  -4    5.50    3.00
 -11  -3   4    8.10    3.40
  10   3  -4  195.38    8.40
 -10  -3   4  184.48    9.00
   9   3  -4  287.27    9.60
  -9  -3   4  289.97   10.50
   8   3  -4  215.98    8.00
  -8  -3   4  237.98    9.00
   7   3  -4   38.10    3.70
  -7  -3   4   37.30    3.90
   6   3  -4  825.22   17.10
  -6  -3   4  823.62   17.80
   5   3  -4  616.44   13.70
  -5  -3   4  640.34   14.30
  -5  -3   4  663.13   11.80
   4   3  -4   29.30    2.60
  -4  -3   4   25.60    2.50
  -4  -3   4   31.00    1.80
   3   3  -4   51.59    3.10
  -3  -3   4   49.50    3.20
  -3  -3   4   48.60    2.10
   2   3  -4  720.23   12.30
   2   3  -4  732.83   14.10
  -2  -3   4  743.63   14.50
  -2  -3   4  740.63   13.00
   1   3  -4  811.22   15.40
   1   3  -4  844.32   14.30
  -1  -3   4  830.22   15.70
  -1  -3   4  833.12   14.60
   0   3  -4  483.15    9.40
   0   3  -4  482.05    9.90
   0  -3   4  495.35   10.20
   0  -3   4  485.65    9.50
  -1   3  -4  654.73   12.50
  -1   3  -4  632.64   12.10
  -1   3  -4  637.94   12.30
   1  -3   4  638.94   12.50
   1  -3   4  666.23   12.20
  -2   3  -4  643.64   12.70
  -2   3  -4  656.33   12.70
  -2   3  -4  683.13   13.00
   2  -3   4  652.33   12.70
   2  -3   4  673.73   12.80
  -3   3  -4  801.32   15.50
  -3   3  -4  801.82   15.30
  -3   3  -4  794.42   14.90
   3  -3   4  791.42   14.80
   3  -3   4  770.22   15.20
  -4   3  -4 1409.86   25.30
  -4   3  -4 1397.16   25.00
  -4   3  -4 1382.06   24.40
   4  -3   4 1390.06   25.00
   4  -3   4 1390.76   24.30
  -5   3  -4  116.39    4.80
  -5   3  -4  111.59    5.00
  -5   3  -4  113.69    4.30
   5  -3   4  107.09    4.20
   5  -3   4  107.39    4.70
  -6   3  -4  140.49    5.80
  -6   3  -4  134.69    5.00
  -6   3  -4  141.19    5.70
   6  -3   4  132.39    5.70
   6  -3   4  138.79    5.00
  -7   3  -4   -1.60    1.50
  -7   3  -4    1.40    2.00
  -7   3  -4    2.30    1.90
   7  -3   4    1.50    1.60
   7  -3   4    3.40    2.10
  -8   3  -4   44.20    4.40
  -8   3  -4   48.60    4.30
  -8   3  -4   41.70    3.70
  -8   3  -4   50.89    4.10
   8  -3   4   51.89    4.10
   8  -3   4   46.70    4.30
  -9   3  -4  318.67    9.70
  -9   3  -4  318.67   10.60
  -9   3  -4  319.07   14.00
  -9   3  -4  316.97   10.20
   9  -3   4  312.57    9.40
   9  -3   4  305.57   10.40
   9  -3   4  314.87   10.60
 -10   3  -4    2.80    3.70
 -10   3  -4    1.10    2.70
 -10   3  -4    4.80    2.80
  10  -3   4    4.10    2.70
  10  -3   4   -2.30    2.60
 -11   3  -4    6.30    3.20
 -11   3  -4    7.20    3.20
  11  -3   4    8.60    3.40
  11  -3   4    7.10    3.30
 -12   3  -4   18.80    4.20
 -12   3  -4   22.50    4.40
  12  -3   4   12.70    4.10
  12  -3   4   20.60    4.30
 -13   3  -4   -0.80    3.30
 -13   3  -4    5.00    3.60
  13  -3   4   11.40    4.00
  13  -3   4    2.80    3.80
 -13  -2   4   -5.60    2.90
  12   2  -4   32.50    4.70
 -12  -2   4   26.40    5.00
  11   2  -4    3.60    2.80
 -11  -2   4    2.10    3.00
  10   2  -4    6.50    2.90
 -10  -2   4   12.50    3.20
   9   2  -4   14.30    3.10
  -9  -2   4   14.50    3.20
  -9  -2   4    9.90    3.10
   8   2  -4  100.59    5.60
  -8  -2   4   93.09    5.70
  -8  -2   4  101.59    5.90
   7   2  -4   57.29    4.20
  -7  -2   4   58.19    4.30
  -7  -2   4   50.59    4.20
   6   2  -4  179.08    6.20
  -6  -2   4  180.88    6.60
  -6  -2   4  177.58    6.30
  -6  -2   4  182.08    5.60
   5   2  -4 1574.44   28.20
   5   2  -4 1569.94   25.60
  -5  -2   4 1629.44   26.00
  -5  -2   4 1594.54   28.80
   4   2  -4 1914.41   32.70
   4   2  -4 1914.11   30.30
  -4  -2   4 1934.21   30.50
  -4  -2   4 1883.51   33.10
   3   2  -4  635.14   12.60
   3   2  -4  647.34   10.70
  -3  -2   4  624.74   12.90
  -3  -2   4  639.14   10.80
   2   2  -4  180.18    3.80
   2   2  -4  180.28    4.90
  -2  -2   4  181.18    5.20
  -2  -2   4  178.68    3.70
   1   2  -4 1915.41   30.40
   1   2  -4 1829.82   31.30
  -1  -2   4 1957.20   31.90
  -1  -2   4 1905.21   30.30
   0   2  -4   92.29    2.90
   0   2  -4   93.09    3.10
   0   2  -4   90.19    2.70
   0  -2   4   93.99    3.30
   0  -2   4   87.89    2.70
  -1   2  -4  511.65    9.80
  -1   2  -4  486.75    9.50
  -1   2  -4  503.95    9.50
   1  -2   4  495.85    9.40
   1  -2   4  497.35    9.90
  -2   2  -4   34.10    1.90
  -2   2  -4   30.70    2.10
   2  -2   4   31.80    2.10
   2  -2   4   31.60    2.10
  -3   2  -4  442.76    8.70
  -3   2  -4  438.96    9.50
  -3   2  -4  446.16    9.40
   3  -2   4  412.46    9.20
   3  -2   4  432.26    9.00
  -4   2  -4  860.21   16.40
  -4   2  -4  851.41   16.60
  -4   2  -4  864.01   15.60
   4  -2   4  866.21   16.00
   4  -2   4  866.41   16.30
  -5   2  -4  337.67    7.70
  -5   2  -4  334.17    8.70
  -5   2  -4  340.87    8.10
  -5   2  -4  330.27    8.50
   5  -2   4  339.07    8.10
   5  -2   4  325.07    8.40
  -6   2  -4   47.60    3.10
  -6   2  -4   46.00    3.70
  -6   2  -4   49.60    2.90
  -6   2  -4   49.00    3.50
   6  -2   4   46.70    3.20
   6  -2   4   51.09    3.60
  -7   2  -4  364.76    9.30
  -7   2  -4  365.96    8.90
  -7   2  -4  365.16    9.80
  -7   2  -4  343.27    9.80
   7  -2   4  360.06    9.30
   7  -2   4  347.77    9.70
  -8   2  -4  245.48    8.40
  -8   2  -4  255.87    8.10
  -8   2  -4  254.17    7.50
  -8   2  -4  260.17    8.70
   8  -2   4  252.07    8.40
   8  -2   4  245.58    7.80
  -9   2  -4   -2.70    2.10
  -9   2  -4    0.70    2.00
  -9   2  -4    4.50    2.60
   9  -2   4    2.90    2.60
   9  -2   4    1.60    2.00
 -10   2  -4  262.77    9.70
 -10   2  -4  265.87    9.20
 -10   2  -4  273.37    9.90
  10  -2   4  253.27    9.00
  10  -2   4  256.77    9.70
  10  -2   4  247.18    9.60
 -11   2  -4  164.58    8.20
 -11   2  -4  155.78    7.60
 -11   2  -4  160.08    8.10
  11  -2   4  151.28    8.10
  11  -2   4  152.98    8.10
  11  -2   4  159.18    7.50
 -12   2  -4  128.39    7.80
 -12   2  -4  133.69    8.20
  12  -2   4  126.09    7.90
  12  -2   4  121.29    7.80
 -13   2  -4   32.10    5.00
  13  -2   4   27.40    4.80
  13   1  -4    9.00    4.20
 -13  -1   4   13.40    4.20
  12   1  -4    9.40    3.50
 -12  -1   4   11.00    3.80
 -12  -1   4    6.40    3.50
  11   1  -4   49.10    5.10
 -11  -1   4   43.40    4.90
 -11  -1   4   37.50    5.00
  10   1  -4  140.99    7.20
 -10  -1   4  148.09    7.40
 -10  -1   4  155.58    7.60
   9   1  -4   99.89    6.10
  -9  -1   4   95.29    6.10
  -9  -1   4  103.89    6.40
   8   1  -4  211.58    7.60
  -8  -1   4  218.18    8.00
  -8  -1   4  229.38    8.00
   7   1  -4   62.49    4.00
  -7  -1   4   60.59    4.30
  -7  -1   4   65.39    4.30
   6   1  -4   19.40    1.70
   6   1  -4   15.70    2.30
  -6  -1   4   15.80    1.50
  -6  -1   4   17.80    2.50
  -6  -1   4   20.30    2.60
   5   1  -4  345.57    8.60
   5   1  -4  347.37    7.20
  -5  -1   4  340.77    8.80
  -5  -1   4  360.46    6.90
  -5  -1   4  344.37    8.80
   4   1  -4   33.20    1.70
   4   1  -4   33.20    2.60
  -4  -1   4   30.60    1.40
  -4  -1   4   29.10    2.50
  -4  -1   4   33.30    2.60
   3   1  -4    2.60    1.10
   3   1  -4    4.70    0.80
  -3  -1   4    2.10    1.20
  -3  -1   4    3.10    1.10
   2   1  -4  849.22   13.90
   2   1  -4  814.12   14.90
  -2  -1   4  821.62   15.10
  -2  -1   4  825.32   15.00
   1   1  -4  938.21   15.20
   1   1  -4  962.80   15.90
   1   1  -4  934.51   16.40
  -1  -1   4  953.50   15.20
  -1  -1   4  987.60   16.90
   0   1  -4  455.65    8.10
   0   1  -4  460.35    8.50
   0   1  -4  464.55    8.50
   0  -1   4  450.95    8.00
   0  -1   4  459.75    9.10
  -1   1  -4    3.90    0.80
  -1   1  -4    1.10    0.80
  -1   1  -4    1.20    0.70
   1  -1   4    1.20    0.80
   1  -1   4   -0.20    0.80
  -2   1  -4 1333.87   21.50
  -2   1  -4 1323.17   22.20
  -2   1  -4 1289.67   22.30
   2  -1   4 1310.57   22.20
  -3   1  -4   21.00    2.00
  -3   1  -4   17.80    1.40
  -3   1  -4   13.70    1.50
   3  -1   4   16.00    1.60
  -4   1  -4  841.22   15.80
  -4   1  -4  871.21   14.90
  -4   1  -4  825.12   16.10
  -4   1  -4  847.42   16.00
   4  -1   4  865.31   15.80
  -5   1  -4 1734.23   28.90
  -5   1  -4 1712.63   30.30
  -5   1  -4 1762.62   30.40
  -5   1  -4 1735.23   30.00
   5  -1   4 1771.52   30.00
  -6   1  -4  781.52   14.60
  -6   1  -4  775.62   15.90
  -6   1  -4  782.62   15.70
  -6   1  -4  768.22   15.90
   6  -1   4  797.02   15.60
  -7   1  -4   56.89    4.10
  -7   1  -4   59.29    3.90
  -7   1  -4   51.69    3.70
  -7   1  -4   54.49    3.20
   7  -1   4   63.99    3.80
   7  -1   4   59.99    4.00
  -8   1  -4   13.80    2.60
  -8   1  -4   11.90    2.50
  -8   1  -4   13.60    2.20
  -8   1  -4   15.00    2.50
   8  -1   4   12.40    2.10
   8  -1   4   11.80    2.30
   8  -1   4   14.40    2.60
  -9   1  -4  268.37    9.00
  -9   1  -4  286.97    9.40
  -9   1  -4  279.07    9.30
   9  -1   4  293.47    9.10
   9  -1   4  282.17    9.20
 -10   1  -4   55.29    5.00
 -10   1  -4   66.69    5.60
 -10   1  -4   66.39    5.80
  10  -1   4   62.79    5.10
  10  -1   4   68.59    5.50
 -11   1  -4    4.00    2.70
 -11   1  -4    5.10    2.80
 -11   1  -4    8.00    3.00
  11  -1   4    2.40    3.00
  11  -1   4    6.00    2.80
  11  -1   4    3.60    2.80
 -12   1  -4   73.49    6.20
 -12   1  -4   75.09    6.20
  12  -1   4   66.09    5.90
  12  -1   4   67.69    5.80
 -13   1  -4   29.30    4.70
  13  -1   4   35.30    5.00
  13   0  -4    2.20    4.70
 -13   0   4   -0.40    3.40
  12   0  -4   58.99    5.70
  12   0  -4   57.59    5.80
 -12   0   4   52.59    5.80
 -12   0   4   50.79    5.60
  11   0  -4   30.40    4.20
 -11   0   4   35.00    4.70
 -11   0   4   28.80    4.30
  10   0  -4  318.87   10.50
 -10   0   4  325.37   10.70
 -10   0   4  313.27   10.60
   9   0  -4   66.79    5.10
  -9   0   4   79.09    5.40
  -9   0   4   67.09    5.20
   8   0  -4    5.40    2.20
  -8   0   4    3.70    2.20
  -8   0   4    4.60    2.30
   7   0  -4    9.50    2.10
   7   0  -4    6.90    1.80
   7   0  -4    2.30    1.30
  -7   0   4    6.40    2.10
  -7   0   4    1.10    1.80
  -7   0   4    3.80    1.40
   6   0  -4  343.27    7.30
   6   0  -4  347.57    9.00
   6   0  -4  348.87    7.90
  -6   0   4  340.07    7.30
  -6   0   4  361.16    9.20
  -6   0   4  344.97    9.10
   5   0  -4  113.89    3.20
   5   0  -4  116.49    3.80
  -5   0   4  113.99    4.50
  -5   0   4  111.19    3.20
   4   0  -4  669.93   12.10
   4   0  -4  659.43   13.10
   4   0  -4  651.03   11.20
  -4   0   4  659.73   13.00
  -4   0   4  655.13   11.20
  -4   0   4  646.64   13.10
   3   0  -4    2.20    0.50
   3   0  -4    1.40    1.10
   3   0  -4    1.00    0.70
  -3   0   4    3.90    1.20
  -3   0   4    1.20    1.00
  -3   0   4    3.40    0.50
   2   0  -4   10.20    1.30
   2   0  -4   12.00    1.10
  -2   0   4   10.90    1.30
  -2   0   4   10.90    1.30
   1   0  -4  782.12   13.60
   1   0  -4  778.32   13.40
  -1   0   4  767.12   13.60
  -1   0   4  807.62   13.90
   0   0  -4    1.80    0.70
   0   0  -4    5.00    0.70
   0   0   4    4.60    1.00
  -1   0  -4 1629.44   27.00
  -1   0  -4 1685.63   26.70
  -1   0  -4 1645.44   26.00
   1   0   4 1638.54   27.00
  -2   0  -4  402.66    6.80
  -2   0  -4  406.36    8.00
   2   0   4  405.46    8.10
  -3   0  -4  307.87    6.90
  -3   0  -4  315.47    7.00
  -3   0  -4  312.87    5.70
  -3   0  -4  313.47    7.10
   3   0   4  315.47    6.90
  -4   0  -4 1058.59   19.30
  -4   0  -4 1095.09   17.80
  -4   0  -4 1054.99   19.30
   4   0   4 1088.99   19.20
  -5   0  -4   98.39    4.10
  -5   0  -4   91.09    4.00
  -5   0  -4   94.79    3.10
  -5   0  -4   90.99    4.00
   5   0   4   88.49    4.00
  -6   0  -4  571.94   12.40
  -6   0  -4  577.54   12.40
  -6   0  -4  566.54   12.40
  -6   0  -4  540.35   10.90
   6   0   4  575.54   12.30
   6   0   4  561.24   10.90
  -7   0  -4  165.78    6.00
  -7   0  -4  164.68    5.00
  -7   0  -4  163.98    5.90
  -7   0  -4  170.28    6.10
   7   0   4  167.28    6.00
   7   0   4  162.98    4.90
  -8   0  -4   38.40    3.60
  -8   0  -4   38.80    3.60
  -8   0  -4   36.20    3.60
  -8   0  -4   36.00    3.00
   8   0   4   32.60    3.20
   8   0   4   45.40    3.10
  -9   0  -4  380.06   10.90
  -9   0  -4  379.06   11.00
  -9   0  -4  385.56   10.90
   9   0   4  383.06   10.90
 -10   0  -4  822.82   19.00
 -10   0  -4  847.02   18.60
 -10   0  -4  813.92   18.60
  10   0   4  785.72   18.20
  10   0   4  822.92   18.70
 -11   0  -4  328.47   11.00
 -11   0  -4  351.26   11.50
 -11   0  -4  356.46   12.10
  11   0   4  331.27   15.10
  11   0   4  306.17   10.70
  11   0   4  336.67   11.00
 -12   0  -4  100.59    6.90
 -12   0  -4   96.69    6.80
  12   0   4   83.79    6.50
  12   0   4  102.29    7.00
 -13   0  -4    4.80    4.10
 -13   0  -4   -0.20    3.00
  13   0   4    1.70    3.20
  13  -1  -4  132.59    8.70
 -13   1   4  117.19    8.60
  12  -1  -4  116.99    7.70
 -12   1   4   96.89    7.10
  11  -1  -4  134.79    7.60
 -11   1   4  143.39    7.70
 -11   1   4  120.49    7.70
  10  -1  -4    1.10    2.50
 -10   1   4   -5.10    2.30
 -10   1   4   -2.40    2.20
   9  -1  -4   65.29    5.30
   9  -1  -4   67.79    5.90
  -9   1   4   61.89    4.90
  -9   1   4   61.79    5.10
   8  -1  -4   39.60    3.30
   8  -1  -4   36.40    3.60
  -8   1   4   37.40    3.80
  -8   1   4   36.80    3.60
   7  -1  -4   38.80    3.50
   7  -1  -4   32.80    2.60
   7  -1  -4   41.00    3.10
  -7   1   4   44.60    2.80
  -7   1   4   35.50    3.50
  -7   1   4   32.30    3.20
   6  -1  -4  138.79    4.10
   6  -1  -4  135.19    4.70
   6  -1  -4  130.69    5.30
  -6   1   4  135.59    4.20
  -6   1   4  128.79    5.10
  -6   1   4  135.69    5.40
   5  -1  -4 1798.22   29.10
   5  -1  -4 1754.72   30.10
   5  -1  -4 1801.62   30.90
  -5   1   4 1768.72   30.40
  -5   1   4 1746.73   31.00
  -5   1   4 1775.92   29.10
   4  -1  -4 1413.96   23.40
   4  -1  -4 1412.06   24.40
   4  -1  -4 1417.46   25.10
  -4   1   4 1432.06   25.20
  -4   1   4 1485.85   23.50
  -4   1   4 1421.16   24.50
   3  -1  -4  400.56    8.00
   3  -1  -4  392.96    8.40
   3  -1  -4  382.26    7.10
  -3   1   4  378.36    8.40
  -3   1   4  386.26    7.90
   2  -1  -4  112.69    3.50
   2  -1  -4  115.59    3.30
   2  -1  -4  118.09    2.60
  -2   1   4  117.39    3.20
   1  -1  -4  652.43   11.60
   1  -1  -4  642.44   11.70
   1  -1  -4  640.94   10.90
  -1   1   4  718.33   11.80
  -1   1   4  652.13   11.60
   0  -1  -4  186.18    3.90
   0  -1  -4  191.28    4.00
   0  -1  -4  200.08    4.50
   0   1   4  196.58    4.30
   0   1   4  186.78    4.00
  -1  -1  -4  167.28    4.10
  -1  -1  -4  160.58    3.90
   1   1   4  170.38    4.00
  -2  -1  -4   90.59    3.00
  -2  -1  -4   96.39    3.10
  -2  -1  -4   95.09    3.00
   2   1   4   98.59    3.10
  -3  -1  -4  474.35    9.30
  -3  -1  -4  465.05    9.10
  -3  -1  -4  455.35    9.20
  -3  -1  -4  459.55    7.70
   3   1   4  405.76    8.00
   3   1   4  461.85    9.10
  -4  -1  -4 1889.01   32.00
  -4  -1  -4 1879.31   32.00
  -4  -1  -4 1895.91   31.70
  -4  -1  -4 1928.61   30.10
   4   1   4 1925.61   30.10
   4   1   4 1852.91   31.80
  -5  -1  -4 3104.59   50.19
  -5  -1  -4 3037.40   50.69
  -5  -1  -4 3021.50   50.49
  -5  -1  -4 3086.89   48.70
   5   1   4 3131.39   48.60
   5   1   4 3067.29   50.49
  -6  -1  -4 1826.02   30.40
  -6  -1  -4 1828.62   32.40
  -6  -1  -4 1841.92   32.20
  -6  -1  -4 1878.41   31.80
   6   1   4 1846.22   30.30
   6   1   4 1837.52   32.20
  -7  -1  -4  130.29    5.40
  -7  -1  -4  128.59    5.10
  -7  -1  -4  138.19    4.40
  -7  -1  -4  122.09    5.40
   7   1   4  134.69    4.30
   7   1   4  128.59    5.40
  -8  -1  -4   58.19    4.50
  -8  -1  -4   62.29    4.50
  -8  -1  -4   62.69    4.10
  -8  -1  -4   65.89    4.40
   8   1   4   62.99    4.50
  -9  -1  -4  171.28    7.00
  -9  -1  -4  165.38    7.40
  -9  -1  -4  172.58    6.70
   9   1   4  163.68    7.10
 -10  -1  -4   33.10    4.20
 -10  -1  -4   31.00    3.90
 -10  -1  -4   20.10    3.30
  10   1   4   24.40    3.90
 -11  -1  -4   15.30    3.50
 -11  -1  -4   17.00    3.30
  11   1   4   17.30    3.80
 -12  -1  -4    8.10    3.00
 -12  -1  -4    3.90    2.90
  12   1   4    2.20    2.90
  12   1   4    5.80    3.20
 -13  -1  -4   51.59    6.00
  13   1   4   50.89    5.90
  13  -2  -4    0.50    3.40
 -13   2   4    3.10    3.70
  12  -2  -4    1.60    2.90
 -12   2   4    5.30    3.50
  11  -2  -4   96.39    6.70
 -11   2   4   87.89    6.80
  10  -2  -4  294.97   10.30
 -10   2   4  285.37   10.40
   9  -2  -4   65.79    4.80
   9  -2  -4   58.99    5.10
  -9   2   4   65.39    5.40
  -9   2   4   66.79    4.80
   8  -2  -4    3.20    1.60
   8  -2  -4    3.70    1.90
   8  -2  -4    4.00    2.20
  -8   2   4    3.60    1.80
  -8   2   4    4.20    2.00
  -8   2   4    3.10    2.40
   7  -2  -4  183.58    6.80
   7  -2  -4  175.48    5.50
   7  -2  -4  185.88    6.30
  -7   2   4  186.88    7.10
  -7   2   4  190.38    5.70
  -7   2   4  188.08    6.20
   6  -2  -4   90.99    4.70
   6  -2  -4   99.29    3.70
   6  -2  -4   93.89    4.30
  -6   2   4   95.29    4.10
  -6   2   4  102.59    3.90
  -6   2   4  109.69    5.00
   5  -2  -4  626.44   12.90
   5  -2  -4  627.34   13.30
   5  -2  -4  613.84   11.90
  -5   2   4  637.64   12.00
  -5   2   4  659.43   12.50
  -5   2   4  618.74   13.30
   4  -2  -4 1514.65   25.60
   4  -2  -4 1544.95   26.60
  -4   2   4 1519.65   25.60
  -4   2   4 1576.94   25.90
  -4   2   4 1557.24   27.10
   3  -2  -4  241.68    6.10
   3  -2  -4  245.48    5.40
  -3   2   4  257.97    5.40
  -3   2   4  251.97    6.30
   2  -2  -4 1300.07   22.30
   2  -2  -4 1298.67   21.60
  -2   2   4 1317.27   21.30
  -2   2   4 1329.07   22.40
   1  -2  -4  296.57    5.90
   1  -2  -4  295.57    6.40
  -1   2   4  299.17    6.20
  -1   2   4  295.67    5.70
   0  -2  -4  929.21   15.50
   0  -2  -4  887.51   15.70
   0   2   4  903.31   15.20
   0   2   4  924.21   15.10
  -1  -2  -4  412.96    7.80
  -1  -2  -4  412.36    8.10
  -1  -2  -4  409.36    8.00
   1   2   4  419.36    7.20
   1   2   4  412.46    7.80
  -2  -2  -4  572.74   10.60
  -2  -2  -4  576.24   10.70
  -2  -2  -4  569.24   10.80
   2   2   4  568.74    9.30
  -3  -2  -4   15.50    1.40
  -3  -2  -4   12.20    1.50
  -3  -2  -4   11.10    1.40
   3   2   4   12.50    1.40
   3   2   4   14.40    0.90
  -4  -2  -4  257.87    6.20
  -4  -2  -4  269.37    6.80
  -4  -2  -4  261.37    6.60
   4   2   4  255.47    5.10
   4   2   4  267.57    6.70
  -5  -2  -4  391.66    8.60
  -5  -2  -4  392.16    9.20
  -5  -2  -4  392.76    9.40
   5   2   4  399.46    7.60
  -6  -2  -4   41.50    2.80
  -6  -2  -4   43.40    3.40
  -6  -2  -4   48.70    3.40
   6   2   4   43.20    3.40
   6   2   4   40.30    2.30
  -7  -2  -4   69.49    4.10
  -7  -2  -4   68.89    4.40
  -7  -2  -4   73.69    3.30
  -7  -2  -4   75.09    3.80
   7   2   4   72.99    3.10
   7   2   4   76.29    4.40
  -8  -2  -4   89.69    5.20
  -8  -2  -4   90.79    4.50
  -8  -2  -4   88.29    4.90
   8   2   4   94.49    5.20
  -9  -2  -4   18.80    3.30
  -9  -2  -4   23.10    3.00
  -9  -2  -4   30.20    3.50
   9   2   4   20.80    3.20
 -10  -2  -4   87.99    5.70
 -10  -2  -4   84.19    6.20
  10   2   4   91.09    6.40
 -11  -2  -4    0.90    2.40
 -11  -2  -4    1.10    2.70
  11   2   4   -2.60    2.50
 -12  -2  -4   -2.50    2.50
 -12  -2  -4   -2.60    2.50
  12   2   4   -1.70    2.80
 -13  -2  -4   19.30    4.40
  13   2   4   12.70    4.00
  13  -3  -4   50.39    6.00
 -13   3   4   53.89    6.50
  12  -3  -4   62.99    6.10
 -12   3   4   71.19    6.60
  11  -3  -4   11.30    3.50
 -11   3   4   14.70    3.70
  10  -3  -4  148.39    7.60
  10  -3  -4  154.48    7.20
 -10   3   4  136.99    7.90
   9  -3  -4  426.66   12.00
   9  -3  -4  446.86   12.70
  -9   3   4  465.25   13.10
   8  -3  -4  490.95   11.40
   8  -3  -4  472.95   12.20
   8  -3  -4  472.35   12.70
  -8   3   4  472.85   12.80
  -8   3   4  497.05   11.40
   7  -3  -4  123.09    5.80
   7  -3  -4  126.29    4.80
   7  -3  -4  131.19    5.60
  -7   3   4  125.39    4.90
  -7   3   4  129.39    5.00
  -7   3   4  123.29    5.80
   6  -3  -4  202.08    6.50
   6  -3  -4  206.28    6.00
  -6   3   4  209.28    6.00
  -6   3   4  206.18    5.70
  -6   3   4  200.38    7.00
   5  -3  -4  552.64   11.10
   5  -3  -4  527.95   11.80
  -5   3   4  535.85   12.20
  -5   3   4  549.65   10.60
  -5   3   4  544.95   11.10
   4  -3  -4   87.19    3.80
   4  -3  -4   81.19    3.20
  -4   3   4   81.89    3.90
  -4   3   4   85.79    2.80
   3  -3  -4  101.29    3.90
   3  -3  -4   99.89    3.40
  -3   3   4  102.79    2.70
  -3   3   4  105.29    4.00
   2  -3  -4   10.60    1.50
   2  -3  -4   10.20    1.30
  -2   3   4   10.10    1.40
  -2   3   4    9.60    0.80
   1  -3  -4    3.00    0.90
   1  -3  -4    4.20    1.10
  -1   3   4    1.40    0.90
  -1   3   4    2.40    0.60
   0  -3  -4   93.49    3.10
   0  -3  -4   91.29    2.40
   0  -3  -4   97.09    3.10
   0   3   4   92.29    2.90
   0   3   4   97.99    2.40
  -1  -3  -4  703.93   13.10
  -1  -3  -4  716.63   12.90
  -1  -3  -4  712.83   12.50
   1   3   4  708.13   12.40
   1   3   4  716.03   12.30
  -2  -3  -4 1042.60   18.10
  -2  -3  -4 1041.70   18.50
  -2  -3  -4 1049.30   18.10
   2   3   4 1053.09   18.00
   2   3   4 1029.20   17.20
  -3  -3  -4  991.80   18.10
  -3  -3  -4 1009.60   17.50
  -3  -3  -4 1008.90   18.10
   3   3   4 1001.60   17.90
   3   3   4  999.40   16.60
  -4  -3  -4  274.17    6.40
  -4  -3  -4  266.77    6.90
  -4  -3  -4  274.07    7.10
   4   3   4  276.47    5.60
   4   3   4  275.37    7.00
  -5  -3  -4   12.30    1.50
  -5  -3  -4   12.30    1.90
  -5  -3  -4   10.20    1.90
   5   3   4   14.90    1.40
   5   3   4    9.20    1.80
  -6  -3  -4  237.58    7.40
  -6  -3  -4  235.68    7.10
  -6  -3  -4  231.18    6.20
   6   3   4  240.98    7.30
   6   3   4  236.28    5.60
  -7  -3  -4  115.29    5.50
  -7  -3  -4  107.29    5.30
  -7  -3  -4  112.99    4.50
   7   3   4  111.09    5.40
   7   3   4  119.69    4.00
  -8  -3  -4   14.80    2.60
  -8  -3  -4   16.20    3.00
  -8  -3  -4   13.80    2.40
   8   3   4   15.80    3.00
  -9  -3  -4   -1.20    2.10
  -9  -3  -4   -3.90    1.70
   9   3   4    0.20    2.40
 -10  -3  -4    1.30    2.70
 -10  -3  -4    1.30    2.20
  10   3   4    0.80    2.60
 -11  -3  -4    3.70    2.70
 -11  -3  -4    5.20    3.00
  11   3   4    7.80    3.30
 -12  -3  -4    3.10    3.00
  12   3   4    6.20    3.50
 -13  -3  -4   17.00    4.50
  13   3   4    4.90    4.10
  12  -4  -4   16.50    4.20
 -12   4   4    5.40    3.60
  11  -4  -4   33.20    4.70
  11  -4  -4   37.80    4.70
 -11   4   4   41.30    5.20
  10  -4  -4   36.30    4.30
  10  -4  -4   32.40    4.50
 -10   4   4   36.00    4.80
   9  -4  -4  118.19    7.10
   9  -4  -4  115.79    6.80
   9  -4  -4  116.69    6.70
  -9   4   4  127.79    6.30
  -9   4   4  135.99    7.20
   8  -4  -4   42.50    3.70
   8  -4  -4   30.70    3.80
  -8   4   4   37.80    3.50
  -8   4   4   33.80    4.00
   7  -4  -4  263.07    7.70
   7  -4  -4  257.27    8.40
  -7   4   4  265.27    7.70
  -7   4   4  274.87    8.90
   6  -4  -4   55.89    3.90
   6  -4  -4   60.59    3.60
  -6   4   4   60.79    4.30
   5  -4  -4  550.44   11.70
   5  -4  -4  544.65   12.40
   5  -4  -4  548.75   10.10
  -5   4   4  544.45   10.20
  -5   4   4  555.14   12.70
   4  -4  -4 2907.51   49.60
   4  -4  -4 2948.41   48.90
   4  -4  -4 3019.20   46.80
  -4   4   4 3052.69   47.00
  -4   4   4 3000.30   49.90
   3  -4  -4  977.40   18.40
   3  -4  -4  968.80   17.80
  -3   4   4  994.40   18.40
  -3   4   4  956.80   15.50
   2  -4  -4 2236.48   37.90
   2  -4  -4 2287.47   37.60
  -2   4   4 2278.37   37.90
   1  -4  -4    1.30    1.10
   1  -4  -4    1.90    1.00
  -1   4   4    1.70    1.00
   0  -4  -4  516.65   10.60
   0  -4  -4  521.45    9.20
   0  -4  -4  528.85   10.50
   0   4   4  520.25   10.30
   0   4   4  548.65    9.20
  -1  -4  -4  851.51   14.70
  -1  -4  -4  837.72   15.30
  -1  -4  -4  828.82   15.70
   1   4   4  866.41   14.60
   1   4   4  846.42   15.00
  -2  -4  -4  649.24   12.70
  -2  -4  -4  658.23   12.20
  -2  -4  -4  639.44   12.10
   2   4   4  646.94   12.10
   2   4   4  639.54   11.80
  -3  -4  -4  582.24   11.20
  -3  -4  -4  580.54   12.00
  -3  -4  -4  588.04   11.80
   3   4   4  583.54   11.70
   3   4   4  592.14   10.90
  -4  -4  -4  789.22   15.60
  -4  -4  -4  791.12   15.50
  -4  -4  -4  797.62   14.50
   4   4   4  791.32   14.10
   4   4   4  776.22   15.30
  -5  -4  -4 1895.31   33.00
  -5  -4  -4 1885.41   33.30
  -5  -4  -4 1883.51   31.50
   5   4   4 1886.01   31.20
   5   4   4 1906.81   33.10
  -6  -4  -4    7.90    2.00
  -6  -4  -4    4.90    2.30
  -6  -4  -4    7.20    1.60
   6   4   4    3.50    2.20
   6   4   4    8.10    1.50
  -7  -4  -4   95.19    6.10
  -7  -4  -4   86.89    5.40
  -7  -4  -4   82.69    4.70
   7   4   4  100.49    5.50
   7   4   4   95.59    3.90
  -8  -4  -4  179.68    7.00
  -8  -4  -4  175.98    7.40
   8   4   4  172.88    7.10
  -9  -4  -4   -1.80    2.10
  -9  -4  -4    1.20    2.00
   9   4   4   -1.50    2.40
 -10  -4  -4   43.00    4.90
 -10  -4  -4   37.80    4.20
  10   4   4   44.00    5.10
 -11  -4  -4  175.28    8.10
 -11  -4  -4  182.08    9.10
  11   4   4  180.68    9.30
 -12  -4  -4  157.28    9.10
  12   4   4  162.98    9.10
 -13  -4  -4  106.89    8.40
  13   4   4   88.19    7.70
  12  -5  -4    9.50    3.50
  12  -5  -4   -1.00    3.10
 -12   5   4    7.70    3.80
  11  -5  -4    2.60    3.10
  11  -5  -4    2.10    2.90
 -11   5   4   -2.60    3.00
  10  -5  -4  171.98    8.40
  10  -5  -4  177.38    8.70
 -10   5   4  176.58    8.70
   9  -5  -4  237.28    8.70
   9  -5  -4  222.08    9.20
  -9   5   4  245.88    9.90
   8  -5  -4  350.66   10.90
   8  -5  -4  337.57   10.00
  -8   5   4  335.77   11.00
   7  -5  -4   42.00    3.70
   7  -5  -4   40.10    4.00
  -7   5   4   50.89    4.60
   6  -5  -4   26.50    2.80
   6  -5  -4   31.80    3.50
  -6   5   4   33.90    3.60
   5  -5  -4    0.60    1.60
   5  -5  -4    5.20    1.60
  -5   5   4    1.30    1.70
   4  -5  -4    2.80    1.60
   4  -5  -4    3.80    1.40
  -4   5   4    6.10    1.80
   3  -5  -4  131.09    5.20
   3  -5  -4  140.69    4.90
  -3   5   4  138.29    5.20
   2  -5  -4  928.81   17.60
   2  -5  -4  958.80   17.90
  -2   5   4  902.51   17.60
   1  -5  -4  910.31   17.10
   1  -5  -4  868.51   16.90
  -1   5   4  925.91   17.00
   0  -5  -4  295.17    7.00
   0  -5  -4  277.27    5.60
   0  -5  -4  267.37    7.10
   0   5   4  290.77    5.60
   0   5   4  265.67    6.80
  -1  -5  -4  445.26    8.80
  -1  -5  -4  433.46    9.30
   1   5   4  449.76    8.70
   1   5   4  446.46    9.40
  -2  -5  -4 2175.98   35.70
  -2  -5  -4 2173.18   35.70
  -2  -5  -4 2169.98   36.70
   2   5   4 2123.79   35.50
   2   5   4 2152.28   35.60
  -3  -5  -4  521.85   11.10
  -3  -5  -4  515.05   11.30
  -3  -5  -4  517.15   10.40
   3   5   4  516.85   10.30
  -4  -5  -4  240.28    7.00
  -4  -5  -4  239.18    7.00
  -4  -5  -4  235.28    5.90
   4   5   4  235.88    6.00
  -5  -5  -4 2931.41   47.70
  -5  -5  -4 2975.20   49.90
  -5  -5  -4 2910.41   49.60
   5   5   4 2971.60   48.00
  -6  -5  -4 2862.21   48.60
  -6  -5  -4 2775.12   47.90
   6   5   4 2774.72   46.10
   6   5   4 2840.72   48.20
  -7  -5  -4 1237.38   24.60
  -7  -5  -4 1206.28   23.80
   7   5   4 1197.18   22.10
  -8  -5  -4    7.50    2.30
  -8  -5  -4    6.30    2.50
   8   5   4    6.00    2.70
  -9  -5  -4  135.79    6.60
  -9  -5  -4  135.29    7.20
   9   5   4  122.49    7.10
 -10  -5  -4  315.57   11.40
 -10  -5  -4  309.27   10.40
  10   5   4  290.17   11.20
 -11  -5  -4   62.29    6.30
 -11  -5  -4   55.09    5.80
  11   5   4   66.69    6.50
 -12  -5  -4    9.90    3.90
  12   5   4   12.80    4.40
 -13  -5  -4    7.50    4.10
  13   5   4    8.20    4.40
  12  -6  -4    6.60    3.80
  12  -6  -4   12.50    4.20
 -12   6   4   18.50    4.70
  11  -6  -4    3.50    3.10
  11  -6  -4    3.40    3.20
 -11   6   4    2.10    3.50
  10  -6  -4   10.20    3.40
 -10   6   4    5.50    3.50
   9  -6  -4  159.08    8.10
   9  -6  -4  141.89    7.20
  -9   6   4  138.89    7.70
   8  -6  -4  130.09    7.10
   8  -6  -4  120.69    6.30
  -8   6   4  120.39    6.80
   7  -6  -4  247.08    8.30
   7  -6  -4  237.88    8.80
  -7   6   4  257.77    9.20
   6  -6  -4   30.80    3.20
   6  -6  -4   19.30    3.00
  -6   6   4   23.80    3.40
   5  -6  -4   71.59    4.30
   5  -6  -4   60.69    4.40
  -5   6   4   85.39    4.90
   4  -6  -4  317.87    8.70
   4  -6  -4  318.07    9.10
  -4   6   4  329.17    9.20
   3  -6  -4  903.51   18.00
   3  -6  -4  895.21   18.30
  -3   6   4  933.51   18.40
   2  -6  -4  322.47    8.40
   2  -6  -4  318.67    8.50
  -2   6   4  318.17    8.40
   1  -6  -4  125.19    2.60
   1  -6  -4  117.29    4.80
   1  -6  -4  129.49    4.80
  -1   6   4  124.79    4.80
  -1   6   4  134.69    2.70
   0  -6  -4 1405.66   25.80
   0  -6  -4 1493.05   23.40
   0  -6  -4 1394.06   25.20
   0   6   4 1439.16   23.30
   0   6   4 1392.46   25.30
  -1  -6  -4 2486.25   41.20
  -1  -6  -4 2480.15   40.20
  -1  -6  -4 2447.56   42.00
   1   6   4 2489.85   41.30
  -2  -6  -4 1147.89   20.00
  -2  -6  -4 1082.49   20.90
  -2  -6  -4 1086.39   19.80
   2   6   4 1093.99   20.10
  -3  -6  -4   -0.70    0.90
  -3  -6  -4   -1.80    1.10
  -3  -6  -4    0.40    1.20
   3   6   4    0.20    1.10
  -4  -6  -4  308.27    8.60
  -4  -6  -4  315.77    8.50
  -4  -6  -4  301.67    7.20
   4   6   4  309.47    7.70
  -5  -6  -4  480.75   12.10
  -5  -6  -4  494.45   12.00
   5   6   4  490.25   10.70
  -6  -6  -4   76.09    4.90
  -6  -6  -4   54.39    4.70
   6   6   4   67.49    3.90
  -7  -6  -4    2.90    2.60
  -7  -6  -4    1.10    1.80
   7   6   4    0.60    2.40
   7   6   4    2.40    2.00
  -8  -6  -4   -0.60    1.90
  -8  -6  -4    1.70    2.50
   8   6   4    3.70    2.60
  -9  -6  -4    1.20    2.50
  -9  -6  -4    0.60    2.00
   9   6   4   -0.50    2.70
 -10  -6  -4   20.00    3.60
 -10  -6  -4   20.70    4.10
  10   6   4   21.60    4.40
 -11  -6  -4   89.89    7.50
  11   6   4   80.49    7.10
 -12  -6  -4   83.19    7.50
  12   6   4   73.69    7.20
  11  -7  -4   42.10    5.40
  11  -7  -4   41.80    5.80
 -11   7   4   50.69    6.10
  10  -7  -4    6.70    3.30
  10  -7  -4    7.20    3.20
 -10   7   4   -1.50    3.10
   9  -7  -4   17.20    3.40
   9  -7  -4    8.50    3.30
  -9   7   4   12.40    3.70
   8  -7  -4   27.00    4.10
   8  -7  -4   27.00    3.70
  -8   7   4   26.50    4.20
   7  -7  -4   17.90    3.40
   7  -7  -4   19.10    3.20
   6  -7  -4    2.20    2.00
   6  -7  -4    1.40    2.20
  -6   7   4    1.50    2.10
   5  -7  -4   15.40    2.90
   5  -7  -4   17.00    2.80
  -5   7   4   12.60    2.70
   4  -7  -4   -1.90    1.70
   4  -7  -4   -2.20    1.60
  -4   7   4    4.60    2.00
   3  -7  -4  100.29    5.00
   3  -7  -4   85.09    4.80
   2  -7  -4   85.19    4.50
   2  -7  -4   82.29    4.40
  -2   7   4   91.29    4.60
   1  -7  -4   27.30    2.70
   1  -7  -4   37.40    3.10
  -1   7   4   35.60    3.10
   0  -7  -4  180.58    6.40
   0  -7  -4  192.58    6.10
   0  -7  -4  191.28    4.70
   0   7   4  191.48    6.30
  -1  -7  -4   -0.30    1.20
  -1  -7  -4   -1.30    1.20
  -1  -7  -4    1.50    1.50
   1   7   4    0.10    1.50
  -2  -7  -4   -1.10    1.30
  -2  -7  -4   -0.60    1.40
  -2  -7  -4    1.00    1.20
   2   7   4    0.80    1.30
  -3  -7  -4   93.69    4.80
  -3  -7  -4   92.69    4.30
  -3  -7  -4   95.29    3.90
   3   7   4   98.49    4.30
  -4  -7  -4  442.96   10.70
  -4  -7  -4  481.95   11.50
  -4  -7  -4  476.25   11.70
   4   7   4  453.75   10.70
  -5  -7  -4  986.80   20.20
  -5  -7  -4  986.90   20.40
   5   7   4  960.60   18.90
  -6  -7  -4  306.67    9.80
  -6  -7  -4  338.37    9.90
   6   7   4  305.07    8.50
  -7  -7  -4   88.49    5.50
  -7  -7  -4   93.79    5.90
  -8  -7  -4   53.79    5.00
  -8  -7  -4   49.30    4.60
   8   7   4   63.99    5.30
  -9  -7  -4    8.80    3.40
  -9  -7  -4    7.90    2.60
   9   7   4    0.30    3.10
 -10  -7  -4  157.58    8.80
 -10  -7  -4  144.19    7.70
  10   7   4  161.48    9.00
 -11  -7  -4  117.19    8.50
  11   7   4  120.89    8.70
 -12  -7  -4    5.30    3.80
  12   7   4    5.80    4.30
  11  -8  -4   20.90    4.80
 -11   8   4   26.00    5.40
  10  -8  -4   98.69    7.90
  10  -8  -4   92.89    7.30
 -10   8   4  104.29    8.30
   9  -8  -4    9.70    3.60
   9  -8  -4   10.60    3.50
  -9   8   4    9.10    3.90
   8  -8  -4   26.50    4.00
   8  -8  -4   16.80    3.90
  -8   8   4   22.50    4.40
   7  -8  -4  113.49    6.90
   7  -8  -4  107.59    6.50
  -7   8   4  115.29    6.90
   6  -8  -4    5.20    2.60
   6  -8  -4    2.30    2.30
  -6   8   4    3.20    2.40
   5  -8  -4   98.49    6.00
   5  -8  -4  101.69    5.80
  -5   8   4   95.29    5.90
   4  -8  -4  500.35   13.10
   4  -8  -4  480.25   12.70
  -4   8   4  494.65   13.10
   3  -8  -4  636.14   15.00
   3  -8  -4  667.23   15.10
  -3   8   4  631.84   15.10
   2  -8  -4  617.64   14.10
   2  -8  -4  581.34   14.10
  -2   8   4  612.34   14.30
   1  -8  -4  487.65   11.70
   1  -8  -4  472.45   12.10
  -1   8   4  478.05   11.90
   0  -8  -4    8.90    2.00
   0  -8  -4    8.70    2.00
   0   8   4    7.60    2.10
  -1  -8  -4   51.29    3.80
  -1  -8  -4   46.40    3.30
  -1  -8  -4   44.10    3.40
   1   8   4   47.70    3.70
  -2  -8  -4  273.97    7.40
  -2  -8  -4  269.27    7.30
  -2  -8  -4  256.87    8.40
   2   8   4  262.97    7.90
  -3  -8  -4    1.70    1.70
  -3  -8  -4    0.10    1.20
  -3  -8  -4    0.20    1.50
   3   8   4    0.80    1.60
  -4  -8  -4   -1.20    1.80
  -4  -8  -4   -0.10    1.50
   4   8   4   -1.40    1.60
  -5  -8  -4   62.39    4.60
  -5  -8  -4   71.39    4.90
   5   8   4   77.19    4.50
  -6  -8  -4   29.00    3.70
  -6  -8  -4   30.50    3.80
   6   8   4   30.90    3.30
  -7  -8  -4   -2.00    2.30
  -7  -8  -4    0.90    2.10
  -8  -8  -4    9.40    3.00
  -8  -8  -4   11.30    3.00
   8   8   4    5.20    3.30
  -9  -8  -4   18.30    3.60
  -9  -8  -4   24.20    4.40
   9   8   4   21.50    4.60
 -10  -8  -4   -0.80    3.30
  10   8   4   -3.00    3.60
 -11  -8  -4    7.80    4.20
  11   8   4   14.70    4.80
  10  -9  -4   28.10    5.00
  10  -9  -4   20.10    4.80
 -10   9   4   21.60    5.10
   9  -9  -4  173.58    9.30
   9  -9  -4  154.68    9.40
  -9   9   4  171.68   10.00
   8  -9  -4  378.16   12.90
   8  -9  -4  402.56   13.70
  -8   9   4  370.96   13.20
   7  -9  -4  309.17   11.20
   7  -9  -4  310.07   11.60
  -7   9   4  307.07   11.60
   6  -9  -4   65.69    5.60
   6  -9  -4   67.39    5.80
  -6   9   4   60.79    5.60
   5  -9  -4   15.80    3.50
   5  -9  -4   15.10    3.20
  -5   9   4    8.30    3.10
   4  -9  -4   76.59    5.50
   4  -9  -4   72.09    5.60
  -4   9   4   66.49    5.60
   3  -9  -4   12.60    2.90
   3  -9  -4    9.50    2.70
  -3   9   4    9.30    2.90
   2  -9  -4   58.79    4.80
   2  -9  -4   50.29    4.40
  -2   9   4   43.20    4.20
   1  -9  -4  160.48    6.60
  -1   9   4  168.38    7.10
   0  -9  -4   38.90    3.50
   0  -9  -4   31.80    3.50
   0   9   4   35.50    3.60
  -1  -9  -4    5.80    2.00
  -1  -9  -4    6.10    2.30
   1   9   4    2.50    2.10
  -2  -9  -4  275.47    9.30
  -2  -9  -4  279.07    8.00
   2   9   4  289.37    8.80
  -3  -9  -4  146.49    6.00
  -3  -9  -4  148.19    6.80
   3   9   4  153.68    6.40
  -4  -9  -4   -1.20    2.00
  -4  -9  -4    0.40    1.70
   4   9   4   -0.90    1.70
  -5  -9  -4   -0.90    2.20
  -5  -9  -4   -1.90    1.90
   5   9   4    2.60    2.10
  -6  -9  -4   98.39    6.20
  -6  -9  -4   77.09    6.10
   6   9   4   96.29    5.40
  -7  -9  -4  125.59    7.30
  -7  -9  -4  136.09    7.40
  -8  -9  -4   76.59    6.50
  -8  -9  -4   65.39    5.80
   8   9   4   64.09    6.10
  -9  -9  -4   32.10    4.60
  -9  -9  -4   33.90    5.10
   9   9   4   41.70    5.70
 -10  -9  -4    0.80    3.60
  10   9   4    4.90    4.10
 -11  -9  -4   -1.40    3.50
  11   9   4    4.30    4.10
   9 -10  -4   16.30    4.60
   9 -10  -4    8.90    4.10
  -9  10   4    9.60    4.40
   8 -10  -4    6.70    3.60
   8 -10  -4    6.00    3.70
  -8  10   4   -0.60    3.60
   7 -10  -4  123.39    8.30
   7 -10  -4  108.29    8.00
  -7  10   4  111.99    8.30
   6 -10  -4  136.49    8.20
   6 -10  -4  137.39    7.90
  -6  10   4  130.89    7.90
   5 -10  -4   43.20    4.90
   5 -10  -4   45.70    5.00
  -5  10   4   42.60    5.10
   4 -10  -4   67.89    5.60
   4 -10  -4   71.69    6.00
  -4  10   4   66.89    5.70
   3 -10  -4  762.92   18.40
   3 -10  -4  779.02   18.30
  -3  10   4  747.53   18.40
   2 -10  -4  818.42   19.10
   2 -10  -4  821.92   18.60
  -2  10   4  797.72   18.90
   1 -10  -4  446.16   12.90
   1 -10  -4  435.36   12.00
  -1  10   4  440.76   12.50
   0 -10  -4   13.20    3.00
   0 -10  -4   20.80    3.10
   0  10   4   24.10    3.60
  -1 -10  -4  594.04   15.30
  -1 -10  -4  591.64   13.80
   1  10   4  578.34   14.70
  -2 -10  -4 1114.49   24.00
   2  10   4 1136.69   23.30
  -3 -10  -4   97.29    6.30
   3  10   4  104.99    5.80
  -4 -10  -4   61.89    5.10
  -4 -10  -4   67.09    5.30
   4  10   4   62.69    5.00
  -5 -10  -4  162.28    7.80
  -5 -10  -4  177.58    7.70
   5  10   4  178.28    7.40
  -6 -10  -4  180.08    8.60
  -6 -10  -4  195.88    8.60
   6  10   4  200.08    8.00
  -7 -10  -4   35.80    4.60
  -7 -10  -4   31.60    4.60
  -8 -10  -4   50.69    5.50
  -8 -10  -4   60.99    6.20
   8  10   4   64.39    6.40
  -9 -10  -4   -4.30    2.90
   9  10   4   -1.70    3.40
 -10 -10  -4   -2.20    3.30
  10  10   4    1.60    4.20
   8 -11  -4  192.18   10.20
   8 -11  -4  194.68   10.70
  -8  11   4  190.88   10.90
   7 -11  -4  152.68    9.30
   7 -11  -4  149.99    9.50
  -7  11   4  146.29    9.60
   6 -11  -4   36.10    5.30
   6 -11  -4   34.40    5.10
  -6  11   4   35.80    5.10
   5 -11  -4    5.90    3.30
   5 -11  -4    1.10    3.10
  -5  11   4    3.20    3.10
   4 -11  -4  101.79    7.00
   4 -11  -4  124.69    7.70
  -4  11   4  120.59    7.70
   3 -11  -4   37.20    4.60
   3 -11  -4   38.10    4.70
  -3  11   4   40.90    5.10
   2 -11  -4   -0.40    2.40
   2 -11  -4   -0.20    2.40
  -2  11   4   -4.00    2.30
   1 -11  -4  121.59    6.60
   1 -11  -4  132.39    7.50
  -1  11   4  126.39    7.10
   0 -11  -4  217.88    8.40
   0 -11  -4  230.18    9.30
   0  11   4  231.38    9.40
  -1 -11  -4   45.70    5.00
   1  11   4   42.90    4.70
  -2 -11  -4   22.10    3.80
   2  11   4   29.70    4.10
  -3 -11  -4   11.60    3.20
   3  11   4   14.60    3.10
  -4 -11  -4   13.70    3.40
   4  11   4   19.50    3.50
  -5 -11  -4   59.69    5.70
   5  11   4   73.79    5.90
  -6 -11  -4  177.58    8.70
  -6 -11  -4  176.48    8.90
   6  11   4  178.28   10.60
  -7 -11  -4  173.98    8.80
  -7 -11  -4  144.59    8.60
  -8 -11  -4   69.29    6.60
  -8 -11  -4   60.09    6.40
   8  11   4   72.49    6.60
  -9 -11  -4   24.50    5.00
   9  11   4   30.90    5.40
   7 -12  -4   -6.80    3.10
   7 -12  -4   -1.70    3.10
  -7  12   4   -5.50    3.20
   6 -12  -4    6.90    3.80
   6 -12  -4   12.60    4.40
  -6  12   4   10.90    4.10
   5 -12  -4   47.40    5.90
   5 -12  -4   38.90    5.30
  -5  12   4   38.00    5.60
   4 -12  -4   17.60    4.20
   4 -12  -4    7.80    3.70
  -4  12   4   17.80    4.10
   3 -12  -4   -1.90    2.70
   3 -12  -4   -1.90    2.70
  -3  12   4    0.70    2.80
   2 -12  -4   -1.10    2.50
   2 -12  -4    0.20    2.70
  -2  12   4    0.80    2.70
   1 -12  -4   22.50    4.20
   1 -12  -4   23.20    3.70
  -1  12   4   27.20    4.40
   0 -12  -4  126.49    7.70
   0  12   4  118.09    7.40
  -1 -12  -4  192.08    9.00
   1  12   4  183.68    8.90
  -2 -12  -4   58.59    5.80
   2  12   4   51.89    5.20
  -3 -12  -4   11.40    3.40
   3  12   4   18.10    3.60
  -4 -12  -4    5.50    2.90
   4  12   4    5.10    2.80
  -5 -12  -4   28.40    4.40
   5  12   4   26.90    4.20
  -6 -12  -4   46.60    5.70
  -7 -12  -4   17.00    4.20
  -8 -12  -4   -0.30    3.60
   8  12   4    2.20    3.90
   5 -13  -4   47.30    6.00
   5 -13  -4   51.49    6.40
  -5  13   4   31.80    5.60
   4 -13  -4   23.30    4.70
   4 -13  -4   19.80    4.60
  -4  13   4   23.70    5.00
   3 -13  -4   -1.90    3.00
   3 -13  -4   -0.70    3.10
  -3  13   4   -2.10    2.90
   2 -13  -4   30.00    4.80
   2 -13  -4   27.30    4.40
  -2  13   4   44.90    5.80
   1 -13  -4   68.59    6.50
  -1  13   4   74.79    6.80
   0 -13  -4   62.79    6.20
   0  13   4   54.89    6.00
  -1 -13  -4   -1.30    2.50
   1  13   4   -0.80    3.00
  -2 -13  -4    0.00    2.80
   2  13   4   -1.70    2.50
  -3 -13  -4   -1.80    2.70
   3  13   4    7.00    3.20
  -4 -13  -4    2.80    2.80
   4  13   4   -2.10    2.60
  -5 -13  -4   -2.40    2.50
   5  13   4    1.90    2.90
  -6 -13  -4   20.70    4.40
  -7 -13  -4   29.90    5.40
   3 -14  -4   26.90    5.30
   3 -14  -4   21.30    5.30
  -3  14   4   19.80    5.20
   2 -14  -4   48.90    6.20
  -2  14   4   47.60    6.30
   1 -14  -4   71.49    7.00
  -1  14   4   74.19    7.20
   0 -14  -4   50.49    6.40
   0  14   4   52.09    6.20
  -1 -14  -4    4.80    3.20
   1  14   4    2.30    3.30
  -2 -14  -4    8.70    3.80
   2  14   4    0.60    3.20
  -3 -14  -4    1.30    3.00
   3  14   4    1.20    3.40
  -4 -14  -4   11.40    4.00
   4  14   4   10.10    4.00
   1  13  -5   17.10    4.80
   0  13  -5   45.10    6.10
   0 -13   5   38.20    5.40
  -1  13  -5   31.80    5.80
   1 -13   5   26.90    5.00
  -2  13  -5   10.00    6.80
   2 -13   5   12.20    4.20
   5  12  -5   -4.10    3.20
   4  12  -5   13.20    4.10
   3  12  -5   50.89    6.20
   2  12  -5   76.09    7.30
   1  12  -5   45.00    5.90
  -1 -12   5   39.30    5.60
   0  12  -5    2.20    3.30
   0 -12   5    4.60    3.00
  -1  12  -5    3.90    3.30
   1 -12   5    6.20    3.20
  -2  12  -5    5.00    3.40
   2 -12   5    7.40    3.70
  -3  12  -5    2.90    3.40
   3 -12   5   -2.40    3.00
  -4  12  -5   15.50    4.10
   4 -12   5   20.70    4.70
  -5  12  -5   37.90    6.00
   5 -12   5   36.30    5.60
   5 -12   5   32.70    5.60
   7  11  -5    1.60    3.80
  -7 -11   5   11.80    4.10
   6  11  -5    1.10    3.30
  -6 -11   5    3.10    3.30
   5  11  -5    4.30    3.40
  -5 -11   5    3.50    3.30
   4  11  -5   24.90    4.60
  -4 -11   5    7.10    3.50
   3  11  -5   16.10    4.10
   2  11  -5   34.10    5.00
   1  11  -5   87.89    7.00
  -1 -11   5   93.99    6.70
   0  11  -5   67.69    6.50
   0 -11   5   74.09    6.20
  -1  11  -5    1.80    2.70
   1 -11   5   -2.10    2.50
  -2  11  -5    6.10    3.20
   2 -11   5    3.00    3.10
  -3  11  -5    5.20    3.10
   3 -11   5    8.70    3.50
  -4  11  -5    3.90    3.30
   4 -11   5   12.00    3.90
   4 -11   5    9.00    3.90
  -5  11  -5   51.39    6.40
  -5  11  -5   51.79    6.00
   5 -11   5   47.50    5.90
   5 -11   5   54.89    6.10
  -6  11  -5   66.19    7.20
  -6  11  -5   64.49    6.80
   6 -11   5   56.19    6.50
   6 -11   5   75.09    7.20
  -7  11  -5   16.60    5.00
  -7  11  -5   21.80    5.10
   7 -11   5   27.10    6.10
   7 -11   5   21.50    5.30
   8  10  -5   78.89    7.30
  -8 -10   5   68.59    6.90
   7  10  -5  113.09    8.20
  -7 -10   5   93.99    8.10
   6  10  -5   41.80    5.50
  -6 -10   5   38.50    5.30
   5  10  -5    3.90    2.90
  -5 -10   5   -1.60    2.60
   4  10  -5   38.20    4.90
  -4 -10   5   31.80    4.50
   3  10  -5   66.69    5.90
  -3 -10   5   70.19    5.80
   2  10  -5  103.09    7.30
  -2 -10   5   99.89    6.40
  -2 -10   5  111.59    6.50
   1  10  -5    1.70    2.60
  -1 -10   5    2.40    2.30
   0  10  -5  104.69    7.20
   0 -10   5  110.19    6.70
  -1  10  -5  221.08    9.50
   1 -10   5  206.78    9.00
  -2  10  -5   43.10    5.10
   2 -10   5   33.40    4.90
   2 -10   5   37.30    4.70
  -3  10  -5   18.10    3.90
  -3  10  -5   22.60    4.00
   3 -10   5   21.20    3.90
   3 -10   5   16.30    3.90
  -4  10  -5   79.19    6.60
  -4  10  -5   84.69    6.70
   4 -10   5   83.59    7.00
   4 -10   5   89.99    6.90
  -5  10  -5   -0.20    2.90
  -5  10  -5    0.20    2.90
   5 -10   5    2.40    3.40
   5 -10   5    3.30    3.60
  -6  10  -5   65.59    6.50
  -6  10  -5   66.69    6.60
   6 -10   5   61.49    6.70
   6 -10   5   83.19    7.20
  -7  10  -5   66.09    6.90
  -7  10  -5   57.99    6.50
   7 -10   5   62.19    6.90
   7 -10   5   70.69    7.20
  -8  10  -5   58.69    6.70
  -8  10  -5   56.89    6.80
   8 -10   5   57.49    6.70
   8 -10   5   64.79    7.10
   9   9  -5   46.70    5.90
  -9  -9   5   32.20    5.60
   8   9  -5    4.00    3.30
  -8  -9   5    3.20    3.50
   7   9  -5    5.70    3.20
  -7  -9   5    1.60    3.30
   6   9  -5   41.90    5.00
  -6  -9   5   50.19    5.40
   5   9  -5  104.49    7.00
  -5  -9   5   91.99    6.70
   4   9  -5   17.40    3.70
  -4  -9   5   14.90    3.50
   3   9  -5   32.20    4.30
  -3  -9   5   26.00    3.90
   2   9  -5  457.15   13.30
  -2  -9   5  438.86   12.40
  -2  -9   5  469.65   12.60
   1   9  -5  225.68    9.10
  -1  -9   5  216.18    8.10
  -1  -9   5  225.68    8.40
   0   9  -5    2.20    2.60
   0  -9   5    2.00    2.20
   0  -9   5    3.40    2.20
  -1   9  -5  262.37   12.60
  -1   9  -5  269.57    9.90
   1  -9   5  267.47   10.70
   1  -9   5  257.07    9.30
  -2   9  -5  430.76   12.90
  -2   9  -5  449.46   12.40
   2  -9   5  435.96   12.70
   2  -9   5  449.95   12.50
  -3   9  -5  293.07   10.00
  -3   9  -5  272.57   10.20
   3  -9   5  274.37   10.00
   3  -9   5  283.97   10.10
  -4   9  -5    2.90    2.60
  -4   9  -5   -0.20    2.60
   4  -9   5   -2.70    2.30
   4  -9   5   -2.10    2.60
  -5   9  -5  185.28    8.60
  -5   9  -5  179.08    8.90
   5  -9   5  195.18    9.20
   5  -9   5  197.08    8.90
  -6   9  -5  211.28   10.00
  -6   9  -5  185.28    9.40
   6  -9   5  225.58   10.10
   6  -9   5  192.58    9.90
  -7   9  -5  216.98   10.50
  -7   9  -5  202.78   10.00
   7  -9   5  218.58   11.20
   7  -9   5  228.48   10.40
  -8   9  -5   99.69    8.10
  -8   9  -5   97.79    8.30
   8  -9   5  112.79    8.30
   8  -9   5   84.49    7.80
  -9   9  -5    4.80    5.30
  -9   9  -5    4.70    4.10
   9  -9   5    6.50    4.00
   9  -9   5    0.10    4.00
  10   8  -5    2.80    3.30
 -10  -8   5    0.10    3.50
   9   8  -5   39.30    5.20
  -9  -8   5   36.30    5.60
   8   8  -5   -1.50    2.80
  -8  -8   5   -4.90    2.80
   7   8  -5   -0.90    2.70
  -7  -8   5   -2.80    2.60
   6   8  -5    6.20    2.90
  -6  -8   5    0.40    2.70
   5   8  -5   13.10    3.30
  -5  -8   5   19.40    3.70
   4   8  -5   42.00    4.50
  -4  -8   5   46.60    4.60
   3   8  -5  100.39    6.00
  -3  -8   5   94.59    5.50
  -3  -8   5   93.49    5.70
   2   8  -5   10.90    2.60
  -2  -8   5    3.80    2.00
  -2  -8   5    4.20    2.20
   1   8  -5  143.89    6.90
  -1  -8   5  136.29    6.10
  -1  -8   5  140.99    6.30
   0   8  -5  236.78    8.70
   0  -8   5  257.17    8.50
   0  -8   5  250.57    8.10
  -1   8  -5  216.08    7.40
  -1   8  -5  219.88    8.40
   1  -8   5  217.38    7.50
   1  -8   5  225.68    7.80
   1  -8   5  214.88    8.00
  -2   8  -5  159.38    7.10
  -2   8  -5  155.88    6.70
   2  -8   5  157.28    6.90
   2  -8   5  156.58    7.00
  -3   8  -5   16.60    3.20
  -3   8  -5   12.90    2.80
   3  -8   5   12.30    3.10
   3  -8   5   10.30    2.90
  -4   8  -5   27.30    3.80
  -4   8  -5   32.40    4.10
   4  -8   5   29.60    3.80
   4  -8   5   28.60    3.90
  -5   8  -5   -1.20    2.00
  -5   8  -5   -2.70    2.20
   5  -8   5   -4.60    2.20
   5  -8   5    1.20    2.60
  -6   8  -5   34.20    4.50
  -6   8  -5   27.90    4.50
   6  -8   5   44.80    5.30
   6  -8   5   39.50    4.90
  -7   8  -5  107.29    7.20
  -7   8  -5  108.99    7.80
  -7   8  -5  105.79    7.10
   7  -8   5  106.39    7.80
   7  -8   5  117.09    7.50
  -8   8  -5  235.48   10.30
  -8   8  -5  206.58    9.90
  -8   8  -5  215.28   10.30
   8  -8   5  240.98   10.70
   8  -8   5  233.18   11.10
  -9   8  -5   62.29    6.70
  -9   8  -5   66.79    6.40
  -9   8  -5   68.49    9.00
   9  -8   5   70.39    6.80
   9  -8   5   75.89    7.30
 -10   8  -5   -2.30    3.40
 -10   8  -5   -1.80    3.20
  10  -8   5   -2.30    3.60
  10  -8   5   -2.80    4.00
  11   7  -5   25.80    4.80
 -11  -7   5   26.00    6.20
  10   7  -5    3.70    3.10
 -10  -7   5    4.90    3.50
   9   7  -5   -4.20    2.60
  -9  -7   5   -3.50    2.80
   8   7  -5   26.20    4.20
  -8  -7   5   23.60    4.40
   7   7  -5   37.40    4.50
  -7  -7   5   42.50    4.90
   6   7  -5  128.79    7.20
  -6  -7   5  131.39    7.20
   5   7  -5   99.39    6.00
  -5  -7   5   99.89    6.20
   4   7  -5  244.68    8.70
  -4  -7   5  243.88    8.80
   3   7  -5  167.78    6.90
  -3  -7   5  167.38    7.00
  -3  -7   5  157.48    6.00
   2   7  -5    5.20    2.10
  -2  -7   5    6.20    1.90
  -2  -7   5   10.00    2.40
   1   7  -5    5.50    2.20
  -1  -7   5    3.60    1.80
  -1  -7   5    1.90    1.60
   0   7  -5   16.20    2.90
   0   7  -5   18.60    2.40
   0  -7   5   17.20    2.40
   0  -7   5   18.20    2.60
   0  -7   5   20.20    2.70
  -1   7  -5   53.09    3.70
  -1   7  -5   59.89    4.30
   1  -7   5   65.19    4.30
   1  -7   5   53.89    4.20
   1  -7   5   56.09    3.80
  -2   7  -5  168.48    6.90
  -2   7  -5  180.98    6.60
   2  -7   5  176.68    6.80
   2  -7   5  175.38    6.70
   2  -7   5  177.88    6.20
  -3   7  -5  197.88    7.30
  -3   7  -5  184.68    7.30
   3  -7   5  184.08    7.20
   3  -7   5  177.68    7.30
   3  -7   5  198.78    6.50
  -4   7  -5   54.89    4.60
  -4   7  -5   65.79    4.90
   4  -7   5   72.09    5.10
   4  -7   5   63.29    5.30
  -5   7  -5   20.50    3.40
  -5   7  -5   24.20    3.50
  -5   7  -5   18.30    3.10
   5  -7   5   19.30    3.60
   5  -7   5   16.50    3.20
  -6   7  -5   10.30    2.90
  -6   7  -5   11.60    3.00
  -6   7  -5   11.80    2.90
   6  -7   5   17.00    3.60
   6  -7   5   11.50    3.20
  -7   7  -5  161.98    7.50
  -7   7  -5  150.18    7.60
  -7   7  -5  151.48    8.10
   7  -7   5  149.59    7.80
   7  -7   5  162.48    8.60
  -8   7  -5   40.10    4.70
  -8   7  -5   27.90    4.10
  -8   7  -5   27.30    4.50
   8  -7   5   21.50    4.40
   8  -7   5   35.10    4.80
  -9   7  -5   22.10    4.60
  -9   7  -5   21.90    4.20
   9  -7   5   22.00    4.80
   9  -7   5   16.40    4.10
 -10   7  -5  103.29    8.70
 -10   7  -5   94.99    7.50
  10  -7   5  108.59    9.00
  10  -7   5  105.29    8.40
 -11   7  -5   84.79    7.70
 -11   7  -5   84.69    7.90
  11  -7   5   91.29    8.00
  11  -7   5   90.29    8.30
  11   6  -5   21.70    4.50
 -11  -6   5   24.00    5.30
  10   6  -5    9.50    3.40
 -10  -6   5   13.80    4.00
   9   6  -5   14.10    3.50
  -9  -6   5   12.80    3.60
   8   6  -5  176.98    8.30
  -8  -6   5  169.48    8.70
   7   6  -5  201.28    8.40
  -7  -6   5  171.88    8.40
   6   6  -5  259.37    9.10
  -6  -6   5  266.57    9.70
   5   6  -5  251.37    8.80
  -5  -6   5  260.37    9.10
   4   6  -5   12.80    2.60
  -4  -6   5   11.70    2.80
   3   6  -5    8.70    2.30
  -3  -6   5    9.50    1.80
  -3  -6   5    5.90    2.20
   2   6  -5   23.30    2.90
  -2  -6   5   18.30    2.70
  -2  -6   5   20.50    2.50
   1   6  -5  125.49    4.50
   1   6  -5  125.59    5.60
  -1  -6   5  130.99    5.40
  -1  -6   5  138.89    5.20
  -1  -6   5  143.29    4.60
   0   6  -5   44.20    3.10
   0   6  -5   46.60    3.80
   0  -6   5   52.49    3.50
   0  -6   5   53.19    3.60
  -1   6  -5    4.70    1.80
  -1   6  -5    2.60    1.40
   1  -6   5    2.50    1.60
   1  -6   5    1.40    1.40
  -2   6  -5   57.79    3.90
  -2   6  -5   57.99    4.10
   2  -6   5   60.69    3.50
   2  -6   5   61.89    4.00
  -3   6  -5   -1.10    1.50
  -3   6  -5   -1.60    1.60
  -3   6  -5    0.40    1.70
   3  -6   5    1.80    1.80
   3  -6   5    0.20    1.30
  -4   6  -5    8.90    2.20
  -4   6  -5   10.70    2.30
  -4   6  -5    4.70    2.20
   4  -6   5    4.90    2.10
   4  -6   5    9.90    2.00
  -5   6  -5    2.70    2.00
  -5   6  -5    0.20    2.00
  -5   6  -5   -0.70    1.70
   5  -6   5    0.90    1.90
   5  -6   5   -1.50    2.00
  -6   6  -5  213.78    8.60
  -6   6  -5  230.48    8.50
  -6   6  -5  225.68    8.10
   6  -6   5  209.08    8.40
   6  -6   5  220.48    8.70
  -7   6  -5    2.60    2.20
  -7   6  -5   -0.20    2.40
  -7   6  -5    3.00    2.60
   7  -6   5   -0.90    2.50
   7  -6   5   -2.30    2.40
  -8   6  -5   54.59    5.10
  -8   6  -5   51.59    5.10
  -8   6  -5   71.59    5.40
   8  -6   5   60.99    5.70
   8  -6   5   57.09    5.30
  -9   6  -5   16.80    3.60
  -9   6  -5   18.60    4.00
   9  -6   5   14.10    4.10
   9  -6   5   17.00    3.70
 -10   6  -5    9.00    3.70
 -10   6  -5    4.70    3.20
  10  -6   5    7.70    3.90
  10  -6   5    7.80    3.40
 -11   6  -5   18.30    4.70
 -11   6  -5   12.50    4.10
  11  -6   5   14.00    4.60
  11  -6   5   12.00    4.10
 -12   6  -5   -0.50    4.40
  12   5  -5  136.89    8.90
 -12  -5   5  122.99    9.20
  11   5  -5   57.39    5.90
 -11  -5   5   44.50    6.10
  10   5  -5   13.60    3.60
 -10  -5   5   18.10    4.20
   9   5  -5  108.29    6.90
  -9  -5   5   93.09    7.00
   8   5  -5  250.77    9.30
  -8  -5   5  242.68    9.90
   7   5  -5   77.39    5.80
  -7  -5   5   74.69    5.80
   6   5  -5  150.88    6.90
  -6  -5   5  163.88    7.40
   5   5  -5   67.49    4.60
  -5  -5   5   58.99    4.70
   4   5  -5   49.40    3.80
  -4  -5   5   52.49    4.10
  -4  -5   5   53.09    2.90
   3   5  -5   36.50    3.30
  -3  -5   5   34.10    2.60
  -3  -5   5   29.10    3.00
   2   5  -5  153.68    5.70
   2   5  -5  163.98    4.30
  -2  -5   5  151.08    5.10
  -2  -5   5  154.78    5.90
   1   5  -5 2304.97   37.60
   1   5  -5 2239.78   39.30
  -1  -5   5 2298.97   38.50
  -1  -5   5 2323.27   39.60
   0   5  -5  831.22   15.90
   0   5  -5  827.12   16.90
   0  -5   5  850.31   16.90
   0  -5   5  868.81   16.40
  -1   5  -5   27.40    2.50
  -1   5  -5   21.50    2.40
   1  -5   5   24.10    2.50
   1  -5   5   25.00    2.50
  -2   5  -5  308.97    8.40
  -2   5  -5  299.07    8.20
  -2   5  -5  314.87    8.20
   2  -5   5  316.67    8.30
   2  -5   5  297.27    7.90
  -3   5  -5  178.38    6.40
  -3   5  -5  184.68    6.20
  -3   5  -5  178.08    6.20
   3  -5   5  178.68    5.80
   3  -5   5  186.38    6.30
  -4   5  -5  444.96   11.10
  -4   5  -5  455.25   11.00
  -4   5  -5  437.66   11.40
   4  -5   5  453.85   10.50
   4  -5   5  459.35   11.30
  -5   5  -5   31.30    3.30
  -5   5  -5   28.90    3.30
  -5   5  -5   32.90    3.30
   5  -5   5   26.80    2.70
   5  -5   5   25.10    3.00
  -6   5  -5  235.38    7.70
  -6   5  -5  226.28    8.20
  -6   5  -5  217.28    8.30
   6  -5   5  235.38    8.40
   6  -5   5  238.68    7.30
  -7   5  -5  417.36   12.30
  -7   5  -5  420.86   12.00
  -7   5  -5  430.66   11.50
   7  -5   5  424.76   12.10
  -8   5  -5  437.66   12.90
  -8   5  -5  451.95   13.40
  -8   5  -5  449.86   12.10
   8  -5   5  451.75   13.50
   8  -5   5  432.86   13.00
  -9   5  -5  221.78    9.60
  -9   5  -5  255.07    9.70
   9  -5   5  229.18    9.90
   9  -5   5  239.58    9.60
 -10   5  -5   88.49    7.30
 -10   5  -5   82.59    6.80
  10  -5   5   81.59    6.70
  10  -5   5   86.69    7.40
 -11   5  -5    1.40    3.50
 -11   5  -5    0.00    3.00
  11  -5   5   -0.60    3.20
  11  -5   5    1.50    3.70
 -12   5  -5    1.00    3.60
 -12   5  -5   -5.40    3.40
  12  -5   5    3.40    4.10
  12  -5   5    0.30    3.60
  12   4  -5   12.90    4.00
 -12  -4   5   12.10    4.30
  11   4  -5   11.90    3.60
 -11  -4   5    9.90    3.90
  10   4  -5   12.00    3.40
 -10  -4   5   10.20    3.60
   9   4  -5   33.80    4.30
  -9  -4   5   30.00    4.50
   8   4  -5   62.79    5.10
  -8  -4   5   54.09    5.30
   7   4  -5  407.86   11.40
  -7  -4   5  405.76   12.00
   6   4  -5 1571.64   29.40
  -6  -4   5 1584.14   30.30
   5   4  -5  980.70   19.60
  -5  -4   5  956.70   20.10
   4   4  -5    1.00    1.60
  -4  -4   5    2.40    1.00
  -4  -4   5    7.50    2.10
   3   4  -5  724.43   12.10
   3   4  -5  659.43   14.20
  -3  -4   5  671.03   14.70
  -3  -4   5  679.83   12.80
   2   4  -5 1385.36   25.20
   2   4  -5 1410.26   23.10
  -2  -4   5 1386.46   23.90
  -2  -4   5 1422.86   25.60
   1   4  -5  526.95   10.20
   1   4  -5  526.05   11.50
  -1  -4   5  540.75   10.70
  -1  -4   5  540.85   11.80
   0   4  -5 1007.80   19.20
   0   4  -5 1050.89   18.40
   0  -4   5 1050.99   19.40
   0  -4   5 1018.20   18.50
  -1   4  -5 1686.83   29.20
  -1   4  -5 1726.63   29.70
  -1   4  -5 1698.13   29.10
   1  -4   5 1737.53   29.70
   1  -4   5 1687.43   29.20
  -2   4  -5 1294.47   23.40
  -2   4  -5 1309.57   23.40
  -2   4  -5 1265.77   23.20
   2  -4   5 1336.67   23.30
   2  -4   5 1279.67   23.30
  -3   4  -5  539.45   11.80
  -3   4  -5  510.95   11.40
  -3   4  -5  516.25   11.30
   3  -4   5  519.75   11.30
   3  -4   5  507.35   11.40
  -4   4  -5  380.46   10.00
  -4   4  -5  379.66    9.60
  -4   4  -5  398.86    9.40
   4  -4   5  392.86    9.70
   4  -4   5  383.06    9.10
  -5   4  -5  196.98    6.70
  -5   4  -5  201.78    6.30
  -5   4  -5  181.98    6.80
   5  -4   5  192.48    6.10
   5  -4   5  192.08    6.80
  -6   4  -5   83.19    4.40
  -6   4  -5   77.79    4.80
  -6   4  -5   69.29    5.00
   6  -4   5   81.29    5.00
   6  -4   5   77.79    4.20
  -7   4  -5    5.00    2.50
  -7   4  -5    2.90    2.20
  -7   4  -5    2.30    2.00
   7  -4   5    6.20    2.10
   7  -4   5    3.10    2.40
  -8   4  -5  140.99    7.00
  -8   4  -5  137.59    7.50
  -8   4  -5  135.09    6.30
   8  -4   5  128.99    7.00
   8  -4   5  128.89    6.00
  -9   4  -5  128.59    7.10
  -9   4  -5  128.19    7.60
   9  -4   5  138.09    7.40
   9  -4   5  122.59    7.50
 -10   4  -5   -3.50    2.30
 -10   4  -5    1.20    2.80
  10  -4   5    2.80    3.00
  10  -4   5    5.10    3.10
 -11   4  -5   12.60    3.70
 -11   4  -5    9.30    3.60
  11  -4   5    4.70    3.30
  11  -4   5    8.60    3.60
 -12   4  -5   22.00    4.90
 -12   4  -5   27.50    4.70
  12  -4   5   16.60    4.40
  12  -4   5   25.90    5.00
  12   3  -5   13.70    3.90
 -12  -3   5   21.10    4.70
  11   3  -5    8.70    3.20
 -11  -3   5    3.10    3.20
  10   3  -5   10.30    3.10
 -10  -3   5    7.30    3.30
   9   3  -5   41.00    4.40
  -9  -3   5   44.60    5.00
   8   3  -5  197.98    7.90
  -8  -3   5  221.08    8.90
   7   3  -5  168.08    6.80
  -7  -3   5  184.28    7.50
   6   3  -5    0.10    1.70
  -6  -3   5    1.90    1.90
   5   3  -5  371.16    9.60
  -5  -3   5  362.56   10.00
   4   3  -5  943.71   18.30
  -4  -3   5  950.80   15.90
  -4  -3   5  927.11   18.80
   3   3  -5  799.62   13.60
   3   3  -5  816.02   16.00
  -3  -3   5  823.72   16.50
  -3  -3   5  843.62   14.20
   2   3  -5  373.16    8.60
   2   3  -5  368.96    7.10
  -2  -3   5  362.36    8.90
  -2  -3   5  363.86    7.30
   1   3  -5  631.34   12.90
   1   3  -5  663.63   11.90
  -1  -3   5  677.03   13.50
  -1  -3   5  658.63   12.00
   0   3  -5  114.09    3.50
   0   3  -5  113.49    3.70
   0   3  -5  114.79    4.00
   0  -3   5  118.59    4.30
   0  -3   5  114.89    3.70
  -1   3  -5    2.70    1.10
  -1   3  -5    0.20    1.00
  -1   3  -5    2.80    1.10
   1  -3   5    0.80    1.10
   1  -3   5    2.20    1.10
  -2   3  -5  491.05   10.80
  -2   3  -5  517.85   10.70
  -2   3  -5  532.35   10.70
   2  -3   5  529.05   10.70
   2  -3   5  503.35   10.80
  -3   3  -5 1176.28   20.80
  -3   3  -5 1161.18   21.10
  -3   3  -5 1157.68   21.40
   3  -3   5 1142.79   20.90
   3  -3   5 1172.38   21.10
  -4   3  -5  866.21   17.10
  -4   3  -5  856.71   16.10
  -4   3  -5  872.51   16.80
   4  -3   5  828.12   16.70
   4  -3   5  853.01   16.30
  -5   3  -5   13.70    2.20
  -5   3  -5   10.50    1.90
  -5   3  -5   14.20    1.90
   5  -3   5   12.80    1.90
   5  -3   5   13.70    2.10
  -6   3  -5   66.09    4.40
  -6   3  -5   73.29    3.70
   6  -3   5   78.19    4.00
   6  -3   5   71.29    4.40
  -7   3  -5  867.31   19.00
  -7   3  -5  871.11   17.40
  -7   3  -5  877.01   18.70
   7  -3   5  870.21   18.70
   7  -3   5  898.81   17.90
  -8   3  -5 1121.69   21.90
  -8   3  -5 1154.38   23.70
  -8   3  -5 1119.59   23.10
   8  -3   5 1103.99   23.20
   8  -3   5 1112.99   22.10
  -9   3  -5  221.08    9.00
  -9   3  -5  193.28    8.20
   9  -3   5  204.68    8.70
   9  -3   5  199.08    7.60
 -10   3  -5    6.60    3.00
 -10   3  -5    8.90    2.70
 -10   3  -5    1.90    2.70
  10  -3   5    6.40    2.90
  10  -3   5    6.10    3.00
  10  -3   5    8.10    3.10
 -11   3  -5  141.69    8.10
 -11   3  -5  144.79    8.30
  11  -3   5  158.48    8.60
  11  -3   5  145.89    8.30
 -12   3  -5  112.19    8.10
 -12   3  -5  121.89    8.50
  12  -3   5  106.29    7.80
  12  -3   5  132.09    8.60
 -13   3  -5   16.50    4.50
 -13   3  -5   24.90    4.80
  13  -3   5   27.40    5.10
  13  -3   5   24.40    5.10
  13   2  -5   -1.00    3.30
 -13  -2   5    1.30    3.50
  12   2  -5   -2.40    3.00
 -12  -2   5   -0.90    3.10
  11   2  -5    3.80    2.90
 -11  -2   5   -1.90    2.80
  10   2  -5    0.40    2.70
 -10  -2   5   11.10    3.40
   9   2  -5   40.70    4.40
  -9  -2   5   43.80    4.70
   8   2  -5  111.89    5.80
  -8  -2   5  114.59    6.10
  -8  -2   5  110.29    6.20
   7   2  -5    7.80    2.30
  -7  -2   5    0.10    1.80
  -7  -2   5    1.60    2.00
   6   2  -5  151.88    5.90
  -6  -2   5  149.09    6.20
   5   2  -5  112.89    3.10
   5   2  -5  113.49    4.90
  -5  -2   5  114.89    5.10
  -5  -2   5  114.59    3.40
   4   2  -5   12.30    1.10
   4   2  -5    8.60    1.80
  -4  -2   5   11.00    0.90
  -4  -2   5   13.50    2.10
   3   2  -5  132.59    3.20
   3   2  -5  133.49    4.60
  -3  -2   5  126.29    4.80
  -3  -2   5  131.29    2.80
   2   2  -5  644.14   10.90
   2   2  -5  593.44   12.10
  -2  -2   5  614.54   12.60
  -2  -2   5  609.54   10.50
   1   2  -5   64.69    2.30
   1   2  -5   61.79    2.80
  -1  -2   5   65.59    2.20
  -1  -2   5   65.19    3.00
   0   2  -5   96.59    2.90
   0   2  -5   96.89    3.20
   0   2  -5   93.89    3.30
   0  -2   5  100.79    3.00
   0  -2   5  102.29    3.70
  -1   2  -5  528.35   10.10
  -1   2  -5  519.75   10.20
  -1   2  -5  525.95   10.40
   1  -2   5  531.05   10.10
   1  -2   5  534.45   10.80
  -2   2  -5 2718.43   45.10
  -2   2  -5 2797.62   44.80
  -2   2  -5 2781.12   44.40
   2  -2   5 2734.93   45.00
   2  -2   5 2745.63   44.60
  -3   2  -5 1590.04   27.30
  -3   2  -5 1587.54   26.50
  -3   2  -5 1560.74   27.50
   3  -2   5 1605.94   27.20
   3  -2   5 1566.74   27.10
  -4   2  -5   59.89    3.40
  -4   2  -5   55.99    3.20
  -4   2  -5   51.79    2.60
   4  -2   5   51.69    2.90
   4  -2   5   56.19    3.30
  -5   2  -5   38.20    3.20
  -5   2  -5   43.80    2.60
  -5   2  -5   47.30    3.30
   5  -2   5   43.90    3.20
   5  -2   5   41.70    2.80
  -6   2  -5  192.48    6.50
  -6   2  -5  181.18    6.60
  -6   2  -5  188.18    6.10
  -6   2  -5  187.68    5.50
   6  -2   5  194.08    6.10
   6  -2   5  192.48    6.50
  -7   2  -5   16.00    2.40
  -7   2  -5    8.60    1.80
  -7   2  -5    6.30    2.20
  -7   2  -5   12.30    2.40
   7  -2   5   11.80    2.40
   7  -2   5   10.50    2.10
  -8   2  -5  132.79    6.20
  -8   2  -5  130.09    5.70
  -8   2  -5  120.39    6.20
  -8   2  -5  128.29    6.40
   8  -2   5  131.89    5.90
   8  -2   5  128.59    6.20
  -9   2  -5  324.97   10.60
  -9   2  -5  319.77   10.30
  -9   2  -5  321.17    9.80
   9  -2   5  339.37    9.90
   9  -2   5  311.37   10.40
 -10   2  -5  113.99    7.00
 -10   2  -5  109.39    6.90
 -10   2  -5  114.89    6.50
  10  -2   5  101.69    6.00
  10  -2   5  114.39    7.10
 -11   2  -5   -2.10    2.60
 -11   2  -5    2.30    2.80
 -11   2  -5    5.10    2.90
  11  -2   5    2.70    2.80
  11  -2   5    3.60    2.90
  11  -2   5   -3.10    2.50
 -12   2  -5   50.19    5.50
 -12   2  -5   61.19    5.90
  12  -2   5   43.60    5.40
  12  -2   5   44.40    5.40
 -13   2  -5   37.30    5.20
 -13   2  -5   43.50    7.80
  13  -2   5   37.50    5.30
  13   1  -5   -0.80    3.30
  13   1  -5   -7.70    3.30
 -13  -1   5    1.40    3.50
  12   1  -5   37.90    5.10
 -12  -1   5   32.00    5.00
 -12  -1   5   34.70    5.10
  11   1  -5   48.70    5.20
 -11  -1   5   48.90    5.40
 -11  -1   5   45.30    5.10
  10   1  -5   64.59    5.60
 -10  -1   5   61.89    5.60
 -10  -1   5   58.09    5.40
   9   1  -5   12.00    3.00
  -9  -1   5   19.20    3.40
  -9  -1   5   10.60    2.90
   8   1  -5    6.20    2.40
  -8  -1   5    1.60    2.10
  -8  -1   5    3.30    2.30
   7   1  -5    2.20    1.90
  -7  -1   5    0.70    1.90
  -7  -1   5    2.50    2.00
   6   1  -5  254.67    7.70
   6   1  -5  254.57    6.00
  -6  -1   5  248.88    7.80
  -6  -1   5  232.08    7.60
   5   1  -5  676.23   14.20
   5   1  -5  697.93   12.40
   5   1  -5  655.63   11.40
  -5  -1   5  666.23   14.30
  -5  -1   5  684.83   11.50
  -5  -1   5  689.93   14.40
   4   1  -5 1306.97   21.70
   4   1  -5 1279.27   23.30
  -4  -1   5 1300.07   23.60
  -4  -1   5 1325.27   23.70
   3   1  -5  643.74   12.80
   3   1  -5  651.43   11.60
  -3  -1   5  655.43   13.00
  -3  -1   5  664.23   13.20
   2   1  -5  134.19    3.40
   2   1  -5  131.69    4.10
  -2  -1   5  126.19    4.30
   1   1  -5   86.09    2.10
   1   1  -5   90.69    3.10
   1   1  -5   82.79    2.70
  -1  -1   5   94.29    3.50
  -1  -1   5   85.79    2.10
   0   1  -5 1143.29   19.20
   0   1  -5 1133.19   19.10
   0   1  -5 1124.49   18.60
   0  -1   5 1149.69   19.90
   0  -1   5 1109.79   18.50
  -1   1  -5   95.49    3.20
  -1   1  -5  100.39    2.80
  -1   1  -5   98.39    3.00
   1  -1   5   95.89    3.40
  -2   1  -5  849.72   15.60
  -2   1  -5  853.11   14.50
  -2   1  -5  846.42   15.20
  -3   1  -5  444.36    8.40
  -3   1  -5  432.16    9.40
  -3   1  -5  462.15    9.70
   3  -1   5  449.86    9.40
  -4   1  -5  266.77    7.10
  -4   1  -5  270.67    5.80
  -4   1  -5  265.07    7.00
   4  -1   5  269.47    6.80
  -5   1  -5  372.06    9.00
  -5   1  -5  367.36    9.20
  -5   1  -5  388.26    9.30
  -5   1  -5  373.16    7.80
   5  -1   5  371.06    8.90
  -6   1  -5    3.00    1.20
  -6   1  -5    3.20    1.50
  -6   1  -5    8.90    1.90
  -6   1  -5    5.30    1.80
   6  -1   5    2.10    1.60
  -7   1  -5  114.59    5.20
  -7   1  -5  113.59    5.30
  -7   1  -5  120.09    4.30
  -7   1  -5  122.49    5.50
   7  -1   5  112.69    5.00
  -8   1  -5   22.30    3.00
  -8   1  -5   30.70    3.50
  -8   1  -5   29.00    3.20
   8  -1   5   22.20    3.20
   8  -1   5   21.90    2.80
  -9   1  -5  168.28    7.10
  -9   1  -5  158.58    7.20
  -9   1  -5  169.78    7.50
   9  -1   5  160.78    6.90
   9  -1   5  159.28    7.10
 -10   1  -5  666.73   16.30
 -10   1  -5  666.13   16.40
 -10   1  -5  629.94   16.10
  10  -1   5  658.13   16.00
  10  -1   5  648.54   16.20
 -11   1  -5  341.07   11.40
 -11   1  -5  376.06   12.00
 -11   1  -5  373.66   12.00
  11  -1   5  372.26   12.00
  11  -1   5  346.97   11.40
 -12   1  -5   66.69    6.00
 -12   1  -5   56.89    5.60
 -12   1  -5   61.39    5.60
  12  -1   5   66.99    5.90
  12  -1   5   68.79    6.10
  12  -1   5   63.69    6.00
 -13   1  -5   23.10    4.40
 -13   1  -5   21.40    4.80
  13  -1   5   22.70    4.50
  13   0  -5   68.99    6.90
 -13   0   5   78.39    7.20
  12   0  -5   90.59    7.00
 -12   0   5   90.69    7.10
 -12   0   5   79.59    6.80
  11   0  -5    2.20    2.90
 -11   0   5   -1.10    2.70
 -11   0   5   -0.70    2.70
  10   0  -5   -1.40    2.50
 -10   0   5    4.60    2.70
 -10   0   5    3.00    2.90
   9   0  -5   39.30    4.20
  -9   0   5   42.20    4.40
  -9   0   5   40.20    4.30
   8   0  -5    9.90    2.60
  -8   0   5   11.00    2.80
  -8   0   5   17.00    2.90
   7   0  -5   65.59    4.30
   7   0  -5   62.59    3.40
  -7   0   5   65.79    4.40
  -7   0   5   60.49    4.40
   6   0  -5  680.23   13.20
   6   0  -5  673.53   14.60
   6   0  -5  688.93   13.10
  -6   0   5  684.63   12.40
  -6   0   5  680.33   14.60
  -6   0   5  662.03   14.80
   5   0  -5 1585.14   28.50
   5   0  -5 1587.64   25.90
   5   0  -5 1635.34   27.20
  -5   0   5 1619.34   28.80
  -5   0   5 1588.64   28.40
  -5   0   5 1622.04   25.90
   4   0  -5 1081.79   18.70
   4   0  -5 1073.59   19.80
   4   0  -5 1076.79   17.40
  -4   0   5 1069.99   20.00
  -4   0   5 1095.99   17.40
  -4   0   5 1075.09   19.80
   3   0  -5  195.78    4.70
  -3   0   5  190.18    5.50
  -3   0   5  200.88    5.50
   2   0  -5   58.69    2.30
   2   0  -5   61.89    2.70
  -2   0   5   61.19    2.70
  -2   0   5   62.59    2.80
   1   0  -5 1745.33   27.60
   1   0  -5 1767.72   28.80
   1   0  -5 1748.03   28.90
  -1   0   5 1787.32   29.00
  -1   0   5 1787.92   29.40
   0   0  -5 1861.81   29.50
   0   0  -5 1819.42   30.00
   0   0  -5 1840.92   29.20
   0   0   5 1826.42   30.40
  -1   0  -5   64.19    2.30
  -1   0  -5   60.49    2.50
  -1   0  -5   61.99    1.90
   1   0   5   62.59    2.60
  -2   0  -5   62.99    2.60
  -2   0  -5   63.09    2.70
  -2   0  -5   60.69    1.70
  -3   0  -5  398.16    8.50
  -3   0  -5  392.06    8.50
  -3   0  -5  391.76    8.60
  -3   0  -5  404.36    7.00
   3   0   5  396.06    8.50
  -4   0  -5 2310.77   38.80
  -4   0  -5 2271.77   36.70
  -4   0  -5 2315.37   38.80
  -4   0  -5 2337.37   38.70
   4   0   5 2380.36   38.70
  -5   0  -5 1626.14   28.60
  -5   0  -5 1664.53   26.70
  -5   0  -5 1612.54   28.50
  -5   0  -5 1605.74   28.60
   5   0   5 1633.24   28.50
  -6   0  -5 2510.25   43.20
  -6   0  -5 2544.35   43.20
  -6   0  -5 2574.44   41.20
  -6   0  -5 2505.65   43.10
   6   0   5 2543.65   43.00
   6   0   5 2587.54   41.10
  -7   0  -5    9.80    2.10
  -7   0  -5    7.40    2.00
  -7   0  -5    9.50    1.60
  -7   0  -5    8.00    2.00
   7   0   5   10.20    2.10
   7   0   5   10.40    1.60
  -8   0  -5  219.18    7.70
  -8   0  -5  205.98    7.50
  -8   0  -5  204.68    7.30
   8   0   5  210.48    7.40
  -9   0  -5  221.38    8.30
  -9   0  -5  227.68    8.50
  -9   0  -5  232.58    8.60
   9   0   5  220.98    8.20
 -10   0  -5   30.60    4.10
 -10   0  -5   32.40    4.10
 -10   0  -5   30.30    4.10
  10   0   5   25.20    3.90
 -11   0  -5    2.40    2.80
 -11   0  -5    2.80    2.60
 -11   0  -5    2.90    2.70
  11   0   5   -1.40    2.50
  11   0   5   -2.90    2.60
 -12   0  -5   -2.00    2.50
 -12   0  -5   -1.20    2.80
  12   0   5    1.70    2.90
  12   0   5   -1.70    2.60
 -13   0  -5    8.10    3.50
 -13   0  -5    8.40    3.80
  13   0   5    9.40    3.70
  13   0   5   15.70    4.00
  13  -1  -5    3.90    3.80
 -13   1   5    4.70    3.80
  12  -1  -5   64.29    6.20
 -12   1   5   59.89    6.30
  11  -1  -5  173.68    8.60
 -11   1   5  156.08    8.60
  10  -1  -5  298.17   10.40
 -10   1   5  282.97    9.90
 -10   1   5  281.77   10.50
   9  -1  -5   98.19    6.10
  -9   1   5   88.39    6.10
   8  -1  -5    7.90    2.00
   8  -1  -5    8.00    2.60
  -8   1   5    8.50    2.40
  -8   1   5   10.50    2.90
   7  -1  -5  460.75   10.60
   7  -1  -5  449.56   11.50
  -7   1   5  434.96   11.60
  -7   1   5  459.65   11.30
   6  -1  -5 1413.06   24.90
   6  -1  -5 1377.26   23.60
   6  -1  -5 1402.66   26.00
  -6   1   5 1404.66   23.60
  -6   1   5 1373.46   25.40
  -6   1   5 1424.46   26.30
   5  -1  -5  165.98    5.80
   5  -1  -5  161.18    5.10
   5  -1  -5  165.08    4.20
  -5   1   5  166.58    4.20
  -5   1   5  178.48    6.00
  -5   1   5  163.18    5.40
   4  -1  -5  750.22   14.90
   4  -1  -5  747.43   13.00
   4  -1  -5  766.02   14.20
  -4   1   5  756.22   15.10
  -4   1   5  784.32   14.50
   3  -1  -5  310.07    7.00
   3  -1  -5  322.57    7.40
   3  -1  -5  315.77    5.90
  -3   1   5  318.07    7.00
  -3   1   5  307.97    7.40
   2  -1  -5    2.70    1.10
   2  -1  -5    4.90    0.60
   2  -1  -5    5.10    1.00
  -2   1   5    4.20    1.00
  -2   1   5    4.40    1.10
   1  -1  -5  995.00   16.00
   1  -1  -5 1015.80   16.80
   1  -1  -5  968.90   16.90
  -1   1   5  971.90   16.80
  -1   1   5  957.00   17.00
   0  -1  -5  509.55    9.50
   0  -1  -5  484.65    8.80
   0  -1  -5  503.65    8.90
   0   1   5  489.05    8.90
   0   1   5  499.65    9.50
  -1  -1  -5  610.04   10.00
  -1  -1  -5  602.04   11.30
  -1  -1  -5  613.54   11.00
   1   1   5  617.84   10.10
   1   1   5  595.34   11.10
  -2  -1  -5   85.29    3.00
  -2  -1  -5   85.19    3.00
  -3  -1  -5    1.60    0.90
  -3  -1  -5    1.30    1.00
  -3  -1  -5    0.90    0.90
   3   1   5    2.10    1.00
  -4  -1  -5  207.08    5.70
  -4  -1  -5  205.48    5.80
  -4  -1  -5  204.08    4.00
  -4  -1  -5  195.98    5.80
   4   1   5  202.58    5.70
   4   1   5  204.38    3.90
  -5  -1  -5   13.20    2.00
  -5  -1  -5   16.80    1.30
  -5  -1  -5   16.30    2.00
  -5  -1  -5   16.40    2.00
   5   1   5   11.70    2.00
   5   1   5   17.60    1.40
  -6  -1  -5    8.70    1.30
  -6  -1  -5    7.20    1.80
  -6  -1  -5    7.40    1.90
  -6  -1  -5    6.50    1.80
   6   1   5   10.90    1.30
   6   1   5    6.80    1.90
  -7  -1  -5  107.29    5.10
  -7  -1  -5  109.69    4.90
  -7  -1  -5  114.29    4.00
  -7  -1  -5  119.49    5.30
   7   1   5  113.39    4.40
   7   1   5  126.59    5.30
  -8  -1  -5  848.72   18.50
  -8  -1  -5  852.11   18.30
  -8  -1  -5  877.81   17.90
   8   1   5  887.21   18.60
  -9  -1  -5  510.65   12.80
  -9  -1  -5  511.55   13.40
  -9  -1  -5  493.85   13.00
   9   1   5  497.05   13.10
 -10  -1  -5  630.74   16.20
 -10  -1  -5  640.24   16.00
 -10  -1  -5  663.33   15.60
  10   1   5  632.54   16.00
 -11  -1  -5   55.79    5.10
 -11  -1  -5   58.89    5.50
  11   1   5   55.79    5.20
 -12  -1  -5    4.40    3.10
 -12  -1  -5    8.20    3.00
  12   1   5   10.00    3.40
  12   1   5    9.30    3.10
 -13  -1  -5   13.70    3.70
 -13  -1  -5   11.90    4.00
  13   1   5   14.20    4.10
  13   1   5   14.20    4.00
  13  -2  -5   82.59    7.30
 -13   2   5  102.89    8.50
  12  -2  -5  111.39    7.60
 -12   2   5  106.99    8.00
  11  -2  -5   44.30    5.20
 -11   2   5   48.20    5.50
  10  -2  -5    0.70    2.60
 -10   2   5   -5.40    2.50
   9  -2  -5   98.79    6.30
   9  -2  -5   99.29    5.50
  -9   2   5   98.19    5.50
  -9   2   5  105.49    6.60
   8  -2  -5  158.78    6.30
   8  -2  -5  172.28    7.20
  -8   2   5  159.78    7.30
  -8   2   5  166.08    6.40
   7  -2  -5   19.60    3.00
   7  -2  -5   16.30    2.40
   7  -2  -5   17.90    2.00
  -7   2   5   18.80    3.00
  -7   2   5   18.70    2.00
  -7   2   5   13.00    2.30
   6  -2  -5  570.74   11.40
   6  -2  -5  577.64   12.40
   6  -2  -5  583.14   13.30
  -6   2   5  570.34   13.30
  -6   2   5  586.94   12.30
  -6   2   5  568.74   11.40
   5  -2  -5  698.93   14.20
   5  -2  -5  717.03   14.90
   5  -2  -5  718.73   13.10
  -5   2   5  704.63   14.80
  -5   2   5  711.23   13.80
   4  -2  -5   20.90    2.30
   4  -2  -5   21.60    2.10
   4  -2  -5   22.50    1.70
  -4   2   5   19.70    1.80
  -4   2   5   24.00    2.50
   3  -2  -5   81.59    2.70
   3  -2  -5   78.69    3.30
  -3   2   5   79.59    3.50
  -3   2   5   79.69    2.80
   2  -2  -5    6.50    1.20
   2  -2  -5    7.30    0.90
  -2   2   5    6.40    1.30
  -2   2   5    7.50    1.00
   1  -2  -5  187.28    4.20
   1  -2  -5  176.48    4.70
  -1   2   5  179.28    4.20
  -1   2   5  173.48    4.50
   0  -2  -5  466.55    9.20
   0  -2  -5  477.35    8.80
   0   2   5  473.35    8.70
   0   2   5  472.65    8.80
  -1  -2  -5  256.67    5.70
  -1  -2  -5  242.88    5.80
   1   2   5  250.77    5.50
   1   2   5  264.07    4.90
  -2  -2  -5 1595.24   26.60
  -2  -2  -5 1583.84   26.60
  -2  -2  -5 1569.04   26.40
   2   2   5 1580.54   26.40
  -3  -2  -5 2377.16   38.30
  -3  -2  -5 2324.57   38.50
  -3  -2  -5 2326.07   38.50
   3   2   5 2319.97   38.30
  -4  -2  -5 2081.79   34.10
  -4  -2  -5 2021.40   34.50
  -4  -2  -5 2061.09   34.50
   4   2   5 2043.60   34.40
   4   2   5 1992.10   31.90
  -5  -2  -5  332.97    8.30
  -5  -2  -5  317.77    8.20
  -5  -2  -5  326.97    7.80
   5   2   5  324.37    6.20
   5   2   5  328.57    8.30
  -6  -2  -5  139.79    5.40
  -6  -2  -5  144.89    5.10
  -6  -2  -5  153.98    5.70
   6   2   5  134.19    3.70
   6   2   5  163.08    5.70
  -7  -2  -5   72.79    4.50
  -7  -2  -5   64.89    4.20
  -7  -2  -5   69.39    3.90
   7   2   5   84.99    4.60
  -8  -2  -5   15.10    2.70
  -8  -2  -5   17.00    2.50
  -8  -2  -5   16.00    2.80
  -9  -2  -5   11.40    2.90
  -9  -2  -5   10.50    2.50
  -9  -2  -5   13.80    2.80
   9   2   5   19.80    3.40
 -10  -2  -5   14.00    3.10
 -10  -2  -5    6.80    3.10
  10   2   5   11.80    3.40
 -11  -2  -5    3.10    2.90
 -11  -2  -5    6.50    2.80
  11   2   5    2.80    2.80
 -12  -2  -5    0.70    3.00
 -12  -2  -5   -1.40    2.60
  12   2   5   -0.80    2.80
 -13  -2  -5    0.70    3.30
  13   2   5    3.50    3.70
  13  -3  -5    1.30    3.40
  12  -3  -5   12.10    4.00
 -12   3   5   10.00    3.80
  11  -3  -5   53.19    5.70
 -11   3   5   65.69    6.30
  10  -3  -5   88.09    6.30
  10  -3  -5   90.29    5.90
 -10   3   5   89.39    6.60
   9  -3  -5    5.80    2.70
   9  -3  -5    4.40    2.50
  -9   3   5    1.80    2.70
   8  -3  -5   70.79    5.00
   8  -3  -5   76.49    5.40
  -8   3   5   85.09    5.80
   7  -3  -5  277.97    8.90
   7  -3  -5  294.17    7.60
   7  -3  -5  281.27    8.50
  -7   3   5  285.67    7.70
  -7   3   5  286.97    7.50
  -7   3   5  267.97    8.80
   6  -3  -5   68.19    4.70
   6  -3  -5   84.69    4.40
   6  -3  -5   86.69    3.70
  -6   3   5   82.99    4.70
  -6   3   5   89.29    3.80
   5  -3  -5  160.88    5.50
   5  -3  -5  152.18    4.70
  -5   3   5  159.78    4.60
  -5   3   5  149.09    5.70
   4  -3  -5 1335.17   24.10
   4  -3  -5 1333.87   23.00
  -4   3   5 1353.26   22.50
  -4   3   5 1336.57   24.40
   3  -3  -5 3111.69   51.29
   3  -3  -5 3113.39   50.39
  -3   3   5 3202.48   49.60
   2  -3  -5 2231.98   37.70
   2  -3  -5 2267.57   37.00
  -2   3   5 2286.57   37.70
  -2   3   5 2324.37   36.10
   1  -3  -5  406.06    8.30
   1  -3  -5  419.26    8.80
  -1   3   5  409.56    7.60
  -1   3   5  422.06    8.50
   0  -3  -5   67.99    2.70
   0  -3  -5   66.99    2.80
   0   3   5   61.69    2.40
   0   3   5   68.69    2.20
  -1  -3  -5  177.78    4.30
  -1  -3  -5  169.58    4.70
  -1  -3  -5  171.38    4.60
   1   3   5  173.98    4.20
   1   3   5  181.18    4.00
  -2  -3  -5  523.65   10.60
  -2  -3  -5  532.55   10.40
  -2  -3  -5  523.65   10.30
   2   3   5  527.15   10.20
   2   3   5  538.55    9.20
  -3  -3  -5  206.58    5.60
  -3  -3  -5  201.98    5.40
  -3  -3  -5  209.18    5.70
   3   3   5  207.68    4.20
   3   3   5  212.58    5.60
  -4  -3  -5  253.87    6.30
  -4  -3  -5  261.17    6.90
  -4  -3  -5  256.67    6.90
   4   3   5  252.57    5.10
  -5  -3  -5  198.18    5.60
  -5  -3  -5  199.98    6.30
  -5  -3  -5  189.08    6.00
   5   3   5  192.58    4.40
   5   3   5  198.88    6.20
  -6  -3  -5    6.00    1.50
  -6  -3  -5    9.70    2.10
  -6  -3  -5    5.70    1.80
   6   3   5    9.30    1.30
   6   3   5    9.10    2.20
  -7  -3  -5  192.68    7.00
  -7  -3  -5  198.48    7.00
  -7  -3  -5  205.08    6.30
   7   3   5  205.98    7.20
  -8  -3  -5  204.38    6.60
  -8  -3  -5  198.38    7.70
  -8  -3  -5  203.48    7.50
  -9  -3  -5    2.40    2.40
  -9  -3  -5    4.30    2.50
   9   3   5    2.80    2.50
 -10  -3  -5   47.60    4.70
 -10  -3  -5   48.20    5.00
  10   3   5   53.09    5.20
 -11  -3  -5   77.69    6.30
 -11  -3  -5   84.49    6.20
  11   3   5   92.09    6.70
 -12  -3  -5   29.50    4.40
 -12  -3  -5   33.20    4.90
  12   3   5   34.20    5.00
 -13  -3  -5    3.10    3.50
  13   3   5    7.60    4.20
  12  -4  -5    9.20    3.80
 -12   4   5    9.70    3.90
  11  -4  -5    2.40    2.70
  11  -4  -5    0.90    3.00
 -11   4   5    4.60    3.40
  10  -4  -5   35.30    4.30
  10  -4  -5   42.50    4.90
 -10   4   5   45.00    5.20
   9  -4  -5  282.87   10.00
   9  -4  -5  242.18    9.30
  -9   4   5  259.27    9.80
   8  -4  -5  354.66   10.80
   8  -4  -5  317.47   10.20
   8  -4  -5  356.66    9.60
  -8   4   5  348.77   10.90
   7  -4  -5   81.19    5.00
   7  -4  -5   84.09    4.40
  -7   4   5   85.59    5.40
   6  -4  -5   58.19    3.40
   6  -4  -5   49.99    3.80
  -6   4   5   51.39    4.10
   5  -4  -5    0.60    1.40
   5  -4  -5    0.40    1.10
  -5   4   5    0.50    1.70
  -5   4   5   -1.50    0.90
   4  -4  -5   43.90    3.30
   4  -4  -5   44.00    2.80
  -4   4   5   43.50    3.50
  -4   4   5   44.30    2.00
   3  -4  -5  361.76    8.90
   3  -4  -5  365.86    8.30
  -3   4   5  352.06    8.80
  -3   4   5  366.66    6.50
   2  -4  -5  361.36    8.20
   2  -4  -5  364.06    8.60
  -2   4   5  366.66    8.50
  -2   4   5  368.36    6.30
   1  -4  -5  153.28    4.80
   1  -4  -5  155.38    4.60
  -1   4   5  162.88    4.70
  -1   4   5  155.58    3.40
   0  -4  -5  166.68    3.80
   0  -4  -5  175.38    5.00
   0  -4  -5  175.78    5.00
   0   4   5  175.78    4.70
   0   4   5  171.68    3.90
  -1  -4  -5 1337.57   23.20
  -1  -4  -5 1338.77   22.40
  -1  -4  -5 1316.17   23.40
   1   4   5 1332.57   22.50
   1   4   5 1379.66   22.30
  -2  -4  -5 1277.17   21.90
  -2  -4  -5 1294.87   22.60
  -2  -4  -5 1252.07   22.10
   2   4   5 1275.87   21.30
   2   4   5 1262.77   21.80
  -3  -4  -5  633.74   12.50
  -3  -4  -5  642.54   12.80
  -3  -4  -5  657.73   13.20
   3   4   5  649.83   12.70
   3   4   5  653.23   11.60
  -4  -4  -5   35.40    2.40
  -4  -4  -5   27.00    2.60
  -4  -4  -5   35.60    2.80
   4   4   5   28.70    2.50
   4   4   5   33.90    1.90
  -5  -4  -5 1320.97   23.30
  -5  -4  -5 1332.97   24.60
  -5  -4  -5 1318.57   24.50
   5   4   5 1301.17   24.30
   5   4   5 1349.47   22.30
  -6  -4  -5 2207.38   38.80
  -6  -4  -5 2258.67   37.30
  -6  -4  -5 2231.38   39.10
   6   4   5 2223.48   38.90
   6   4   5 2181.88   36.20
  -7  -4  -5  682.43   15.80
  -7  -4  -5  720.83   14.20
  -7  -4  -5  659.33   15.30
   7   4   5  705.93   15.80
  -8  -4  -5   99.69    5.90
  -8  -4  -5  110.59    5.70
   8   4   5  103.19    5.90
  -9  -4  -5  273.77    9.80
  -9  -4  -5  255.67    9.10
   9   4   5  275.47    9.70
 -10  -4  -5  418.76   13.00
 -10  -4  -5  362.46   11.60
  10   4   5  391.36   12.60
 -11  -4  -5   21.00    3.80
 -11  -4  -5   22.10    4.30
  11   4   5   19.50    4.30
 -12  -4  -5   -5.80    2.50
 -12  -4  -5    1.10    3.40
  12   4   5    6.10    3.70
 -13  -4  -5    1.80    3.80
  13   4   5    6.60    4.10
  12  -5  -5   16.80    4.20
  12  -5  -5    4.70    3.80
 -12   5   5   11.20    4.20
  11  -5  -5   -0.20    2.70
  11  -5  -5   -0.50    2.70
 -11   5   5    0.00    3.10
  10  -5  -5    9.20    3.30
  10  -5  -5    8.50    3.20
 -10   5   5    8.00    3.50
   9  -5  -5  182.08    8.40
   9  -5  -5  155.88    8.00
  -9   5   5  179.08    8.70
   8  -5  -5  221.58    7.80
   8  -5  -5  235.78    9.00
  -8   5   5  238.28    9.20
   7  -5  -5   65.99    5.10
   7  -5  -5   69.39    4.30
  -7   5   5   63.69    5.00
   6  -5  -5   41.30    3.40
   6  -5  -5   40.00    3.70
  -6   5   5   49.10    4.30
   5  -5  -5  770.62   16.60
   5  -5  -5  764.02   15.70
  -5   5   5  769.02   16.60
   4  -5  -5 1256.17   23.20
   4  -5  -5 1252.97   23.80
  -4   5   5 1296.57   24.10
   3  -5  -5 2301.67   39.00
   3  -5  -5 2305.27   39.60
  -3   5   5 2325.77   39.60
   2  -5  -5  232.58    6.80
   2  -5  -5  245.18    6.70
  -2   5   5  253.87    6.90
   1  -5  -5   31.30    2.50
   1  -5  -5   27.70    2.40
  -1   5   5   37.50    1.40
  -1   5   5   29.10    2.40
   0  -5  -5 1434.76   25.80
   0  -5  -5 1450.45   23.90
   0  -5  -5 1477.85   25.70
   0   5   5 1532.15   23.90
   0   5   5 1464.95   25.40
  -1  -5  -5 1603.34   28.10
  -1  -5  -5 1608.64   27.60
  -1  -5  -5 1620.54   26.60
   1   5   5 1611.34   27.20
   1   5   5 1585.04   26.50
  -2  -5  -5  244.38    6.80
  -2  -5  -5  242.28    6.30
  -2  -5  -5  250.67    6.20
   2   5   5  247.68    6.10
   2   5   5  238.48    5.90
  -3  -5  -5  116.19    4.00
  -3  -5  -5  102.79    4.10
  -3  -5  -5  112.69    4.50
   3   5   5  108.79    4.10
   3   5   5  107.19    3.60
  -4  -5  -5 1701.93   29.40
  -4  -5  -5 1702.83   30.50
  -4  -5  -5 1760.92   30.40
   4   5   5 1725.93   30.10
   4   5   5 1720.93   28.80
  -5  -5  -5  418.16    9.00
  -5  -5  -5  391.16   10.20
  -5  -5  -5  385.56   10.10
   5   5   5  400.26    8.60
   5   5   5  381.36   10.00
  -6  -5  -5   30.10    2.50
  -6  -5  -5   30.40    3.50
  -6  -5  -5   25.30    3.10
   6   5   5   34.70    3.80
   6   5   5   34.40    2.80
  -7  -5  -5  196.28    7.30
  -7  -5  -5  182.48    7.50
   7   5   5  182.18    7.40
  -8  -5  -5   16.10    3.20
  -8  -5  -5   11.10    2.60
   8   5   5   10.30    3.00
  -9  -5  -5   -0.50    2.30
  -9  -5  -5    5.70    2.40
   9   5   5    0.10    2.90
 -10  -5  -5  329.67   10.90
 -10  -5  -5  305.87   11.40
  10   5   5  318.37   11.60
 -11  -5  -5  286.57   10.70
 -11  -5  -5  289.27   11.90
  11   5   5  292.37   11.90
 -12  -5  -5  164.08    9.50
  12   5   5  151.98    9.30
 -13  -5  -5   30.60    5.50
  13   5   5   31.90    5.60
  12  -6  -5   13.90    4.30
  12  -6  -5   12.50    4.30
 -12   6   5   17.20    4.70
  11  -6  -5   59.69    6.30
  11  -6  -5   50.89    5.80
 -11   6   5   41.10    5.60
  10  -6  -5  173.78    9.00
  10  -6  -5  158.28    8.60
 -10   6   5  169.98    9.30
   9  -6  -5  114.89    6.80
   9  -6  -5  100.09    6.80
  -9   6   5  107.59    7.10
   8  -6  -5   42.30    4.10
   8  -6  -5   33.20    4.20
  -8   6   5   45.20    4.80
   7  -6  -5   23.80    3.70
   7  -6  -5   24.90    3.30
  -7   6   5   30.50    4.00
   6  -6  -5   27.40    3.10
   6  -6  -5   31.70    3.70
  -6   6   5   27.30    3.50
   5  -6  -5   76.29    4.40
   5  -6  -5   59.49    4.60
  -5   6   5   71.19    4.70
   4  -6  -5   16.20    2.60
   4  -6  -5   20.30    2.50
  -4   6   5   21.00    2.70
   3  -6  -5   -0.90    1.20
   3  -6  -5    1.90    1.60
  -3   6   5    1.50    1.60
   2  -6  -5   19.10    2.40
   2  -6  -5   16.20    2.10
  -2   6   5   15.20    2.10
   1  -6  -5  115.69    4.70
   1  -6  -5  106.79    4.50
  -1   6   5  106.89    4.50
  -1   6   5  116.69    2.50
   0  -6  -5  127.39    3.40
   0  -6  -5  125.39    4.70
   0  -6  -5  129.99    4.90
   0   6   5  121.49    4.60
   0   6   5  124.89    3.30
  -1  -6  -5   40.50    2.80
  -1  -6  -5   38.80    2.40
  -1  -6  -5   40.60    3.10
   1   6   5   40.10    2.30
   1   6   5   43.30    2.90
  -2  -6  -5    0.00    1.20
  -2  -6  -5   -0.30    1.20
  -2  -6  -5    1.00    1.20
   2   6   5    0.80    1.10
   2   6   5    0.90    1.10
  -3  -6  -5   66.79    3.80
  -3  -6  -5   62.49    3.10
  -3  -6  -5   69.19    3.60
   3   6   5   65.89    3.20
   3   6   5   68.09    3.50
  -4  -6  -5  472.75   10.20
  -4  -6  -5  458.45   11.30
  -4  -6  -5  473.25   11.10
   4   6   5  457.65   10.80
   4   6   5  469.95   10.00
  -5  -6  -5 2062.79   36.90
  -5  -6  -5 2054.39   37.00
  -5  -6  -5 2147.69   35.20
   5   6   5 2087.49   36.60
   5   6   5 2066.69   35.10
  -6  -6  -5 1378.56   27.30
  -6  -6  -5 1449.26   27.50
   6   6   5 1458.35   27.30
   6   6   5 1429.26   25.30
  -7  -6  -5  193.68    7.50
  -7  -6  -5  181.28    7.70
   7   6   5  178.78    7.50
  -8  -6  -5   -4.10    2.00
  -8  -6  -5    1.90    2.00
   8   6   5    3.60    2.60
  -9  -6  -5   11.00    3.20
  -9  -6  -5   11.30    2.80
   9   6   5   15.00    3.70
 -10  -6  -5  128.39    7.20
 -10  -6  -5  142.09    8.10
  10   6   5  134.49    8.10
 -11  -6  -5   84.49    6.70
 -11  -6  -5   85.49    7.50
  11   6   5   98.49    7.80
 -12  -6  -5   18.40    4.50
  12   6   5   14.50    4.80
  11  -7  -5   13.40    4.10
  11  -7  -5   17.00    4.40
 -11   7   5   18.60    4.90
  10  -7  -5   73.69    6.60
 -10   7   5   66.39    6.70
   9  -7  -5   58.19    5.70
   9  -7  -5   76.19    5.90
  -9   7   5   63.29    6.00
   8  -7  -5    4.80    2.90
   8  -7  -5    2.20    2.40
  -8   7   5    9.80    3.30
   7  -7  -5   77.69    6.00
   7  -7  -5   78.89    5.40
  -7   7   5   69.09    5.70
   6  -7  -5   27.70    3.70
   6  -7  -5   24.50    3.30
  -6   7   5   24.70    3.60
   5  -7  -5   24.00    3.20
   5  -7  -5   27.30    3.50
  -5   7   5   27.10    3.40
   4  -7  -5   38.10    3.70
   4  -7  -5   37.20    3.50
  -4   7   5   38.60    3.80
   3  -7  -5   97.69    4.80
   3  -7  -5  100.99    5.20
  -3   7   5   87.89    4.90
   2  -7  -5   98.49    4.80
   2  -7  -5   93.79    4.60
   1  -7  -5  106.29    4.80
   1  -7  -5  108.29    4.80
  -1   7   5   98.79    4.60
   0  -7  -5  527.25   11.90
   0  -7  -5  541.05   10.50
   0  -7  -5  527.65   12.30
   0   7   5  533.95    9.80
   0   7   5  516.35   11.80
  -1  -7  -5  478.85   11.50
  -1  -7  -5  474.05    9.70
  -1  -7  -5  466.75   10.80
   1   7   5  472.75   10.80
   1   7   5  472.65    9.50
  -2  -7  -5   48.60    3.00
  -2  -7  -5   43.40    3.40
  -2  -7  -5   45.20    3.00
   2   7   5   43.60    2.80
   2   7   5   50.79    3.20
  -3  -7  -5    0.10    1.10
  -3  -7  -5    1.10    1.40
  -3  -7  -5   -1.80    1.30
   3   7   5   -0.10    1.40
   3   7   5   -1.10    1.20
  -4  -7  -5  147.39    5.00
  -4  -7  -5  138.19    5.70
  -4  -7  -5  155.98    6.20
   4   7   5  145.59    5.70
   4   7   5  142.59    5.20
  -5  -7  -5    6.30    2.10
  -5  -7  -5    4.30    2.30
   5   7   5    6.60    1.90
   5   7   5    5.30    2.30
  -6  -7  -5   14.60    2.70
  -6  -7  -5   13.70    2.90
   6   7   5   11.70    2.20
   6   7   5   13.50    2.90
  -7  -7  -5   41.20    4.30
  -7  -7  -5   42.30    4.10
   7   7   5   40.30    4.20
  -8  -7  -5    8.70    2.90
  -8  -7  -5    3.80    2.20
   8   7   5    9.90    3.30
  -9  -7  -5   -2.10    2.00
  -9  -7  -5   -0.90    2.60
   9   7   5   -0.60    3.00
 -10  -7  -5   12.80    3.30
 -10  -7  -5   17.30    4.30
  10   7   5    5.50    4.00
 -11  -7  -5   44.80    5.90
  11   7   5   42.90    5.80
 -12  -7  -5   42.20    6.00
  12   7   5   32.80    5.70
  11  -8  -5  131.79    9.10
 -11   8   5  128.59    9.40
  10  -8  -5    8.30    3.60
 -10   8   5   10.60    4.10
   9  -8  -5  100.59    6.90
   9  -8  -5   95.09    7.60
  -9   8   5   91.49    7.40
   8  -8  -5  259.17   10.40
   8  -8  -5  236.18    9.30
  -8   8   5  236.78   10.30
   7  -8  -5   80.99    6.20
   7  -8  -5   83.69    5.90
  -7   8   5   85.19    6.40
   6  -8  -5   -1.90    2.10
   6  -8  -5    2.80    2.40
  -6   8   5   -1.00    2.20
   5  -8  -5   15.70    3.10
   5  -8  -5   11.60    2.70
  -5   8   5   15.50    3.10
   4  -8  -5   75.79    5.50
   4  -8  -5   67.99    5.00
  -4   8   5   59.59    5.00
   3  -8  -5   12.00    2.70
   3  -8  -5   14.90    2.70
  -3   8   5   11.00    2.70
   2  -8  -5    0.50    1.90
   2  -8  -5    2.70    1.70
  -2   8   5    0.70    1.80
   1  -8  -5   27.50    3.20
   1  -8  -5   22.10    2.90
  -1   8   5   27.30    3.00
   0  -8  -5   -0.20    1.40
   0  -8  -5    0.70    1.50
   0   8   5    1.10    1.60
  -1  -8  -5   86.49    4.40
  -1  -8  -5   93.09    4.80
   1   8   5   86.09    4.50
  -2  -8  -5  596.34   12.60
  -2  -8  -5  617.44   14.40
  -2  -8  -5  605.54   13.10
   2   8   5  594.74   13.40
   2   8   5  605.24   12.40
  -3  -8  -5  487.15   11.40
  -3  -8  -5  487.55   11.20
  -3  -8  -5  481.85   12.50
   3   8   5  499.55   11.50
   3   8   5  488.25   11.20
  -4  -8  -5  117.39    5.40
  -4  -8  -5  111.99    5.60
   4   8   5  111.29    5.20
   4   8   5  117.39    5.10
  -5  -8  -5    2.70    2.00
  -5  -8  -5    0.00    1.90
   5   8   5    3.70    1.80
   5   8   5   -1.10    2.10
  -6  -8  -5   40.00    4.20
  -6  -8  -5   43.40    4.30
   6   8   5   48.10    4.40
   6   8   5   48.40    4.40
  -7  -8  -5   -0.10    2.40
  -7  -8  -5    2.00    2.30
   7   8   5    0.20    2.60
  -8  -8  -5   14.80    3.60
  -8  -8  -5   16.00    3.30
   8   8   5   13.60    3.60
  -9  -8  -5   -2.80    2.70
  -9  -8  -5   -1.10    2.30
   9   8   5   -7.30    3.00
 -10  -8  -5    1.50    2.70
 -10  -8  -5   -4.00    3.20
  10   8   5   -3.00    3.50
 -11  -8  -5   -0.40    3.30
  11   8   5    4.30    4.00
  10  -9  -5   66.49    7.00
  10  -9  -5   71.39   10.20
 -10   9   5   54.19    6.60
   9  -9  -5   -4.30    2.50
   9  -9  -5   -3.00    3.10
  -9   9   5    0.50    3.50
   8  -9  -5   38.70    5.00
   8  -9  -5   36.10    5.00
  -8   9   5   39.70    5.70
   7  -9  -5  155.38    8.20
   7  -9  -5  166.28    8.80
  -7   9   5  161.18    8.70
   6  -9  -5   37.90    4.50
   6  -9  -5   37.30    4.60
  -6   9   5   37.10    4.70
   5  -9  -5   18.40    3.60
   5  -9  -5   19.30    3.40
  -5   9   5   16.80    3.40
   4  -9  -5  780.02   18.20
   4  -9  -5  740.13   17.60
  -4   9   5  754.02   18.10
   3  -9  -5 1241.58   25.40
   3  -9  -5 1272.37   25.50
  -3   9   5 1237.08   25.50
   2  -9  -5  622.74   15.40
   2  -9  -5  666.43   15.40
  -2   9   5  634.14   15.50
   1  -9  -5  203.38    7.50
   1  -9  -5  224.18    8.00
  -1   9   5  185.28    7.40
   0  -9  -5    8.70    2.30
   0  -9  -5    9.90    2.30
   0   9   5    9.50    2.50
  -1  -9  -5  517.25   12.40
   1   9   5  525.35   12.90
  -2  -9  -5  165.58    7.20
  -2  -9  -5  175.58    6.30
   2   9   5  161.18    6.50
  -3  -9  -5  108.49    5.30
  -3  -9  -5  113.79    6.00
   3   9   5  111.79    5.50
  -4  -9  -5   95.39    5.30
  -4  -9  -5   88.39    5.50
   4   9   5   96.99    5.10
  -5  -9  -5  339.57   10.30
  -5  -9  -5  311.37   10.60
   5   9   5  322.97    9.90
   5   9   5  332.27    9.50
  -6  -9  -5  200.58    8.30
  -6  -9  -5  211.88    8.80
   6   9   5  214.28    8.50
  -7  -9  -5   -3.80    2.20
  -7  -9  -5   -1.80    2.50
   7   9   5   -0.20    3.00
  -8  -9  -5    3.30    2.80
  -8  -9  -5   -1.20    2.90
   8   9   5    0.40    3.40
  -9  -9  -5    1.70    3.30
  -9  -9  -5   -1.50    2.50
   9   9   5   -4.10    3.50
 -10  -9  -5    3.20    3.60
  10   9   5    6.10    4.00
 -11  -9  -5   -0.20    3.60
  11   9   5    1.40    3.80
   9 -10  -5  153.88    9.40
   9 -10  -5  160.18   10.10
  -9  10   5  156.28   10.20
   8 -10  -5  406.56   13.90
   8 -10  -5  392.16   14.10
  -8  10   5  391.06   14.40
   7 -10  -5  282.37   11.60
   7 -10  -5  277.47   11.20
  -7  10   5  274.17   11.80
   6 -10  -5   70.29    6.30
   6 -10  -5   74.29    6.70
  -6  10   5   57.09    5.80
   5 -10  -5    3.10    2.50
   5 -10  -5    5.10    3.00
  -5  10   5   10.00    3.40
   4 -10  -5  159.58    8.10
   4 -10  -5  150.08    7.70
  -4  10   5  135.39    7.60
   3 -10  -5   59.59    5.20
   3 -10  -5   50.09    4.80
  -3  10   5   52.69    5.00
   2 -10  -5    6.00    2.70
   2 -10  -5    9.00    3.10
  -2  10   5   10.60    3.20
   1 -10  -5   34.00    4.00
   1 -10  -5   31.90    4.00
  -1  10   5   36.30    4.20
   0 -10  -5  301.17    9.40
   0 -10  -5  295.27   10.00
   0  10   5  290.97    9.90
  -1 -10  -5   -2.70    1.90
  -1 -10  -5    0.10    2.00
   1  10   5    5.20    2.90
  -2 -10  -5   34.30    4.20
   2  10   5   28.90    3.80
  -3 -10  -5  197.38    8.50
   3  10   5  212.48    7.90
  -4 -10  -5   33.40    4.20
   4  10   5   30.70    3.70
  -5 -10  -5   36.30    4.40
  -5 -10  -5   33.50    4.10
   5  10   5   31.70    4.10
   5  10   5   35.50    3.90
  -6 -10  -5  422.46   13.50
  -6 -10  -5  429.26   13.00
   6  10   5  467.05   13.10
  -7 -10  -5  227.58    9.60
  -7 -10  -5  225.08    9.90
   7  10   5  221.68    9.70
  -8 -10  -5  110.09    7.90
  -8 -10  -5  103.39    7.60
   8  10   5   99.59    7.50
  -9 -10  -5    7.50    3.80
  -9 -10  -5    2.80    3.30
   9  10   5    6.10    4.20
 -10 -10  -5   24.00    5.00
  10  10   5    8.90    4.20
   8 -11  -5   -1.20    3.60
   8 -11  -5    5.60    3.70
  -8  11   5    0.10    3.70
   7 -11  -5   33.70    5.70
   7 -11  -5   30.70    5.00
  -7  11   5   34.90    5.50
   6 -11  -5   14.50    4.10
   6 -11  -5   17.90    4.70
  -6  11   5   22.70    4.40
   5 -11  -5    3.90    3.30
   5 -11  -5   15.10    3.80
  -5  11   5    8.50    3.40
   4 -11  -5   33.70    4.60
   4 -11  -5   44.80    5.10
  -4  11   5   38.20    5.00
   3 -11  -5   84.69    6.60
   3 -11  -5   81.49    6.50
  -3  11   5   79.19    6.20
   2 -11  -5  254.57    9.60
   2 -11  -5  264.97   10.20
  -2  11   5  265.47   10.30
   1 -11  -5  133.59    7.40
   1 -11  -5  140.89    7.20
  -1  11   5  140.09    7.40
   0 -11  -5  123.99    7.00
   0 -11  -5  125.69    6.50
   0  11   5  114.49    6.90
  -1 -11  -5  600.14   16.00
   1  11   5  587.14   15.50
  -2 -11  -5  181.18    8.70
   2  11   5  196.08    8.10
  -3 -11  -5   27.40    4.20
   3  11   5   25.00    3.70
  -4 -11  -5   33.50    4.40
   4  11   5   21.10    3.50
  -5 -11  -5   55.89    5.40
   5  11   5   68.09    5.50
  -6 -11  -5   91.69    7.00
  -6 -11  -5   78.29    7.50
   6  11   5   91.89    7.00
  -7 -11  -5   25.50    4.40
  -7 -11  -5   36.40    5.10
   7  11   5   29.60    4.80
  -8 -11  -5   10.00    3.70
  -8 -11  -5    8.80    4.00
   8  11   5    5.20    3.90
  -9 -11  -5    0.30    3.30
   9  11   5    9.50    4.40
   7 -12  -5    3.90    3.40
   7 -12  -5    5.40    3.80
  -7  12   5    4.70    4.00
   6 -12  -5    0.30    3.30
   6 -12  -5   -1.10    3.40
  -6  12   5   -2.40    3.10
   5 -12  -5   -5.60    2.90
   5 -12  -5    2.70    3.10
  -5  12   5   -1.40    3.10
   4 -12  -5   27.70    4.80
   4 -12  -5   31.30    4.80
  -4  12   5   30.80    4.80
   3 -12  -5   12.30    3.60
   3 -12  -5    8.50    3.40
  -3  12   5    8.30    3.20
   2 -12  -5    1.80    2.80
   2 -12  -5   -0.40    2.50
  -2  12   5    3.40    3.00
   1 -12  -5  118.89    7.40
   1 -12  -5  106.49    6.70
  -1  12   5  107.19    7.10
   0 -12  -5  165.78    8.60
   0  12   5  167.88    8.60
  -1 -12  -5   30.30    4.40
   1  12   5   32.10    4.30
  -2 -12  -5   35.60    4.80
   2  12   5   45.40    4.90
  -3 -12  -5   -1.00    2.40
   3  12   5    3.60    2.70
  -4 -12  -5    1.20    2.40
   4  12   5    3.50    2.60
  -5 -12  -5   28.80    4.50
   5  12   5   26.20    4.40
  -6 -12  -5   83.29    7.00
  -7 -12  -5   73.79    7.10
  -8 -12  -5   50.49    6.30
   8  12   5   62.69    6.90
   5 -13  -5   26.70    5.20
   5 -13  -5   24.00    4.90
  -5  13   5   20.70    4.80
   4 -13  -5   27.50    4.90
   4 -13  -5   18.60    4.40
  -4  13   5   18.90    4.60
   3 -13  -5   37.60    5.10
   3 -13  -5   44.80    5.70
  -3  13   5   43.00    5.70
   2 -13  -5   43.70    5.40
   2 -13  -5   40.80    4.90
  -2  13   5   38.20    5.40
   1 -13  -5   31.30    4.70
  -1  13   5   40.00    5.40
   0 -13  -5   55.79    5.70
   0  13   5   57.89    6.00
  -1 -13  -5    5.00    3.20
   1  13   5    9.50    3.40
  -2 -13  -5   -2.30    2.50
   2  13   5   -3.60    2.60
  -3 -13  -5   -3.70    2.50
   3  13   5   -0.90    2.70
  -4 -13  -5    2.90    2.90
   4  13   5    7.80    3.30
  -5 -13  -5   -3.50    2.60
  -6 -13  -5    6.00    3.60
  -7 -13  -5    3.30    3.40
   3 -14  -5   47.60    5.90
   3 -14  -5   36.60    6.00
  -3  14   5   53.09    6.60
   2 -14  -5   57.69    6.80
  -2  14   5   59.39    6.80
   1 -14  -5   37.10    5.60
  -1  14   5   34.80    5.50
   0 -14  -5   -2.50    2.80
   0  14   5    1.40    3.50
  -1 -14  -5    6.20    3.50
   1  14   5    6.40    3.60
  -2 -14  -5   -5.60    2.40
   2  14   5    4.90    3.40
  -3 -14  -5    6.20    3.50
   3  14   5    7.60    3.80
  -4 -14  -5    3.20    3.30
   4  14   5    0.80    3.30
   4  12  -6    1.80    3.60
   3  12  -6   18.10    4.70
   2  12  -6   56.89    6.60
   1  12  -6   77.49    7.50
   0  12  -6   51.79    6.10
   0 -12   6   55.99    5.90
  -1  12  -6    5.70    3.70
   1 -12   6    7.70    3.60
  -2  12  -6    2.70    3.00
   2 -12   6   -1.50    3.00
  -3  12  -6   26.40    5.00
   3 -12   6   25.60    5.00
  -4  12  -6    9.20    4.10
   4 -12   6   21.30    4.90
   6  11  -6    5.80    3.70
  -6 -11   6    1.40    3.30
   5  11  -6   -0.20    3.30
  -5 -11   6   -2.30    2.80
   4  11  -6   28.00    4.90
  -4 -11   6   21.90    4.60
   3  11  -6   59.69    6.40
   2  11  -6   33.40    5.10
   1  11  -6   11.30    3.90
   0  11  -6    6.90    3.40
   0 -11   6    2.00    2.50
  -1  11  -6    5.00    3.00
   1 -11   6    4.00    3.00
  -2  11  -6    1.40    2.90
   2 -11   6   -2.00    2.60
  -3  11  -6   27.50    4.80
   3 -11   6   24.20    4.50
  -4  11  -6   54.09    5.70
  -4  11  -6   45.50    5.70
   4 -11   6   48.00    5.60
   4 -11   6   42.60    5.50
  -5  11  -6   24.60    4.90
  -5  11  -6   36.40    5.30
   5 -11   6   28.00    5.10
   5 -11   6   35.00    5.30
  -6  11  -6   -3.50    3.10
  -6  11  -6   -1.00    3.50
   6 -11   6   -3.30    3.30
   6 -11   6   -4.70    3.40
   8  10  -6   11.20    4.20
  -8 -10   6    9.50    4.30
   7  10  -6   10.70    4.10
  -7 -10   6    8.20    3.90
   6  10  -6    1.60    3.20
  -6 -10   6   -1.30    3.10
   5  10  -6   11.70    3.70
  -5 -10   6   19.70    4.30
   4  10  -6   31.40    5.00
  -4 -10   6   30.60    4.60
   3  10  -6   85.49    6.90
  -3 -10   6   77.29    6.50
   2  10  -6  150.98    8.50
  -2 -10   6  150.68    7.70
   1  10  -6  219.38    9.70
  -1 -10   6  235.88    9.10
   0  10  -6   49.99    5.30
   0 -10   6   53.69    5.10
  -1  10  -6   13.00    3.50
   1 -10   6   15.80    3.50
  -2  10  -6  228.48    9.90
   2 -10   6  244.48    9.90
  -3  10  -6  193.08    8.80
  -3  10  -6  163.58    8.90
   3 -10   6  172.28    8.80
   3 -10   6  175.58    8.90
  -4  10  -6    1.10    3.10
  -4  10  -6   -4.00    2.60
   4 -10   6    1.70    3.20
   4 -10   6   -5.60    2.60
  -5  10  -6  135.49    8.30
  -5  10  -6  130.19    8.50
   5 -10   6  146.09    9.00
   5 -10   6  146.49    8.60
  -6  10  -6  114.09    8.10
  -6  10  -6  129.29    8.70
   6 -10   6  125.09    9.20
   6 -10   6  125.29    8.80
  -7  10  -6   90.09    7.80
  -7  10  -6   72.29    7.00
   7 -10   6   81.09    7.50
   7 -10   6   84.69    7.80
  -8  10  -6   18.60    4.90
  -8  10  -6   30.40    5.70
   8 -10   6   18.70    5.20
   8 -10   6   26.90    6.10
   9   9  -6   58.29    6.50
  -9  -9   6   51.79    6.60
   8   9  -6   60.69    6.50
  -8  -9   6   63.49    6.70
   7   9  -6   24.30    4.70
  -7  -9   6   14.30    4.10
   6   9  -6    1.50    3.00
  -6  -9   6   -4.40    2.70
   5   9  -6    0.90    2.90
  -5  -9   6    1.50    2.90
   4   9  -6   53.29    5.20
  -4  -9   6   47.10    5.10
   3   9  -6   44.30    5.00
  -3  -9   6   39.10    4.60
   2   9  -6    5.00    2.80
  -2  -9   6   10.20    3.00
   1   9  -6    9.20    3.00
  -1  -9   6   18.80    3.30
  -1  -9   6   16.00    3.00
   0   9  -6  164.78    7.90
   0  -9   6  172.28    7.20
   0  -9   6  169.18    7.40
  -1   9  -6   94.59    6.40
   1  -9   6   98.59    6.20
  -2   9  -6   19.90    3.60
  -2   9  -6   19.00    3.30
   2  -9   6   15.20    3.40
   2  -9   6   22.20    3.60
  -3   9  -6   39.10    4.70
  -3   9  -6   39.70    4.40
   3  -9   6   39.40    4.70
   3  -9   6   45.40    4.80
  -4   9  -6   23.00    4.00
  -4   9  -6   22.50    4.00
   4  -9   6   21.00    4.00
   4  -9   6   28.90    4.10
  -5   9  -6   11.60    3.70
  -5   9  -6   16.20    3.60
   5  -9   6   12.20    3.70
   5  -9   6   10.20    3.70
  -6   9  -6  157.38    8.60
  -6   9  -6  147.29    8.70
   6  -9   6  153.78    8.80
   6  -9   6  144.29    9.30
  -7   9  -6  192.98   10.30
  -7   9  -6  175.38    9.50
   7  -9   6  185.38   10.10
   7  -9   6  172.98   10.10
  -8   9  -6  153.38    9.20
  -8   9  -6  171.78   10.30
   8  -9   6  182.38   10.60
   8  -9   6  186.38   10.30
  -9   9  -6    9.30    4.40
   9  -9   6   22.50    5.30
   9  -9   6   18.70    5.10
  10   8  -6   26.20    4.80
 -10  -8   6   22.30    5.90
   9   8  -6    3.90    3.50
  -9  -8   6    3.60    3.60
   8   8  -6   24.20    4.50
  -8  -8   6   15.20    4.20
   7   8  -6   33.60    4.70
  -7  -8   6   31.50    5.00
   6   8  -6   12.40    3.60
  -6  -8   6    3.50    3.10
   5   8  -6    9.00    3.10
  -5  -8   6   12.80    3.30
   4   8  -6    6.70    2.80
  -4  -8   6    5.50    2.80
   3   8  -6   46.00    4.50
  -3  -8   6   53.59    4.80
   2   8  -6   69.49    5.30
  -2  -8   6   83.29    5.00
  -2  -8   6   79.19    5.30
   1   8  -6   51.89    4.80
  -1  -8   6   57.39    4.40
  -1  -8   6   53.79    4.40
   0   8  -6   39.00    4.30
   0  -8   6   27.40    3.30
   0  -8   6   27.60    3.50
  -1   8  -6  136.09    6.80
  -1   8  -6  123.49    5.80
   1  -8   6  120.99    6.30
   1  -8   6  122.49    6.20
   1  -8   6  131.99    6.00
  -2   8  -6  280.47    9.00
  -2   8  -6  279.57    9.70
   2  -8   6  259.57    9.20
   2  -8   6  297.47    9.60
   2  -8   6  293.47   10.10
  -3   8  -6  241.38    8.70
  -3   8  -6  245.78    9.10
   3  -8   6  239.48    9.00
   3  -8   6  246.28    9.10
  -4   8  -6    8.90    2.70
  -4   8  -6    4.40    2.60
   4  -8   6    7.30    2.90
   4  -8   6    3.10    2.70
  -5   8  -6  146.19    7.50
  -5   8  -6  145.39    7.50
   5  -8   6  155.88    7.70
   5  -8   6  165.08    8.30
  -6   8  -6  234.68    9.70
  -6   8  -6  256.37    9.90
  -6   8  -6  241.78   10.10
   6  -8   6  252.67   10.50
   6  -8   6  253.07   10.00
  -7   8  -6  208.28    9.90
  -7   8  -6  224.58    9.90
  -7   8  -6  228.98    9.80
   7  -8   6  214.98    9.70
   7  -8   6  209.28   10.50
  -8   8  -6   44.10    6.00
  -8   8  -6   35.40    5.10
  -8   8  -6   45.90    5.50
   8  -8   6   32.90    5.10
   8  -8   6   41.00    5.80
  -9   8  -6   -1.30    3.00
  -9   8  -6    0.60    3.60
   9  -8   6   -2.40    3.40
   9  -8   6    4.90    4.00
 -10   8  -6   12.50    4.30
 -10   8  -6   20.30    5.20
  10  -8   6   23.00    5.40
  10  -8   6   12.20    4.50
  10   7  -6   41.00    5.50
 -10  -7   6   20.40    4.70
   9   7  -6   20.10    4.20
  -9  -7   6   21.40    4.50
   8   7  -6   13.10    3.60
  -8  -7   6    9.40    3.60
   7   7  -6   80.69    6.30
  -7  -7   6   63.59    5.90
   6   7  -6   66.19    5.60
  -6  -7   6   65.99    5.70
   5   7  -6   11.40    3.00
  -5  -7   6   16.80    3.40
   4   7  -6   -0.40    2.10
  -4  -7   6    1.10    2.40
   3   7  -6   19.70    3.20
  -3  -7   6   15.80    3.00
   2   7  -6   -1.80    1.80
  -2  -7   6    3.70    1.90
  -2  -7   6    1.50    2.00
   1   7  -6  147.59    6.60
  -1  -7   6  155.48    6.50
  -1  -7   6  155.28    6.00
   0   7  -6  405.06   11.40
   0   7  -6  409.86   10.00
   0  -7   6  424.86   11.10
   0  -7   6  400.76   10.60
   0  -7   6  404.26   10.00
  -1   7  -6  329.67    9.00
  -1   7  -6  298.47    9.60
   1  -7   6  330.57    9.20
   1  -7   6  304.47    9.20
  -2   7  -6   42.20    3.80
  -2   7  -6   49.00    4.40
   2  -7   6   44.60    3.70
   2  -7   6   47.30    4.10
  -3   7  -6    5.10    2.30
  -3   7  -6    6.90    2.30
   3  -7   6    2.00    2.20
   3  -7   6    5.30    2.00
  -4   7  -6   28.70    3.60
  -4   7  -6   26.10    3.60
  -4   7  -6   28.60    3.60
   4  -7   6   26.60    3.60
  -5   7  -6   41.10    4.20
  -5   7  -6   47.70    4.80
  -5   7  -6   37.00    4.10
   5  -7   6   39.20    4.20
   5  -7   6   34.90    4.20
  -6   7  -6    4.50    2.50
  -6   7  -6    5.20    2.50
  -6   7  -6    2.90    2.50
   6  -7   6    4.10    2.80
   6  -7   6   -0.40    2.70
  -7   7  -6   12.10    3.20
  -7   7  -6   15.60    3.30
  -7   7  -6   10.80    3.20
   7  -7   6   13.90    3.80
   7  -7   6   15.50    3.70
  -8   7  -6  114.89    7.00
  -8   7  -6  115.49    7.20
  -8   7  -6  104.39    7.70
   8  -7   6  105.59    7.30
   8  -7   6  108.89    8.10
  -9   7  -6   60.19    6.60
  -9   7  -6   54.99    5.60
   9  -7   6   61.09    6.50
   9  -7   6   72.69    6.50
 -10   7  -6   18.20    4.30
 -10   7  -6   15.80    4.60
  10  -7   6   20.50    4.60
  10  -7   6   27.60    5.40
 -11   7  -6   -2.00    3.70
 -11   7  -6    3.70    5.80
  11  -7   6    2.80    4.40
  11  -7   6    6.80    6.10
  11   6  -6   30.70    5.00
 -11  -6   6   32.80    5.70
  10   6  -6    2.90    3.00
 -10  -6   6    2.50    3.30
   9   6  -6   56.99    5.60
  -9  -6   6   69.69    6.50
   8   6  -6   89.49    6.70
  -8  -6   6   89.39    6.90
   7   6  -6   25.90    4.00
  -7  -6   6   22.60    3.90
   6   6  -6   -3.20    2.10
  -6  -6   6   -1.00    2.40
   5   6  -6   10.90    2.70
  -5  -6   6   11.60    3.00
   4   6  -6   36.20    3.90
  -4  -6   6   36.60    3.90
   3   6  -6  283.67    8.90
  -3  -6   6  273.47    8.90
  -3  -6   6  261.27    8.10
   2   6  -6  173.18    6.70
  -2  -6   6  175.78    6.00
  -2  -6   6  167.98    6.80
   1   6  -6  607.64   12.30
   1   6  -6  591.84   14.00
  -1  -6   6  599.44   13.10
  -1  -6   6  619.94   14.20
   0   6  -6  428.16   11.20
   0   6  -6  434.76   10.10
   0  -6   6  453.15   11.10
   0  -6   6  428.76   10.50
  -1   6  -6  123.99    5.50
  -1   6  -6  115.99    4.90
   1  -6   6  118.79    5.10
   1  -6   6  115.69    5.00
  -2   6  -6   40.20    3.50
  -2   6  -6   48.20    3.90
   2  -6   6   46.70    3.60
   2  -6   6   38.30    3.50
  -3   6  -6   87.89    5.00
  -3   6  -6   90.79    5.00
  -3   6  -6   95.89    5.10
   3  -6   6   84.99    5.00
   3  -6   6   91.39    4.50
  -4   6  -6  162.68    6.60
  -4   6  -6  155.38    6.80
  -4   6  -6  156.18    6.50
   4  -6   6  170.58    6.80
   4  -6   6  154.68    5.90
  -5   6  -6   10.50    2.60
  -5   6  -6    8.60    2.40
  -5   6  -6    5.50    2.60
   5  -6   6    8.90    2.20
   5  -6   6    7.40    2.60
  -6   6  -6   22.60    3.60
  -6   6  -6   19.20    3.30
  -6   6  -6   21.30    3.20
   6  -6   6   22.10    3.50
  -7   6  -6   -1.50    2.40
  -7   6  -6   -0.50    2.30
  -7   6  -6    1.20    2.10
   7  -6   6   -5.90    2.20
  -8   6  -6   33.70    4.40
  -8   6  -6   35.50    4.60
  -8   6  -6   42.00    4.40
   8  -6   6   39.10    4.80
   8  -6   6   43.50    5.10
  -9   6  -6   78.29    6.70
  -9   6  -6   84.49    6.80
   9  -6   6   70.69    6.30
   9  -6   6   86.89    7.50
 -10   6  -6  164.18    9.60
 -10   6  -6  161.88    8.80
  10  -6   6  164.28    9.90
  10  -6   6  151.48    9.10
 -11   6  -6   17.10    4.80
 -11   6  -6   12.10    4.20
  11  -6   6   10.80    4.40
  11  -6   6   14.30    4.50
  11   5  -6   55.99    5.90
 -11  -5   6   49.10    6.20
  10   5  -6   20.10    4.00
 -10  -5   6    9.70    3.70
   9   5  -6   19.30    3.80
  -9  -5   6   13.30    3.60
   8   5  -6  175.38    8.10
  -8  -5   6  171.48    8.60
   7   5  -6  486.65   13.30
  -7  -5   6  463.05   13.70
   6   5  -6  530.75   13.60
  -6  -5   6  519.15   14.10
   5   5  -6  500.75   12.70
  -5  -5   6  504.45   13.30
   4   5  -6   16.70    2.70
  -4  -5   6   10.40    2.50
   3   5  -6  177.58    6.50
  -3  -5   6  174.28    5.30
  -3  -5   6  176.98    6.80
   2   5  -6 1627.74   28.70
   2   5  -6 1655.43   30.20
  -2  -5   6 1712.53   28.90
  -2  -5   6 1693.03   30.70
   1   5  -6 1205.98   21.00
   1   5  -6 1180.38   22.70
  -1  -5   6 1185.68   22.90
  -1  -5   6 1196.38   21.70
   0   5  -6    5.50    1.80
   0   5  -6    3.70    1.40
   0  -5   6    5.20    1.60
   0  -5   6    4.60    1.60
  -1   5  -6  274.77    7.30
  -1   5  -6  252.47    7.60
   1  -5   6  249.58    7.20
   1  -5   6  264.97    7.50
  -2   5  -6  108.79    4.90
  -2   5  -6  116.29    4.80
  -2   5  -6  120.59    5.00
   2  -5   6  121.09    4.90
   2  -5   6  118.19    5.10
  -3   5  -6    0.50    1.50
  -3   5  -6    3.10    1.70
  -3   5  -6    0.20    1.70
   3  -5   6    0.90    1.70
   3  -5   6    1.30    1.50
  -4   5  -6   54.69    3.90
  -4   5  -6   52.39    4.30
  -4   5  -6   56.89    4.20
   4  -5   6   58.29    4.10
   4  -5   6   61.59    3.80
  -5   5  -6   45.80    3.90
  -5   5  -6   43.30    3.70
  -5   5  -6   45.90    4.10
   5  -5   6   40.40    3.50
   5  -5   6   39.90    3.60
  -6   5  -6   15.80    2.60
  -6   5  -6   11.20    2.60
  -6   5  -6   12.90    2.90
   6  -5   6   15.00    2.60
   6  -5   6   12.60    2.90
  -7   5  -6   41.00    4.50
  -7   5  -6   55.49    4.60
  -7   5  -6   46.90    4.50
   7  -5   6   51.39    4.50
   7  -5   6   42.90    4.40
  -8   5  -6   62.99    5.40
  -8   5  -6   58.29    5.40
  -8   5  -6   64.29    5.80
   8  -5   6   62.09    5.50
  -9   5  -6   81.29    6.80
  -9   5  -6   73.59    6.00
   9  -5   6   74.29    6.20
   9  -5   6   58.79    5.80
 -10   5  -6    3.30    2.90
 -10   5  -6    3.00    2.80
  10  -5   6   -0.10    3.30
  10  -5   6    5.30    3.10
 -11   5  -6   11.70    3.90
 -11   5  -6   15.90    4.20
  11  -5   6   13.60    4.10
  11  -5   6   14.50    4.60
 -12   5  -6   86.39    8.10
 -12   5  -6   76.79    7.30
  12  -5   6   86.29    7.90
  12  -5   6   83.19    7.60
  12   4  -6   37.50    5.40
 -12  -4   6   43.10    6.00
  11   4  -6   20.40    4.20
 -11  -4   6   13.50    4.20
  10   4  -6   18.20    3.80
 -10  -4   6   12.30    4.00
   9   4  -6   87.79    6.30
  -9  -4   6   81.09    6.60
   8   4  -6  156.28    7.30
  -8  -4   6  140.19    7.80
   7   4  -6  155.38    7.10
  -7  -4   6  168.78    7.80
   6   4  -6    7.90    2.50
  -6  -4   6    4.70    2.40
   5   4  -6   66.99    4.50
  -5  -4   6   64.69    4.60
   4   4  -6  499.25   11.80
  -4  -4   6  478.35   12.10
   3   4  -6   27.60    2.70
  -3  -4   6   28.10    3.00
  -3  -4   6   27.10    2.00
   2   4  -6   57.19    2.50
   2   4  -6   59.89    3.70
  -2  -4   6   57.49    3.90
  -2  -4   6   56.09    2.80
   1   4  -6 4063.79   63.89
   1   4  -6 3938.51   65.29
  -1  -4   6 4011.50   65.79
  -1  -4   6 4040.80   64.09
   0   4  -6  479.25   10.20
   0   4  -6  478.35   10.80
   0  -4   6  489.95   11.20
   0  -4   6  504.75   10.30
  -1   4  -6    2.30    1.40
  -1   4  -6    2.80    1.20
  -1   4  -6    1.20    1.30
   1  -4   6    1.50    1.40
   1  -4   6    2.10    1.30
  -2   4  -6 1392.16   24.90
  -2   4  -6 1393.06   24.70
  -2   4  -6 1371.36   25.00
   2  -4   6 1350.36   25.00
   2  -4   6 1407.96   24.80
  -3   4  -6 1193.08   21.90
  -3   4  -6 1182.08   22.50
  -3   4  -6 1203.78   22.20
   3  -4   6 1183.48   22.10
   3  -4   6 1185.18   22.10
  -4   4  -6  420.16   10.30
  -4   4  -6  421.46   10.00
  -4   4  -6  415.36   10.60
   4  -4   6  431.86   10.10
   4  -4   6  408.76   10.30
  -5   4  -6   16.30    2.50
  -5   4  -6   16.90    2.30
  -5   4  -6   15.30    2.60
   5  -4   6   16.60    2.30
   5  -4   6   17.40    2.60
  -6   4  -6  700.93   16.60
  -6   4  -6  733.53   16.40
  -6   4  -6  738.83   15.40
   6  -4   6  720.33   16.20
   6  -4   6  727.33   15.50
  -7   4  -6  910.51   20.30
  -7   4  -6  895.51   19.90
  -7   4  -6  941.21   18.90
   7  -4   6  891.71   19.80
   7  -4   6  935.91   19.00
  -8   4  -6 1013.30   22.70
  -8   4  -6 1043.50   22.40
   8  -4   6 1045.10   22.40
   8  -4   6 1007.70   21.00
  -9   4  -6   69.69    6.10
  -9   4  -6   70.09    5.90
   9  -4   6   67.69    5.70
 -10   4  -6    2.50    2.90
 -10   4  -6    2.20    2.90
  10  -4   6    3.20    3.00
  10  -4   6    3.60    3.10
 -11   4  -6   53.79    6.00
 -11   4  -6   53.79    5.90
  11  -4   6   51.89    6.00
  11  -4   6   51.89    5.50
 -12   4  -6   26.20    4.90
 -12   4  -6   31.00    5.50
  12  -4   6   27.50    5.30
  12  -4   6   27.40    5.00
  12   3  -6    9.10    3.80
 -12  -3   6   10.40    4.00
  11   3  -6    6.60    3.30
 -11  -3   6   -3.40    3.20
  10   3  -6    0.30    2.70
 -10  -3   6   -0.40    2.90
   9   3  -6    3.90    2.60
  -9  -3   6    0.10    2.40
   8   3  -6   11.90    2.80
  -8  -3   6    7.50    2.80
   7   3  -6  305.37    9.50
  -7  -3   6  319.57   10.30
   6   3  -6  409.56   10.90
  -6  -3   6  407.86   11.40
   5   3  -6  287.27    8.50
  -5  -3   6  315.87    9.20
   4   3  -6   79.29    4.20
  -4  -3   6   77.09    4.20
   3   3  -6  452.05    8.50
   3   3  -6  452.25   10.50
  -3  -3   6  471.05    8.50
  -3  -3   6  458.75   11.00
   2   3  -6 1699.03   29.90
   2   3  -6 1735.43   28.10
  -2  -3   6 1702.73   28.00
  -2  -3   6 1729.93   30.60
   1   3  -6  199.58    5.80
   1   3  -6  203.08    5.10
  -1  -3   6  205.78    6.30
  -1  -3   6  203.28    4.90
   0   3  -6  763.02   14.20
   0   3  -6  757.02   14.70
   0   3  -6  758.32   13.90
   0  -3   6  760.52   14.00
   0  -3   6  790.72   15.40
  -1   3  -6 1160.98   21.00
  -1   3  -6 1174.78   21.00
  -1   3  -6 1198.98   20.70
   1  -3   6 1173.98   21.60
   1  -3   6 1167.68   20.60
  -2   3  -6 2047.00   35.20
  -2   3  -6 2113.69   34.90
  -2   3  -6 2110.89   35.00
   2  -3   6 2061.29   34.80
   2  -3   6 2034.80   35.30
  -3   3  -6 1302.27   23.90
  -3   3  -6 1314.77   23.00
  -3   3  -6 1295.47   23.40
   3  -3   6 1304.97   23.40
   3  -3   6 1289.57   23.50
  -4   3  -6  144.89    5.60
  -4   3  -6  146.49    4.90
  -4   3  -6  151.98    5.40
   4  -3   6  152.08    5.20
   4  -3   6  149.59    5.50
  -5   3  -6   10.90    2.00
  -5   3  -6   14.90    2.00
  -5   3  -6    8.70    2.00
   5  -3   6   16.70    2.20
   5  -3   6   11.20    2.10
  -6   3  -6   89.99    4.20
  -6   3  -6   85.79    4.70
  -6   3  -6   79.79    4.90
   6  -3   6   95.69    4.60
   6  -3   6   87.59    5.00
  -7   3  -6    9.00    2.10
  -7   3  -6   10.10    2.70
  -7   3  -6   16.90    2.90
   7  -3   6    9.10    2.30
   7  -3   6   10.90    2.60
  -8   3  -6   65.79    5.20
  -8   3  -6   48.90    4.60
   8  -3   6   53.99    4.90
   8  -3   6   60.39    4.70
  -9   3  -6  298.37   10.30
  -9   3  -6  303.37   10.80
   9  -3   6  303.07   10.60
   9  -3   6  303.87    9.60
 -10   3  -6   71.59    6.00
 -10   3  -6   57.79    5.40
  10  -3   6   58.59    5.00
  10  -3   6   64.49    5.70
 -11   3  -6    5.20    3.10
 -11   3  -6    0.80    2.70
  11  -3   6   -2.70    2.70
  11  -3   6    2.10    3.00
 -12   3  -6   92.89    7.90
 -12   3  -6   93.49    7.50
  12  -3   6   72.09    7.00
  12  -3   6   98.69    7.90
 -13   3  -6   46.40    6.10
 -13   3  -6   51.69    6.50
  13  -3   6   47.20    6.20
  13  -3   6   44.10    6.30
  12   2  -6   -3.70    2.90
 -12  -2   6   -1.30    3.10
  11   2  -6    7.60    3.40
 -11  -2   6    1.50    3.10
  10   2  -6   40.40    4.80
 -10  -2   6   38.10    4.80
   9   2  -6    2.60    2.50
  -9  -2   6    4.70    2.70
   8   2  -6   -1.90    1.90
  -8  -2   6    0.50    2.30
   7   2  -6   14.80    2.80
  -7  -2   6    8.10    2.50
   6   2  -6   13.00    2.50
  -6  -2   6   13.10    2.60
   5   2  -6  196.78    6.60
  -5  -2   6  217.28    7.10
   4   2  -6 1187.18   19.80
   4   2  -6 1202.28   22.20
  -4  -2   6 1179.68   22.50
   3   2  -6  941.41   18.10
   3   2  -6  984.50   16.40
  -3  -2   6  955.70   18.70
   2   2  -6  704.03   12.40
   2   2  -6  668.83   13.50
  -2  -2   6  706.43   14.20
  -2  -2   6  686.03   11.60
   1   2  -6    0.90    0.70
   1   2  -6    0.90    1.10
   1   2  -6    2.40    0.90
  -1  -2   6    0.20    0.70
  -1  -2   6    1.70    1.10
   0   2  -6   21.90    1.60
   0   2  -6   22.90    1.90
   0   2  -6   22.30    1.90
   0  -2   6   26.70    2.30
   0  -2   6   22.70    1.70
  -1   2  -6   48.40    2.40
  -1   2  -6   47.50    2.70
  -1   2  -6   51.39    2.50
   1  -2   6   48.50    2.90
   1  -2   6   50.99    2.50
  -2   2  -6  231.48    5.60
  -2   2  -6  231.08    5.90
  -2   2  -6  220.38    6.10
   2  -2   6  221.18    5.80
   2  -2   6  223.38    6.20
  -3   2  -6  668.53   12.50
  -3   2  -6  682.63   13.30
  -3   2  -6  683.23   13.70
   3  -2   6  647.74   13.10
   3  -2   6  642.24   13.30
  -4   2  -6  216.88    6.70
  -4   2  -6  225.28    6.50
  -4   2  -6  228.58    5.60
   4  -2   6  224.98    6.40
   4  -2   6  213.38    6.40
  -5   2  -6    2.20    1.50
  -5   2  -6    1.00    1.40
  -5   2  -6    7.20    1.40
   5  -2   6    2.00    1.40
   5  -2   6    5.20    1.80
  -6   2  -6   99.39    5.10
  -6   2  -6  104.09    5.00
  -6   2  -6  103.79    4.00
   6  -2   6  104.19    4.60
   6  -2   6  101.39    5.00
  -7   2  -6  211.48    7.40
  -7   2  -6  201.38    6.10
  -7   2  -6  205.68    7.50
   7  -2   6  217.08    7.10
   7  -2   6  204.08    7.40
  -8   2  -6  284.57    9.40
  -8   2  -6  258.67    8.90
  -8   2  -6  272.97    8.70
   8  -2   6  260.57    8.90
   8  -2   6  270.17    8.50
  -9   2  -6   25.70    3.80
  -9   2  -6   35.70    4.30
  -9   2  -6   31.00    3.70
   9  -2   6   27.20    3.60
   9  -2   6   27.40    4.00
 -10   2  -6  153.98    7.70
 -10   2  -6  139.29    7.60
 -10   2  -6  126.39    6.80
  10  -2   6  136.69    7.00
  10  -2   6  131.69    7.30
 -11   2  -6  275.57   10.60
 -11   2  -6  261.37   10.00
 -11   2  -6  282.67   10.90
  11  -2   6  281.67   10.80
  11  -2   6  265.07   10.00
 -12   2  -6  108.29    7.80
 -12   2  -6  102.69    7.60
  12  -2   6  103.19    7.90
  12  -2   6  101.39    7.70
 -13   2  -6    5.70    3.70
 -13   2  -6    7.40    3.80
  13  -2   6   10.20    4.20
  13  -2   6   13.50    4.20
  13   1  -6   18.30    4.70
  12   1  -6   -0.60    3.20
 -12  -1   6   -4.00    3.20
 -12  -1   6   -1.40    3.20
  11   1  -6    3.80    3.10
 -11  -1   6    5.10    3.30
 -11  -1   6    1.50    3.00
  10   1  -6  118.99    7.20
 -10  -1   6  119.99    7.30
 -10  -1   6  122.19    7.30
   9   1  -6    3.20    2.70
  -9  -1   6   12.10    3.00
  -9  -1   6    9.30    3.00
   8   1  -6  107.49    6.00
  -8  -1   6  106.79    6.00
  -8  -1   6  114.69    6.10
   7   1  -6  192.68    7.30
  -7  -1   6  200.88    7.40
  -7  -1   6  196.18    7.40
   6   1  -6  518.45   11.40
   6   1  -6  508.05   12.40
  -6  -1   6  522.75   12.50
  -6  -1   6  511.35   12.50
   5   1  -6  405.06    8.30
   5   1  -6  414.36   10.20
  -5  -1   6  404.06   10.10
  -5  -1   6  398.66   10.20
   4   1  -6  175.48    4.40
   4   1  -6  166.08    5.60
  -4  -1   6  165.58    5.70
  -4  -1   6  177.48    6.00
   3   1  -6   14.70    1.90
   3   1  -6   12.60    1.30
  -3  -1   6   12.50    1.90
  -3  -1   6    9.60    1.70
   2   1  -6   19.50    1.60
   2   1  -6   13.20    1.70
  -2  -1   6   16.40    1.80
   1   1  -6  902.31   16.40
   1   1  -6  899.01   14.90
   1   1  -6  918.21   16.00
  -1  -1   6  937.01   17.20
  -1  -1   6  928.41   15.00
   0   1  -6  591.74   11.20
   0   1  -6  612.64   10.70
   0   1  -6  590.54   11.40
   0  -1   6  625.94   10.70
   0  -1   6  605.74   12.10
  -1   1  -6  940.01   16.30
  -1   1  -6  955.60   16.50
  -1   1  -6  946.51   17.00
   1  -1   6  948.11   17.40
  -2   1  -6  472.75    8.90
  -2   1  -6  480.15    9.70
  -2   1  -6  480.05   10.10
   2  -1   6  476.75   10.00
  -3   1  -6  232.68    5.10
  -3   1  -6  223.88    6.10
  -3   1  -6  230.58    6.40
   3  -1   6  230.98    6.20
  -4   1  -6    3.70    1.40
  -4   1  -6    2.20    1.30
  -4   1  -6    3.60    0.90
   4  -1   6    2.00    1.30
  -5   1  -6  206.98    5.00
  -5   1  -6  204.88    6.50
  -5   1  -6  190.68    6.20
   5  -1   6  209.58    6.30
  -6   1  -6  349.57    9.20
  -6   1  -6  350.96    7.80
  -6   1  -6  363.06    9.50
  -6   1  -6  369.46    9.70
   6  -1   6  361.36    9.20
  -7   1  -6   12.80    2.40
  -7   1  -6   10.80    2.40
  -7   1  -6   13.30    2.30
  -7   1  -6   14.40    2.40
   7  -1   6    7.30    2.00
  -8   1  -6   97.59    5.60
  -8   1  -6   99.29    5.30
  -8   1  -6   96.29    5.40
   8  -1   6   86.39    5.40
   8  -1   6  100.69    5.40
  -9   1  -6  458.65   12.80
  -9   1  -6  441.16   12.30
  -9   1  -6  445.86   12.60
   9  -1   6  436.26   12.30
   9  -1   6  440.56   12.10
 -10   1  -6   88.29    6.40
 -10   1  -6   59.59    5.20
 -10   1  -6   72.19    6.00
  10  -1   6   57.79    5.00
  10  -1   6   74.09    5.80
 -11   1  -6   -0.20    2.80
 -11   1  -6    0.50    2.60
 -11   1  -6   -0.50    2.60
  11  -1   6    1.60    2.70
  11  -1   6    2.20    2.80
 -12   1  -6   35.60    4.70
 -12   1  -6   36.20    4.90
 -12   1  -6   34.30    4.70
  12  -1   6   41.50    5.00
  12  -1   6   35.40    5.00
  12  -1   6   45.20    5.20
 -13   1  -6    5.50    3.50
 -13   1  -6    1.20    3.10
  13  -1   6    1.90    3.60
  13  -1   6    2.30    3.50
  13   0  -6   -1.40    3.40
 -13   0   6    0.10    3.60
  12   0  -6   55.89    6.20
 -12   0   6   46.80    7.90
 -12   0   6   49.99    5.70
  11   0  -6  150.98    8.20
 -11   0   6  145.69    8.00
 -11   0   6  156.48    8.40
  10   0  -6   87.19    6.50
 -10   0   6   86.29    6.60
 -10   0   6   89.79    6.30
   9   0  -6    8.70    2.80
  -9   0   6    6.70    2.70
  -9   0   6    6.60    2.60
   8   0  -6   13.70    2.80
  -8   0   6   10.10    2.80
  -8   0   6    9.70    2.70
   7   0  -6  179.48    5.60
   7   0  -6  169.08    6.80
  -7   0   6  176.18    7.10
  -7   0   6  177.18    6.90
   6   0  -6  914.71   18.60
   6   0  -6  900.51   16.90
  -6   0   6  928.21   18.60
  -6   0   6  881.51   18.60
   5   0  -6 1384.46   23.90
   5   0  -6 1479.95   25.00
   5   0  -6 1466.85   26.50
  -5   0   6 1452.15   26.70
  -5   0   6 1465.55   26.40
  -5   0   6 1477.95   23.50
   4   0  -6 1406.66   23.80
   4   0  -6 1397.26   25.00
  -4   0   6 1380.66   24.90
  -4   0   6 1390.96   25.10
   3   0  -6   49.70    2.40
   3   0  -6   52.69    3.00
  -3   0   6   52.79    3.10
  -3   0   6   52.89    2.90
   2   0  -6  223.38    5.40
   2   0  -6  230.38    5.80
  -2   0   6  233.38    6.00
  -2   0   6  237.38    6.20
   1   0  -6 1312.37   22.30
   1   0  -6 1323.07   22.30
   1   0  -6 1316.57   20.90
  -1   0   6 1319.17   22.90
  -1   0   6 1305.37   22.30
   0   0  -6 3917.21   61.59
   0   0  -6 3843.22   60.49
   0   0  -6 3942.91   60.89
   0   0   6 3787.02   61.89
  -1   0  -6   31.90    1.90
  -1   0  -6   34.80    2.10
  -1   0  -6   33.30    1.60
   1   0   6   31.40    2.20
  -2   0  -6    2.50    1.00
  -2   0  -6    2.30    0.60
  -2   0  -6    7.10    1.20
   2   0   6    2.70    1.10
  -3   0  -6  208.58    4.10
  -3   0  -6  226.78    5.80
  -3   0  -6  205.78    5.80
   3   0   6  199.38    5.60
  -4   0  -6   40.90    1.70
  -4   0  -6   41.80    2.90
  -4   0  -6   38.40    2.80
  -4   0  -6   46.00    3.00
   4   0   6   36.80    2.80
  -5   0  -6   19.10    2.20
  -5   0  -6   24.80    2.40
  -5   0  -6   26.90    1.60
  -5   0  -6   24.80    2.50
   5   0   6   25.20    2.40
  -6   0  -6  128.39    5.20
  -6   0  -6  124.39    5.10
  -6   0  -6  129.49    3.70
  -6   0  -6  121.19    5.10
  -7   0  -6   18.90    2.60
  -7   0  -6   16.20    2.50
  -7   0  -6   20.30    2.80
   7   0   6   17.60    2.50
  -8   0  -6  492.95   12.50
  -8   0  -6  470.15   12.20
  -8   0  -6  470.25   12.30
   8   0   6  482.15   12.20
  -9   0  -6  921.21   20.30
  -9   0  -6  947.21   20.60
  -9   0  -6  968.70   20.50
   9   0   6  938.71   20.30
 -10   0  -6  614.24   15.40
 -10   0  -6  591.74   15.50
 -10   0  -6  586.54   15.40
  10   0   6  611.94   15.60
 -11   0  -6   37.00    4.60
 -11   0  -6   29.10    4.10
 -11   0  -6   29.40    4.10
  11   0   6   25.60    4.00
  11   0   6   26.50    4.10
 -12   0  -6    9.20    3.50
 -12   0  -6    7.00    3.00
  12   0   6    7.00    3.30
  12   0   6    5.20    3.20
 -13   0  -6   -2.90    2.80
 -13   0  -6   -4.60    2.70
  13   0   6    8.30    3.70
  13   0   6    2.30    3.30
  13  -1  -6  146.29    9.50
 -13   1   6  147.29    9.30
  12  -1  -6   92.49    7.60
 -12   1   6  102.99    8.10
  11  -1  -6   47.60    5.40
 -11   1   6   36.40    5.00
  10  -1  -6   22.30    3.90
 -10   1   6   14.20    3.70
 -10   1   6   22.30    3.60
   9  -1  -6    7.00    2.70
  -9   1   6    7.90    2.70
  -9   1   6    8.30    3.00
   8  -1  -6   48.50    4.40
   8  -1  -6   49.70    3.80
  -8   1   6   48.80    4.40
  -8   1   6   49.20    4.30
   7  -1  -6   44.60    3.50
   7  -1  -6   39.80    3.90
  -7   1   6   38.80    4.10
  -7   1   6   34.60    3.50
   6  -1  -6 1837.02   32.90
   6  -1  -6 1804.12   31.50
  -6   1   6 1801.52   32.90
  -6   1   6 1851.61   32.30
   5  -1  -6 3620.44   56.99
   5  -1  -6 3616.44   59.79
   5  -1  -6 3602.54   58.59
  -5   1   6 3670.73   59.99
  -5   1   6 3598.74   59.09
   4  -1  -6 1239.78   20.00
   4  -1  -6 1213.08   22.40
   4  -1  -6 1235.18   21.60
  -4   1   6 1197.58   22.50
  -4   1   6 1251.97   22.00
   3  -1  -6   17.50    1.10
   3  -1  -6   19.60    1.80
   3  -1  -6   20.10    2.10
  -3   1   6   17.10    1.80
  -3   1   6   15.00    1.90
   2  -1  -6 2119.39   35.40
   2  -1  -6 2190.38   34.00
   2  -1  -6 2154.88   35.70
  -2   1   6 2229.98   35.80
  -2   1   6 2123.09   35.80
   1  -1  -6 4236.68   67.99
   1  -1  -6 4467.55   66.79
   1  -1  -6 4202.68   67.69
  -1   1   6 4301.57   67.79
  -1   1   6 4266.27   68.19
   0  -1  -6  962.30   17.50
   0  -1  -6  999.60   16.80
   0  -1  -6 1043.30   16.80
   0   1   6  990.80   16.80
   0   1   6  996.10   17.60
  -1  -1  -6  250.97    5.00
  -1  -1  -6  256.17    5.70
  -1  -1  -6  261.07    6.20
   1   1   6  267.37    6.10
   1   1   6  270.27    5.00
  -2  -1  -6 2645.74   42.50
  -2  -1  -6 2574.84   42.10
   2   1   6 2573.54   42.20
  -3  -1  -6  698.03   13.50
  -3  -1  -6  697.63   13.50
  -3  -1  -6  705.73   13.60
   3   1   6  701.03   13.50
  -4  -1  -6 2446.46   40.90
  -4  -1  -6 2485.05   40.90
  -4  -1  -6 2421.06   40.90
   4   1   6 2445.86   40.80
  -5  -1  -6  422.86    9.90
  -5  -1  -6  439.36   10.20
  -5  -1  -6  429.76   10.10
  -5  -1  -6  439.66    7.70
   5   1   6  436.36    7.60
   5   1   6  416.56    9.90
  -6  -1  -6   80.39    4.10
  -6  -1  -6   71.89    4.00
  -6  -1  -6   73.49    2.50
  -6  -1  -6   76.19    4.10
   6   1   6   73.19    2.50
   6   1   6   65.19    3.90
  -7  -1  -6   21.20    2.70
  -7  -1  -6   25.30    2.80
  -7  -1  -6   23.30    2.80
   7   1   6   27.60    3.00
  -8  -1  -6    8.30    2.30
  -8  -1  -6   14.60    2.80
  -8  -1  -6   12.60    2.70
   8   1   6    9.10    2.40
  -9  -1  -6   23.40    3.50
  -9  -1  -6   22.00    3.40
  -9  -1  -6   25.90    3.50
   9   1   6   20.90    3.40
 -10  -1  -6    0.10    2.60
 -10  -1  -6    2.60    2.70
 -10  -1  -6    3.40    2.70
  10   1   6    1.60    2.70
 -11  -1  -6    5.90    3.00
 -11  -1  -6    5.10    3.00
  11   1   6    6.50    3.00
 -12  -1  -6   -0.20    2.40
 -12  -1  -6    0.20    2.90
  12   1   6    5.30    3.10
 -13  -1  -6    0.00    3.00
 -13  -1  -6   -2.20    2.80
  13   1   6   -2.40    3.10
  13   1   6    1.90    3.20
  13  -2  -6   12.10    4.50
  12  -2  -6   20.70    4.50
 -12   2   6   21.50    4.70
  11  -2  -6  126.29    7.60
 -11   2   6  101.59    7.30
  10  -2  -6   55.89    5.50
 -10   2   6   57.69    5.80
   9  -2  -6   -0.70    2.00
   9  -2  -6    1.40    2.50
  -9   2   6   -0.20    2.50
  -9   2   6    0.90    2.30
   8  -2  -6  247.88    8.80
   8  -2  -6  242.98    7.90
  -8   2   6  244.18    8.90
  -8   2   6  246.48    8.20
   7  -2  -6 1266.27   25.00
   7  -2  -6 1247.88   23.80
  -7   2   6 1261.27   25.10
  -7   2   6 1286.17   23.90
   6  -2  -6  685.63   15.10
   6  -2  -6  668.03   12.90
   6  -2  -6  702.53   14.40
  -6   2   6  681.03   14.10
  -6   2   6  664.73   15.10
   5  -2  -6  109.19    3.50
   5  -2  -6  112.69    4.50
   5  -2  -6  108.89    4.90
  -5   2   6  108.89    5.00
  -5   2   6  118.89    4.40
   4  -2  -6  589.74   10.80
   4  -2  -6  572.24   12.00
   4  -2  -6  585.24   12.50
  -4   2   6  577.44   12.50
  -4   2   6  599.44   11.60
   3  -2  -6  636.44   12.40
   3  -2  -6  623.04   11.20
   3  -2  -6  619.84   12.60
  -3   2   6  614.14   12.60
  -3   2   6  622.04   11.80
   2  -2  -6   54.29    2.10
   2  -2  -6   56.29    2.70
   2  -2  -6   51.59    2.80
  -2   2   6   54.99    2.40
  -2   2   6   53.69    2.80
   1  -2  -6   41.70    2.40
   1  -2  -6   44.00    1.90
  -1   2   6   43.30    2.30
  -1   2   6   47.00    2.20
   0  -2  -6  373.76    7.60
   0  -2  -6  392.16    8.20
   0   2   6  377.56    7.50
   0   2   6  391.06    7.80
  -1  -2  -6  397.96    8.10
  -1  -2  -6  405.96    8.50
   1   2   6  398.36    7.20
   1   2   6  385.96    8.00
  -2  -2  -6  417.76    9.10
  -2  -2  -6  438.46    9.00
  -2  -2  -6  431.66    8.90
   2   2   6  433.66    8.90
   2   2   6  430.36    7.80
  -3  -2  -6    3.50    1.30
  -3  -2  -6    3.90    1.20
  -3  -2  -6    3.30    1.20
   3   2   6    5.60    1.40
  -4  -2  -6   95.79    4.00
  -4  -2  -6   96.49    3.80
  -4  -2  -6   94.99    4.00
   4   2   6   89.39    3.80
  -5  -2  -6   45.70    3.20
  -5  -2  -6   53.19    3.30
  -5  -2  -6   48.50    3.00
   5   2   6   49.60    1.60
   5   2   6   56.79    3.40
  -6  -2  -6  200.08    6.60
  -6  -2  -6  192.78    6.50
  -6  -2  -6  193.88    6.10
   6   2   6  205.38    6.60
  -7  -2  -6  415.46   10.10
  -7  -2  -6  394.66   10.60
  -7  -2  -6  395.76   10.70
   7   2   6  404.36   10.60
  -8  -2  -6  329.07    9.20
  -8  -2  -6  312.07    9.70
  -8  -2  -6  319.47    9.60
   8   2   6  322.07    9.70
  -9  -2  -6  428.26   11.40
  -9  -2  -6  417.26   12.20
  -9  -2  -6  429.76   12.10
   9   2   6  441.06   12.30
 -10  -2  -6   24.00    3.70
 -10  -2  -6   30.40    4.20
  10   2   6   24.80    3.80
 -11  -2  -6    1.10    2.70
 -11  -2  -6    0.60    2.50
  11   2   6    1.30    2.70
 -12  -2  -6    6.60    3.30
 -12  -2  -6    5.90    3.20
  12   2   6    7.70    3.20
 -13  -2  -6    0.80    2.90
 -13  -2  -6   -3.30    2.90
  13   2   6   -0.20    3.20
  12  -3  -6   69.19    6.70
 -12   3   6   68.99    6.70
  11  -3  -6   83.59    6.80
 -11   3   6   85.29    7.00
  10  -3  -6   -0.20    2.40
  10  -3  -6    2.00    2.70
 -10   3   6    2.40    2.90
   9  -3  -6    3.00    2.40
   9  -3  -6    1.20    2.60
  -9   3   6    4.50    2.90
   8  -3  -6  263.57    8.70
   8  -3  -6  286.57    9.60
  -8   3   6  255.87    9.40
   7  -3  -6   73.49    5.50
   7  -3  -6   61.39    4.80
   7  -3  -6   63.39    4.50
  -7   3   6   65.49    4.90
  -7   3   6   67.89    4.00
   6  -3  -6   -1.70    1.70
   6  -3  -6   -2.30    1.00
   6  -3  -6    0.00    1.40
  -6   3   6    2.30    1.30
  -6   3   6   -2.00    1.60
[truncated: 931,808 more chars]
