# Supplementary material for: Synthesis and crystal structure of the cluster (Et4N)[(Tp*)MoFe3S3(μ3-NSiMe3)(N3)3]
Source: Acta Crystallogr E Crystallogr Commun. 2024 May 31;80(Pt 6):691–4. doi: 10.1107/S2056989024004833 (PMC11151308; doi:10.1107/S2056989024004833)
Supplement: Supplementary file 2 [file e-80-00691-Isup2.hkl]

data_I                                                                          
_shelx_title ' mo_S1N3202_0m_a.res in P-1'                                      
_shelx_refln_list_code          4                                               
_shelx_F_calc_maximum      245.07                                               
_exptl_crystal_F_000      1026.00                                               
_reflns_d_resolution_high  0.7650                                               
                                                                                
loop_                                                                           
 _space_group_symop_operation_xyz                                               
 'x, y, z'                                                                      
 '-x, -y, -z'                                                                   
                                                                                
_cell_length_a    10.6890                                                       
_cell_length_b    11.3213                                                       
_cell_length_c    19.0298                                                       
_cell_angle_alpha  75.306                                                       
_cell_angle_beta   84.362                                                       
_cell_angle_gamma  86.829                                                       
                                                                                
_shelx_F_squared_multiplier     1.000                                           
                                                                                
loop_                                                                           
 _refln_index_h                                                                 
 _refln_index_k                                                                 
 _refln_index_l                                                                 
 _refln_F_squared_calc                                                          
 _refln_F_squared_meas                                                          
 _refln_F_squared_sigma                                                         
 _refln_observed_status                                                         
   1   0   0      42604.66      39284.25      1102.37 o                         
   2   0   0       9846.64      10473.51        74.76 o                         
   3   0   0      15402.45      16635.93       118.41 o                         
   4   0   0       3363.31       3482.09        29.71 o                         
   5   0   0       4351.00       4554.34        35.23 o                         
   6   0   0         12.84          3.67         3.16 o                         
   7   0   0       1850.34       1761.35        18.15 o                         
   8   0   0       2657.20       2737.55        23.64 o                         
   9   0   0       2335.81       2260.65        22.13 o                         
  10   0   0         15.23         19.99         6.23 o                         
  11   0   0          0.95         -8.47         9.58 o                         
  12   0   0        103.32         88.51        16.14 o                         
  13   0   0          2.47          0.70        14.14 o                         
 -12   1   0          3.88          5.01        18.77 o                         
 -11   1   0          0.10          2.20         7.70 o                         
 -10   1   0        452.77        465.14        11.60 o                         
  -9   1   0         24.77         26.53         4.93 o                         
  -8   1   0          0.22         -1.18         3.46 o                         
  -7   1   0       1011.70        943.56        12.02 o                         
  -6   1   0      13838.83      14180.40        84.36 o                         
  -5   1   0      22553.10      22506.08       136.85 o                         
  -4   1   0       5487.25       5475.21        37.02 o                         
  -3   1   0       1459.00       1571.27        13.90 o                         
  -2   1   0         47.98         50.87         2.53 o                         
  -1   1   0       7666.94       8722.09        69.52 o                         
   0   1   0       1544.50       1824.77        31.91 o                         
   1   1   0      12307.69      13107.64       118.59 o                         
   2   1   0        159.24        246.01         4.77 o                         
   3   1   0         94.76        111.14         3.88 o                         
   4   1   0       8562.66       9120.35        68.51 o                         
   5   1   0       7767.77       8321.80        64.48 o                         
   6   1   0        779.09        805.51        13.85 o                         
   7   1   0        463.89        450.60        12.50 o                         
   8   1   0        605.88        650.36        19.12 o                         
   9   1   0       3514.15       3508.44        37.93 o                         
  10   1   0       3640.45       3673.23        46.14 o                         
  11   1   0        215.88        212.42        19.24 o                         
  12   1   0         45.72         48.17        15.04 o                         
  13   1   0        567.80        625.95        33.61 o                         
 -11   2   0          0.58         -1.65         6.10 o                         
 -10   2   0         27.65         18.23         5.24 o                         
  -9   2   0         68.04         84.44         7.80 o                         
  -8   2   0        230.13        249.56         7.69 o                         
  -7   2   0        323.70        344.65         8.49 o                         
  -6   2   0       3085.26       3047.66        25.58 o                         
  -5   2   0        400.24        392.32         7.58 o                         
  -4   2   0        371.26        361.63         6.51 o                         
  -3   2   0       2125.65       2101.31        18.76 o                         
  -2   2   0      14811.45      15567.76        94.57 o                         
  -1   2   0       8567.32       8865.58        58.64 o                         
   0   2   0      11778.05      13136.22        93.84 o                         
   1   2   0       1305.78       1450.07        14.57 o                         
   2   2   0       8879.91       9558.57        90.29 o                         
   3   2   0         68.83        100.29         8.18 o                         
   4   2   0       8462.63       8770.63        73.88 o                         
   5   2   0        615.07        577.74        10.55 o                         
   6   2   0         10.86          9.15         2.83 o                         
   7   2   0       1218.09       1297.97        15.56 o                         
   8   2   0       1859.46       1850.72        26.71 o                         
   9   2   0       1926.33       1822.35        28.27 o                         
  10   2   0        298.91        300.76        14.80 o                         
  11   2   0         91.48         86.98        15.93 o                         
  12   2   0         45.85         62.47        18.77 o                         
  13   2   0         67.65         78.20        18.35 o                         
 -12   3   0        316.25        243.99        31.28 o                         
 -11   3   0         13.98          3.37         6.31 o                         
 -10   3   0        736.32        734.57        16.67 o                         
  -9   3   0       4723.11       4701.90        43.74 o                         
  -8   3   0       3987.37       4105.10        34.79 o                         
  -7   3   0        682.58        678.40        11.40 o                         
  -6   3   0        306.53        248.15         7.03 o                         
  -5   3   0          8.07         17.74         3.17 o                         
  -4   3   0        143.44        176.76         5.19 o                         
  -3   3   0       2129.63       2306.46        20.18 o                         
  -2   3   0       4072.87       4425.40        32.87 o                         
  -1   3   0         50.07         47.35         2.84 o                         
   0   3   0       7720.27       8604.15        77.77 o                         
   1   3   0        103.38        137.88         8.11 o                         
   2   3   0        398.28        408.51         7.03 o                         
   3   3   0       8350.95       8654.15        85.23 o                         
   4   3   0        790.93        715.51        14.93 o                         
   5   3   0        635.16        631.66        10.95 o                         
   6   3   0        126.95        119.76         5.08 o                         
   7   3   0          2.48          5.31         6.12 o                         
   8   3   0        867.31        870.40        21.38 o                         
   9   3   0       1943.14       1927.43        36.56 o                         
  10   3   0       2150.13       2185.91        48.99 o                         
  11   3   0        224.78        233.17        26.28 o                         
  12   3   0         59.08         60.66        16.14 o                         
  13   3   0        213.70        189.88        23.45 o                         
 -12   4   0         44.17         83.21        25.03 o                         
 -11   4   0         54.81         66.15        12.02 o                         
 -10   4   0         84.79         79.00         8.21 o                         
  -9   4   0          8.15         21.13         7.26 o                         
  -8   4   0       1106.34        992.09        19.36 o                         
  -7   4   0        471.16        451.03        11.56 o                         
  -6   4   0        775.28        772.63        11.57 o                         
  -5   4   0        553.48        537.78        11.89 o                         
  -4   4   0       5075.85       5182.79        40.57 o                         
  -3   4   0       6239.09       6548.09        48.41 o                         
  -2   4   0        248.20        254.68        10.77 o                         
  -1   4   0         30.92         26.04         2.92 o                         
   0   4   0      15703.29      16276.95       274.03 o                         
   1   4   0      37722.31      38908.65       337.15 o                         
   2   4   0      11532.62      11681.74        96.43 o                         
   3   4   0       6423.18       6264.09        65.60 o                         
   4   4   0        254.64        284.73        10.31 o                         
   5   4   0          2.55          1.21         4.28 o                         
   6   4   0       1407.61       1347.97        24.15 o                         
   7   4   0       1007.34       1062.93        22.56 o                         
   8   4   0       1156.07       1170.15        25.18 o                         
   9   4   0        525.61        492.63        33.47 o                         
  10   4   0        364.84        366.89        32.85 o                         
  11   4   0        557.05        491.05        41.92 o                         
  12   4   0          0.08        -14.39        14.39 o                         
  13   4   0         82.46         56.93        19.46 o                         
 -12   5   0        950.93       1024.08        34.10 o                         
 -11   5   0         75.24         58.28         9.22 o                         
 -10   5   0        343.34        372.16        15.34 o                         
  -9   5   0       2525.19       2511.67        34.02 o                         
  -8   5   0       1267.05       1243.69        22.46 o                         
  -7   5   0       1881.26       1847.38        29.16 o                         
  -6   5   0       1280.66       1247.28        20.08 o                         
  -5   5   0      15928.85      15687.88       120.92 o                         
  -4   5   0      32542.35      32073.35       210.43 o                         
  -3   5   0       7038.21       6871.82        56.23 o                         
  -2   5   0        279.25        318.47         7.74 o                         
  -1   5   0       4575.74       4725.29        46.32 o                         
   0   5   0       4211.75       4380.19        41.85 o                         
   1   5   0         59.82         51.88         4.68 o                         
   2   5   0        105.66        102.22         5.51 o                         
   3   5   0         84.22         85.15         5.98 o                         
   4   5   0       1061.43       1121.32        20.78 o                         
   5   5   0        667.01        690.72        20.67 o                         
   6   5   0        653.81        666.00        20.26 o                         
   7   5   0          3.95          0.34         8.63 o                         
   8   5   0        682.71        673.89        21.71 o                         
   9   5   0        262.38        250.28        18.96 o                         
  10   5   0          9.03         18.77        18.77 o                         
  11   5   0        392.00        349.66        38.79 o                         
  12   5   0         28.81         -1.38        16.74 o                         
  13   5   0          4.72        -12.75        17.10 o                         
 -12   6   0          2.29         -4.56        12.12 o                         
 -11   6   0        400.99        405.09        19.50 o                         
 -10   6   0        884.70        885.19        24.85 o                         
  -9   6   0        496.58        476.09        17.24 o                         
  -8   6   0          3.31         -2.70         9.47 o                         
  -7   6   0        541.39        548.69        15.71 o                         
  -6   6   0       2301.79       2167.41        28.75 o                         
  -5   6   0        498.32        541.33        16.32 o                         
  -4   6   0        574.29        614.10        18.89 o                         
  -3   6   0       2226.58       2329.95        26.36 o                         
  -2   6   0         82.25         90.52         6.11 o                         
  -1   6   0       9332.22       9319.47        81.75 o                         
   0   6   0      14445.36      14524.39       121.55 o                         
   1   6   0       8715.66       8690.09        76.88 o                         
   2   6   0       1049.02        991.22        15.65 o                         
   3   6   0       1132.66       1086.38        16.38 o                         
   4   6   0         55.81         50.07         6.69 o                         
   5   6   0        685.75        660.04        17.62 o                         
   6   6   0       1368.34       1417.87        27.29 o                         
   7   6   0        136.27        149.68        11.03 o                         
   8   6   0        379.66        361.76        21.34 o                         
   9   6   0        557.84        561.69        36.60 o                         
  10   6   0        481.62        415.98        39.41 o                         
  11   6   0        126.72        144.52        29.40 o                         
  12   6   0         41.79          0.00        23.77 o                         
 -11   7   0         97.74        103.05        16.01 o                         
 -10   7   0        181.20        204.89        15.32 o                         
  -9   7   0         78.48         91.69        14.83 o                         
  -8   7   0        145.45        116.93        11.87 o                         
  -7   7   0        248.08        242.35        13.75 o                         
  -6   7   0       4287.73       4220.92        51.29 o                         
  -5   7   0       5839.21       5584.99        60.60 o                         
  -4   7   0       2606.42       2513.14        34.41 o                         
  -3   7   0         80.07         66.11         7.23 o                         
  -2   7   0         51.28         48.53         7.10 o                         
  -1   7   0        417.57        423.38        12.82 o                         
   0   7   0        129.43        129.43         7.14 o                         
   1   7   0        110.47        101.49         6.66 o                         
   2   7   0       1068.73       1069.90        17.56 o                         
   3   7   0       1344.41       1377.58        25.51 o                         
   4   7   0        981.54        990.08        22.14 o                         
   5   7   0        449.69        403.85        16.61 o                         
   6   7   0        395.27        367.09        18.71 o                         
   7   7   0        753.95        786.28        24.64 o                         
   8   7   0          1.08          7.04        10.51 o                         
   9   7   0       1021.71       1029.05        35.43 o                         
  10   7   0        734.09        792.61        51.93 o                         
  11   7   0        300.38        286.54        38.79 o                         
  12   7   0         15.63        -20.02        20.02 o                         
 -11   8   0        350.23        370.91        24.28 o                         
 -10   8   0        314.79        362.29        22.96 o                         
  -9   8   0        133.66        137.57        17.24 o                         
  -8   8   0        106.66        114.02        14.31 o                         
  -7   8   0        679.74        749.39        26.56 o                         
  -6   8   0        206.11        221.60        15.76 o                         
  -5   8   0          9.90          7.66         8.44 o                         
  -4   8   0        100.18        102.08        10.82 o                         
  -3   8   0        439.41        396.51        18.12 o                         
  -2   8   0        730.81        700.11        29.62 o                         
  -1   8   0         20.07         13.76         6.14 o                         
   0   8   0        165.46        175.25         8.72 o                         
   1   8   0        475.73        479.77        13.07 o                         
   2   8   0         99.62         84.81         8.61 o                         
   3   8   0        537.18        580.12        21.62 o                         
   4   8   0        790.01        793.03        21.65 o                         
   5   8   0       1010.95       1011.75        32.24 o                         
   6   8   0        227.73        210.26        13.93 o                         
   7   8   0         18.11         11.73        11.27 o                         
   8   8   0        734.01        714.33        30.18 o                         
   9   8   0        560.87        636.92        60.69 o                         
  10   8   0         34.44         35.66        23.15 o                         
  11   8   0         96.25        125.75        30.66 o                         
 -10   9   0         19.10         -8.57        12.84 o                         
  -9   9   0        331.64        323.74        22.23 o                         
  -8   9   0        710.41        666.28        30.83 o                         
  -7   9   0        887.26        892.22        29.81 o                         
  -6   9   0        876.99        878.99        28.29 o                         
  -5   9   0         67.54         76.15        12.94 o                         
  -4   9   0         90.05         89.39        11.63 o                         
  -3   9   0       2482.75       2471.85        42.12 o                         
  -2   9   0       1502.17       1589.90        32.23 o                         
  -1   9   0       1708.61       1664.05        43.52 o                         
   0   9   0         15.86         17.82         8.03 o                         
   1   9   0        134.54        143.90        14.58 o                         
   2   9   0       4128.90       4065.73        54.67 o                         
   3   9   0       3270.25       3269.58        48.25 o                         
   4   9   0       2087.29       2009.31        37.90 o                         
   5   9   0          2.04         -0.96         9.21 o                         
   6   9   0        803.44        750.64        38.77 o                         
   7   9   0        439.85        424.64        25.85 o                         
   8   9   0         12.76         30.21        13.52 o                         
   9   9   0        633.90        652.47        49.42 o                         
  10   9   0        697.93        808.87        56.31 o                         
  -9  10   0         91.16         83.04        16.45 o                         
  -8  10   0        302.99        321.97        22.42 o                         
  -7  10   0        214.51        225.22        18.89 o                         
  -6  10   0         29.19         11.96        10.95 o                         
  -5  10   0         96.65         95.72        13.22 o                         
  -4  10   0        799.03        802.71        26.84 o                         
  -3  10   0        135.45        113.68        13.20 o                         
  -2  10   0         89.52         72.01        13.89 o                         
  -1  10   0        135.90        139.07        12.63 o                         
   0  10   0       1085.87       1033.19        37.22 o                         
   1  10   0        571.25        586.54        26.76 o                         
   2  10   0        231.87        186.08        21.58 o                         
   3  10   0        443.48        427.91        19.73 o                         
   4  10   0       1587.32       1570.00        37.77 o                         
   5  10   0       1405.28       1375.65        32.26 o                         
   6  10   0          9.80         17.15        12.11 o                         
   7  10   0        407.77        427.60        26.94 o                         
   8  10   0        215.71        176.34        20.22 o                         
   9  10   0         43.98         15.02        21.90 o                         
  10  10   0          5.59        -11.89        21.27 o                         
  -8  11   0         79.75         68.03        15.70 o                         
  -7  11   0        146.83        133.72        17.31 o                         
  -6  11   0        108.15         94.18        15.31 o                         
  -5  11   0        696.35        692.92        28.28 o                         
  -4  11   0       1168.64       1226.41        34.06 o                         
  -3  11   0        802.92        768.43        26.73 o                         
  -2  11   0         26.01         19.69         9.85 o                         
  -1  11   0         67.51         45.68        13.00 o                         
   0  11   0         63.78         55.70        13.71 o                         
   1  11   0          9.62          0.91        10.83 o                         
   2  11   0         68.95         49.02        21.27 o                         
   3  11   0         41.38         42.42        13.76 o                         
   4  11   0        118.51        155.73        17.63 o                         
   5  11   0         10.06          4.28         8.78 o                         
   6  11   0         75.41         59.44        15.22 o                         
   7  11   0          2.67          6.57        13.71 o                         
   8  11   0         11.99         14.31        13.97 o                         
   9  11   0          1.61        -21.27        21.27 o                         
  -7  12   0        228.13        232.12        26.59 o                         
  -6  12   0        669.90        743.97        32.72 o                         
  -5  12   0        209.30        231.98        21.06 o                         
  -4  12   0         37.42         30.63        17.55 o                         
  -3  12   0        206.80        208.20        17.87 o                         
  -2  12   0         52.37         52.41        18.14 o                         
  -1  12   0          2.90         -0.86        11.72 o                         
   0  12   0          1.82         28.13        11.92 o                         
   1  12   0        103.68        131.77        17.47 o                         
   2  12   0        510.90        516.88        29.19 o                         
   3  12   0        359.20        363.47        25.65 o                         
   4  12   0         55.12         60.42        15.26 o                         
   5  12   0         15.10          8.76        18.77 o                         
   6  12   0        149.98        140.14        27.53 o                         
   7  12   0         14.72         12.20        15.04 o                         
  -5  13   0        401.25        426.34        29.46 o                         
  -4  13   0        742.41        813.78        48.24 o                         
  -3  13   0        179.57        194.91        22.95 o                         
  -2  13   0         36.64         46.92        15.93 o                         
  -1  13   0        128.22        127.42        19.85 o                         
   0  13   0        215.31        207.71        34.10 o                         
   1  13   0        103.17         97.31        22.21 o                         
   2  13   0         37.72         48.52        15.02 o                         
   3  13   0        702.10        764.90        36.49 o                         
   4  13   0        554.66        603.23        34.06 o                         
   5  13   0        241.91        215.84        33.78 o                         
   6  13   0          7.36         20.02        23.15 o                         
  -2  14   0        436.09        474.16        51.93 o                         
  -1  14   0        543.58        605.45        60.37 o                         
   0  14   0         98.16        141.12        21.45 o                         
   1  14   0         91.17         99.92        19.59 o                         
   2  14   0        306.18        317.93        28.07 o                         
  -1 -14   1        303.66        287.66        44.39 o                         
   0 -14   1        406.63        439.66        37.95 o                         
   1 -14   1         47.08         26.90        21.90 o                         
  -5 -13   1        356.74        342.78        39.41 o                         
  -4 -13   1         14.18         54.43        24.40 o                         
  -3 -13   1         89.25        132.64        42.86 o                         
  -2 -13   1        289.77        271.64        24.33 o                         
  -1 -13   1         41.37         33.27        19.39 o                         
   0 -13   1         82.71         84.42        17.91 o                         
   1 -13   1        438.46        425.56        30.07 o                         
   2 -13   1        678.27        758.60        40.04 o                         
   3 -13   1        322.12        305.99        26.53 o                         
   4 -13   1          0.02         15.20        13.48 o                         
   5 -13   1        211.29        286.54        39.41 o                         
  -7 -12   1          0.32        -13.89        13.89 o                         
  -6 -12   1         21.01         -6.26        20.02 o                         
  -5 -12   1        170.94        183.93        30.03 o                         
  -4 -12   1        165.27        200.07        20.48 o                         
  -3 -12   1        128.85        142.73        18.35 o                         
  -2 -12   1          5.27         15.82        12.60 o                         
  -1 -12   1         27.78         26.59        12.83 o                         
   0 -12   1         49.57         46.73        14.70 o                         
   1 -12   1          2.93        -11.03        11.03 o                         
   2 -12   1          0.37        -10.95        10.95 o                         
   3 -12   1        320.17        290.21        19.69 o                         
   4 -12   1        732.42        781.42        36.70 o                         
   5 -12   1        813.84        855.35        61.67 o                         
   6 -12   1        128.27        138.48        23.20 o                         
  -8 -11   1          5.23         13.28        14.70 o                         
  -7 -11   1         40.71         47.87        15.46 o                         
  -6 -11   1         47.47         60.99        15.91 o                         
  -5 -11   1         43.23         30.91        13.04 o                         
  -4 -11   1         42.18         27.92        19.71 o                         
  -3 -11   1        137.46        134.45        16.79 o                         
  -2 -11   1          8.14          6.89        10.59 o                         
  -1 -11   1          8.78         10.21        10.78 o                         
   0 -11   1        337.64        296.76        22.11 o                         
   1 -11   1        426.42        437.81        26.76 o                         
   2 -11   1        288.39        294.75        18.11 o                         
   3 -11   1          0.18         11.87        10.10 o                         
   4 -11   1         31.60         31.50        11.66 o                         
   5 -11   1         11.68          1.22        11.41 o                         
   6 -11   1        132.88        126.52        24.36 o                         
   7 -11   1          8.13         -1.71        12.40 o                         
   8 -11   1        238.77        224.88        26.46 o                         
  -9 -10   1          5.51          2.61        14.78 o                         
  -8 -10   1         45.05         33.13        15.93 o                         
  -7 -10   1        343.33        326.42        24.73 o                         
  -6 -10   1        841.84        878.14        42.54 o                         
  -5 -10   1          0.50         -8.26         8.26 o                         
  -4 -10   1        758.18        756.02        25.14 o                         
  -3 -10   1       2371.77       2351.67        41.68 o                         
  -2 -10   1       1483.77       1422.63        79.14 o                         
  -1 -10   1         94.42         64.86        18.14 o                         
   0 -10   1        364.80        318.11        22.12 o                         
   1 -10   1       1324.78       1333.72        39.52 o                         
   2 -10   1       1710.37       1680.88        35.58 o                         
   3 -10   1       1307.09       1312.69        43.15 o                         
   4 -10   1        755.69        767.96        26.57 o                         
   5 -10   1          1.70         -9.35         9.35 o                         
   6 -10   1        105.78        110.11        19.91 o                         
   7 -10   1        111.85        131.96        23.75 o                         
   8 -10   1        113.39         77.59        15.65 o                         
   9 -10   1          0.43        -12.52        12.52 o                         
 -10  -9   1         13.43         -0.63        23.77 o                         
  -9  -9   1        171.24        138.79        19.33 o                         
  -8  -9   1       1190.28       1197.98        41.08 o                         
  -7  -9   1        272.15        274.11        32.53 o                         
  -6  -9   1        684.79        698.33        30.18 o                         
  -5  -9   1       2284.16       2267.94        51.67 o                         
  -4  -9   1       1446.44       1467.39        40.36 o                         
  -3  -9   1        100.79         92.52        11.16 o                         
  -2  -9   1          5.10          3.55         7.52 o                         
  -1  -9   1        238.71        202.32        13.82 o                         
   0  -9   1        343.63        346.19        16.51 o                         
   1  -9   1        367.28        357.57        17.42 o                         
   2  -9   1       2469.21       2365.27        40.54 o                         
   3  -9   1        591.20        601.05        22.37 o                         
   4  -9   1        578.90        528.40        21.51 o                         
   5  -9   1         29.55         28.76        12.09 o                         
   6  -9   1        608.42        586.45        24.68 o                         
   7  -9   1        448.38        426.86        22.56 o                         
   8  -9   1        520.61        546.04        26.96 o                         
   9  -9   1          6.34         13.96        12.24 o                         
  10  -9   1        281.11        309.02        23.27 o                         
 -11  -8   1        623.75        743.18        58.18 o                         
 -10  -8   1        506.66        635.57        50.05 o                         
  -9  -8   1        716.12        798.04        34.43 o                         
  -8  -8   1         50.25         42.78        14.07 o                         
  -7  -8   1        162.52        136.49        16.11 o                         
  -6  -8   1        507.97        489.26        19.66 o                         
  -5  -8   1         37.23         28.15        12.09 o                         
  -4  -8   1       1769.35       1731.46        32.27 o                         
  -3  -8   1       4117.33       4050.30        53.92 o                         
  -2  -8   1       3390.76       3325.93        46.20 o                         
  -1  -8   1        320.82        314.27        11.39 o                         
   0  -8   1        226.06        256.99        13.55 o                         
   1  -8   1       1827.15       1846.03        31.85 o                         
   2  -8   1        557.79        498.65        17.92 o                         
   3  -8   1        309.85        299.92        16.17 o                         
   4  -8   1         74.37         79.65         9.81 o                         
   5  -8   1       2872.95       2832.84        40.20 o                         
   6  -8   1       2617.35       2565.59        39.09 o                         
   7  -8   1        867.00        854.58        24.46 o                         
   8  -8   1         87.00        101.40        12.18 o                         
   9  -8   1         53.20         38.85        14.88 o                         
  10  -8   1         99.77        120.89        16.79 o                         
  11  -8   1         51.88         77.61        16.66 o                         
 -12  -7   1          0.68         -6.26        39.41 o                         
 -11  -7   1         31.09         20.65        21.90 o                         
 -10  -7   1         44.87         52.84        17.55 o                         
  -9  -7   1        343.37        356.47        24.48 o                         
  -8  -7   1        720.42        717.17        30.34 o                         
  -7  -7   1        155.32        143.43        23.46 o                         
  -6  -7   1       1106.38       1150.94        26.27 o                         
  -5  -7   1       2237.96       2142.64        38.31 o                         
  -4  -7   1       1670.54       1649.53        29.60 o                         
  -3  -7   1         75.39         73.05        11.91 o                         
  -2  -7   1        288.02        283.80        18.58 o                         
  -1  -7   1       1793.71       1811.83        28.08 o                         
   0  -7   1       3710.78       3608.92        39.21 o                         
   1  -7   1        548.21        531.11        12.71 o                         
   2  -7   1         25.09         15.50         5.23 o                         
   3  -7   1       1299.82       1332.31        23.66 o                         
   4  -7   1       1243.17       1301.38        23.93 o                         
   5  -7   1         33.54         33.40         7.90 o                         
   6  -7   1       1937.92       1921.47        32.20 o                         
   7  -7   1        391.75        387.30        14.82 o                         
   8  -7   1        108.39         88.87         9.72 o                         
   9  -7   1        779.95        817.12        22.26 o                         
  10  -7   1        874.02        868.93        36.59 o                         
  11  -7   1        424.80        454.82        24.47 o                         
 -12  -6   1          4.82          5.01        23.15 o                         
 -11  -6   1        334.15        411.60        41.92 o                         
 -10  -6   1        292.89        305.50        55.34 o                         
  -9  -6   1        373.90        384.41        54.12 o                         
  -8  -6   1         10.30          9.93        10.06 o                         
  -7  -6   1        249.39        262.07        18.16 o                         
  -6  -6   1        479.17        484.80        17.10 o                         
  -5  -6   1       1130.11       1080.15        25.41 o                         
  -4  -6   1        397.36        429.95        14.15 o                         
  -3  -6   1         93.83         73.58         7.10 o                         
  -2  -6   1        948.08        885.57        14.76 o                         
  -1  -6   1        120.39        135.73         7.86 o                         
   0  -6   1        213.04        238.46         8.74 o                         
   1  -6   1        145.38        181.89         7.14 o                         
   2  -6   1          0.17         -0.47         3.37 o                         
   3  -6   1       6196.00       6094.39        52.63 o                         
   4  -6   1      21317.26      21138.68       205.37 o                         
   5  -6   1      17598.29      17339.37       182.17 o                         
   6  -6   1       1372.49       1362.39        24.33 o                         
   7  -6   1          3.30         -2.67         5.88 o                         
   8  -6   1       1090.16       1107.71        22.63 o                         
   9  -6   1        659.38        586.02        18.76 o                         
  10  -6   1         28.93         41.32         9.76 o                         
  11  -6   1        419.27        445.17        20.61 o                         
  12  -6   1        640.72        660.55        29.83 o                         
 -12  -5   1        127.01        132.63        31.28 o                         
 -11  -5   1        885.16        985.24        56.93 o                         
 -10  -5   1        768.75        777.70        31.89 o                         
  -9  -5   1        150.78        159.61        16.74 o                         
  -8  -5   1         22.90          1.37         9.61 o                         
  -7  -5   1       1183.46       1147.70        36.08 o                         
  -6  -5   1        454.14        457.62        15.28 o                         
  -5  -5   1        265.43        274.03        12.98 o                         
  -4  -5   1        377.77        361.88        12.19 o                         
  -3  -5   1        382.52        360.84        12.85 o                         
  -2  -5   1      10314.14      10800.15        95.53 o                         
  -1  -5   1      13609.19      13807.98       114.53 o                         
   0  -5   1      10446.55       9999.77        76.24 o                         
   1  -5   1       2053.53       1960.97        20.82 o                         
   2  -5   1        131.37        134.00         9.65 o                         
   3  -5   1       1283.08       1193.02        16.29 o                         
   4  -5   1       1679.68       1676.63        19.15 o                         
   5  -5   1       2431.57       2522.58        25.66 o                         
   6  -5   1        882.67        843.56        16.76 o                         
   7  -5   1        429.11        421.33        13.59 o                         
   8  -5   1        133.08        126.29         9.25 o                         
   9  -5   1        592.74        585.17        17.83 o                         
  10  -5   1        343.22        324.14        14.49 o                         
  11  -5   1         30.06         28.93         8.90 o                         
  12  -5   1         27.60         17.44        12.12 o                         
 -13  -4   1        116.37         62.56        19.91 o                         
 -12  -4   1        218.31        205.83        31.91 o                         
 -11  -4   1         67.02         90.72        24.40 o                         
 -10  -4   1        513.31        510.14        36.60 o                         
  -9  -4   1        644.77        576.80        39.10 o                         
  -8  -4   1       1521.09       1399.27        36.07 o                         
  -7  -4   1         66.65         70.03         8.06 o                         
  -6  -4   1         80.95         75.77         7.50 o                         
  -5  -4   1        818.61        964.27        22.47 o                         
  -4  -4   1       1570.91       1427.54        27.14 o                         
  -3  -4   1         99.54         74.89         6.07 o                         
  -2  -4   1         32.08         31.21         3.36 o                         
  -1  -4   1        170.12        190.30         7.50 o                         
   0  -4   1       1245.27       1214.37        15.30 o                         
   1  -4   1          0.46          4.89         2.45 o                         
   2  -4   1       3886.31       4148.37        32.58 o                         
   3  -4   1      12149.24      12219.18        84.29 o                         
   4  -4   1      15235.52      15298.62       104.55 o                         
   5  -4   1       2482.49       2501.04        24.53 o                         
   6  -4   1         60.63         69.18         5.23 o                         
   7  -4   1        278.56        239.02         8.21 o                         
   8  -4   1       4049.27       4118.36        57.39 o                         
   9  -4   1       1747.84       1810.68        27.57 o                         
  10  -4   1        265.58        250.75        12.78 o                         
  11  -4   1         74.51         65.07         9.86 o                         
  12  -4   1        581.27        639.92        23.63 o                         
  13  -4   1        716.21        703.77        54.43 o                         
 -13  -3   1         28.12         11.38        16.82 o                         
 -12  -3   1         18.00         27.69        15.26 o                         
 -11  -3   1        664.35        674.36        46.30 o                         
 -10  -3   1          9.89          1.32        11.67 o                         
  -9  -3   1        110.90        104.44        14.42 o                         
  -8  -3   1       1757.40       1705.04        30.07 o                         
  -7  -3   1       1178.08       1175.46        22.97 o                         
  -6  -3   1        170.68        172.67        12.83 o                         
  -5  -3   1       3039.99       2917.34        36.93 o                         
  -4  -3   1      11371.70      11356.87       110.84 o                         
  -3  -3   1       4825.80       4857.01        51.84 o                         
  -2  -3   1       1538.49       1425.30        35.48 o                         
  -1  -3   1       8754.05       8920.16        69.70 o                         
   0  -3   1       2018.21       2097.35        20.95 o                         
   1  -3   1       2085.38       2208.71        30.85 o                         
   2  -3   1       3734.16       3913.54        29.97 o                         
   3  -3   1        585.42        621.38         8.99 o                         
   4  -3   1         88.94         66.40         3.61 o                         
   5  -3   1       1493.77       1606.95        16.15 o                         
   6  -3   1         12.41         27.22         3.64 o                         
   7  -3   1        405.72        370.66         9.12 o                         
   8  -3   1         48.12         47.14         5.54 o                         
   9  -3   1          7.25          4.02         7.76 o                         
  10  -3   1        192.32        192.23        10.20 o                         
  11  -3   1         10.31         -1.99         7.99 o                         
  12  -3   1        201.22        178.78        14.01 o                         
 -13  -2   1        303.35        291.76        36.88 o                         
 -12  -2   1        159.00        162.85        37.85 o                         
 -11  -2   1        330.98        316.04        18.65 o                         
 -10  -2   1       2680.81       2664.90        52.79 o                         
  -9  -2   1       2849.34       2886.78        54.21 o                         
  -8  -2   1       1521.46       1433.65        33.32 o                         
  -7  -2   1          8.14         -3.86         4.24 o                         
  -6  -2   1         92.89         97.12         4.52 o                         
  -5  -2   1        427.93        543.13         9.16 o                         
  -4  -2   1        272.41        265.31         5.52 o                         
  -3  -2   1       6292.48       6724.03        66.88 o                         
  -2  -2   1      13185.17      13269.86       123.27 o                         
  -1  -2   1        228.89        259.40         6.44 o                         
   0  -2   1       6760.03       7763.83        93.31 o                         
   1  -2   1      20003.93      20732.04       145.74 o                         
   2  -2   1       4065.77       4412.72        34.95 o                         
   3  -2   1       1686.90       1790.86        15.99 o                         
   4  -2   1       4778.78       4743.77        39.39 o                         
   5  -2   1      14192.34      14330.83        97.38 o                         
   6  -2   1       7206.94       7063.14        49.44 o                         
   7  -2   1        141.71        166.22         6.94 o                         
   8  -2   1        214.17        205.93         7.17 o                         
   9  -2   1         83.48         58.62         5.58 o                         
  10  -2   1        435.90        403.15        11.12 o                         
  11  -2   1        192.05        177.66        15.71 o                         
 -13  -1   1         82.66         79.19        17.70 o                         
 -12  -1   1         70.93         57.24        15.26 o                         
 -11  -1   1          1.12         -3.58         7.73 o                         
 -10  -1   1        317.62        369.31        17.16 o                         
  -9  -1   1       2779.81       2803.39        36.70 o                         
  -8  -1   1       4499.90       4537.14        39.29 o                         
  -7  -1   1        458.70        440.11         9.26 o                         
  -6  -1   1       3202.06       3322.36        28.53 o                         
  -5  -1   1      10773.04      10914.17        84.11 o                         
  -4  -1   1       3207.50       3073.13        24.18 o                         
  -3  -1   1         37.70         23.12         2.10 o                         
  -2  -1   1        772.39        809.76        11.48 o                         
  -1  -1   1      31967.37      31988.13       352.98 o                         
   0  -1   1      60060.21      61568.18       429.47 o                         
   1  -1   1      47703.66      48136.96       566.09 o                         
   2  -1   1        478.91        510.58         6.20 o                         
   3  -1   1       8327.98       8500.58        80.05 o                         
   4  -1   1       8460.10       8643.23        59.97 o                         
   5  -1   1       1565.52       1592.73        16.72 o                         
   6  -1   1        683.27        669.21        10.23 o                         
   7  -1   1       2190.08       2107.48        19.18 o                         
   8  -1   1        293.40        302.20         8.18 o                         
   9  -1   1         67.70         62.18         5.42 o                         
  10  -1   1        461.47        451.24        11.52 o                         
  11  -1   1        114.06        106.84        11.83 o                         
  12  -1   1        412.47        385.97        24.77 o                         
 -13   0   1        284.07        266.68        26.44 o                         
 -12   0   1         16.50         19.10        13.04 o                         
 -11   0   1        521.72        549.02        18.83 o                         
 -10   0   1       2073.56       2090.20        32.74 o                         
  -9   0   1       1587.97       1542.84        17.90 o                         
  -8   0   1        256.11        234.62         7.72 o                         
  -7   0   1        608.78        671.56        10.57 o                         
  -6   0   1       5839.19       6124.68        46.45 o                         
  -5   0   1       8311.72       8531.45        60.26 o                         
  -4   0   1       2611.46       2803.82        22.83 o                         
  -3   0   1        116.40        120.28         3.76 o                         
  -2   0   1       9381.02       9725.24        63.55 o                         
  -1   0   1      10987.65      12058.53       109.20 o                         
   1   0   1      11794.29      12114.72       234.38 o                         
   2   0   1       6599.05       7054.23        57.47 o                         
   3   0   1       3020.50       3237.64        26.57 o                         
   4   0   1      30921.11      32176.23       206.43 o                         
   5   0   1      24067.26      24602.83       160.79 o                         
   6   0   1       8054.79       7984.01        58.31 o                         
   7   0   1       1250.63       1309.44        16.45 o                         
   8   0   1        547.31        569.52        10.89 o                         
   9   0   1       2518.49       2536.65        23.86 o                         
  10   0   1       1775.03       1798.14        22.95 o                         
  11   0   1         47.21         44.35         9.53 o                         
  12   0   1        356.86        346.95        23.88 o                         
  13   0   1        763.32        794.12        36.05 o                         
 -11   1   1         56.53         50.77         8.97 o                         
 -10   1   1        307.31        314.83        15.79 o                         
  -9   1   1        960.63        923.16        13.99 o                         
  -8   1   1         44.13         53.18         4.62 o                         
  -7   1   1        196.53        193.55         6.19 o                         
  -6   1   1        689.96        642.22         9.92 o                         
  -5   1   1          9.91          2.21         3.19 o                         
  -4   1   1        562.72        611.62         8.57 o                         
  -3   1   1        651.97        706.99         8.31 o                         
  -2   1   1      42539.95      44794.77       292.68 o                         
  -1   1   1      50778.04      51936.78       619.86 o                         
   0   1   1      50221.20      49923.88       450.87 o                         
   1   1   1      10134.98      11222.48        88.21 o                         
   2   1   1        310.23        367.88         5.25 o                         
   3   1   1       3664.91       3841.78        31.70 o                         
   4   1   1      13184.37      13814.19       100.48 o                         
   5   1   1        629.96        621.54        10.34 o                         
   6   1   1          1.30         -3.22         3.22 o                         
   7   1   1        788.99        761.42        12.87 o                         
   8   1   1       1750.18       1661.32        25.87 o                         
   9   1   1        952.45        978.11        18.20 o                         
  10   1   1         50.20         36.18         7.92 o                         
  11   1   1        560.94        569.90        37.54 o                         
  12   1   1        227.07        251.17        21.45 o                         
  13   1   1          1.66          2.74        15.64 o                         
 -11   2   1         17.39         11.36         9.45 o                         
 -10   2   1        410.57        432.00        12.13 o                         
  -9   2   1       3045.50       2996.38        27.10 o                         
  -8   2   1       2842.19       2891.27        25.20 o                         
  -7   2   1        551.84        526.95         9.32 o                         
  -6   2   1       1904.96       2040.79        20.37 o                         
  -5   2   1        351.02        331.08         8.08 o                         
  -4   2   1       3389.65       3481.60        25.72 o                         
  -3   2   1        350.45        337.70         5.41 o                         
  -1   2   1         38.24         38.23         3.25 o                         
   1   2   1       4204.84       4352.57        45.42 o                         
   2   2   1         27.07         19.45         2.27 o                         
   3   2   1        157.50        169.16         8.13 o                         
   4   2   1         34.74         31.12         3.33 o                         
   5   2   1       2318.32       2369.46        23.06 o                         
   6   2   1        522.40        476.57         9.67 o                         
   7   2   1         96.10         89.43         5.72 o                         
   8   2   1        275.14        274.30        11.19 o                         
   9   2   1       1088.59       1148.21        22.87 o                         
  10   2   1       3597.39       3542.86        52.94 o                         
  11   2   1        970.97        963.00        38.13 o                         
  12   2   1          3.72         -1.88        12.36 o                         
  13   2   1        329.39        340.28        26.74 o                         
 -12   3   1         41.88         38.79        28.15 o                         
 -11   3   1         17.07         25.61         9.74 o                         
 -10   3   1         12.39          4.34         6.70 o                         
  -9   3   1         98.24        131.37        15.15 o                         
  -8   3   1       1472.44       1528.97        18.64 o                         
  -7   3   1        318.46        328.44        12.18 o                         
  -6   3   1        237.29        205.41         6.43 o                         
  -5   3   1       4349.49       4253.56        31.79 o                         
  -4   3   1       9891.93      10112.34        64.89 o                         
  -3   3   1       5128.51       5264.85        35.51 o                         
  -2   3   1       1987.10       2012.02        18.71 o                         
  -1   3   1        256.55        266.37        33.78 o                         
   0   3   1       5028.32       5368.29        74.21 o                         
   1   3   1       4421.43       5030.54        50.21 o                         
   2   3   1       2572.78       2605.28        25.09 o                         
   3   3   1       1987.57       2053.20        21.33 o                         
   4   3   1        200.23        213.53         7.95 o                         
   5   3   1        127.93        148.00         8.22 o                         
   6   3   1        477.93        507.35        11.11 o                         
   7   3   1        396.72        384.10        13.48 o                         
   8   3   1        403.64        392.95        15.10 o                         
   9   3   1        305.56        301.45        15.48 o                         
  10   3   1         67.01         84.29        15.48 o                         
  11   3   1        220.83        196.41        19.68 o                         
  12   3   1          3.62        -12.58        12.60 o                         
  13   3   1        181.30        176.05        22.11 o                         
 -12   4   1        710.42        692.94        31.30 o                         
 -11   4   1         62.53         71.08         9.27 o                         
 -10   4   1       3436.93       3484.60        41.32 o                         
  -9   4   1       6719.84       6753.32        63.80 o                         
  -8   4   1       4069.53       4084.22        43.06 o                         
  -7   4   1        439.02        398.02        12.10 o                         
  -6   4   1        113.37        112.81         5.92 o                         
  -5   4   1       5077.47       5060.79        47.98 o                         
  -4   4   1       2917.76       2750.13        24.78 o                         
  -3   4   1        123.43        115.68         4.78 o                         
  -2   4   1       2729.98       2749.20        30.07 o                         
  -1   4   1       1285.20       1219.77        14.82 o                         
   0   4   1       1341.43       1347.56        16.06 o                         
   1   4   1       9435.52       9787.14        81.46 o                         
   2   4   1        948.87       1012.63        23.30 o                         
   3   4   1         58.84         55.18         4.21 o                         
   4   4   1       1473.21       1523.34        18.70 o                         
   5   4   1       5052.94       5092.15        47.80 o                         
   6   4   1       2480.02       2603.97        43.12 o                         
   7   4   1        821.66        826.60        19.61 o                         
   8   4   1       1900.30       1927.39        32.78 o                         
   9   4   1       1036.13       1035.04        24.97 o                         
  10   4   1        586.31        604.92        41.92 o                         
  11   4   1         94.84         94.39        28.47 o                         
  12   4   1         70.91         36.34        17.03 o                         
  13   4   1          6.12         -9.43        15.66 o                         
 -12   5   1         13.04         27.28        13.10 o                         
 -11   5   1        117.52        106.99        10.53 o                         
 -10   5   1        245.14        269.44        15.00 o                         
  -9   5   1         17.76         50.52         8.77 o                         
  -8   5   1        475.72        440.49        14.81 o                         
  -7   5   1        839.20        862.80        17.96 o                         
  -6   5   1       2290.30       2215.06        38.09 o                         
  -5   5   1        450.12        414.22        12.80 o                         
  -4   5   1        527.92        539.67        10.60 o                         
  -3   5   1       2281.12       2152.62        22.35 o                         
  -2   5   1       1734.53       1689.97        19.99 o                         
  -1   5   1       5021.78       5043.17        46.69 o                         
   0   5   1      27395.63      27598.09       282.17 o                         
   1   5   1      34917.02      35214.07       310.79 o                         
   2   5   1      13006.20      13148.38       109.28 o                         
   3   5   1        678.38        688.98        11.85 o                         
   4   5   1         88.59         91.72         8.67 o                         
   5   5   1       3058.82       3206.41        43.26 o                         
   6   5   1        326.36        344.74        35.50 o                         
   7   5   1        130.09        167.28        10.99 o                         
   8   5   1        129.26        136.61        11.12 o                         
   9   5   1        140.79        125.20        14.58 o                         
  10   5   1        722.24        669.98        45.67 o                         
  11   5   1          1.82        -13.80        13.80 o                         
  12   5   1         36.37         39.10        18.14 o                         
  13   5   1         59.80         34.62        17.91 o                         
 -12   6   1        242.33        242.17        28.18 o                         
 -11   6   1         89.25         66.60        11.65 o                         
 -10   6   1          0.62          9.47         8.57 o                         
  -9   6   1        396.10        387.84        16.99 o                         
  -8   6   1        161.79        136.34        11.18 o                         
  -7   6   1        155.20        156.67        13.09 o                         
  -6   6   1       1460.95       1435.23        25.84 o                         
  -5   6   1       8685.90       8638.20        82.89 o                         
  -4   6   1       8820.34       8512.87        92.59 o                         
  -3   6   1        737.40        751.64        27.20 o                         
  -2   6   1       2681.96       2740.20        29.84 o                         
  -1   6   1      10588.00      11010.88       108.43 o                         
   0   6   1       3566.78       3404.82        40.17 o                         
   1   6   1          0.18          0.28         3.65 o                         
   2   6   1       1053.37       1019.51        15.90 o                         
   3   6   1         20.48         31.10         4.09 o                         
   4   6   1         93.05         85.27         7.57 o                         
   5   6   1        235.14        229.02        11.77 o                         
   6   6   1       1503.07       1509.92        30.72 o                         
   7   6   1       2609.56       2555.19        39.84 o                         
   8   6   1       1041.26       1138.24        26.33 o                         
   9   6   1          1.83         -4.79        10.05 o                         
  10   6   1        619.72        608.67        45.67 o                         
  11   6   1        542.78        507.95        45.05 o                         
  12   6   1         27.50         22.89        20.02 o                         
 -11   7   1         78.73         71.96        18.44 o                         
 -10   7   1        270.65        286.73        19.99 o                         
  -9   7   1         18.89         15.27        10.57 o                         
  -8   7   1         11.50          8.40         9.60 o                         
  -7   7   1        712.84        688.15        23.46 o                         
  -6   7   1       1844.10       1875.19        35.87 o                         
  -5   7   1        669.19        611.90        20.42 o                         
  -4   7   1          1.95         -7.57         7.57 o                         
  -3   7   1          0.12         -6.10         6.10 o                         
  -2   7   1          2.77         -7.12         7.12 o                         
  -1   7   1       2185.89       2245.34        30.64 o                         
   0   7   1       4953.22       4695.63        47.15 o                         
   1   7   1       6626.69       6571.64        61.98 o                         
   2   7   1       2175.33       2119.73        26.58 o                         
   3   7   1        437.33        420.55        14.20 o                         
   4   7   1          4.60          4.13         5.76 o                         
   5   7   1       1732.54       1854.50        38.11 o                         
   6   7   1        171.19        184.12        13.17 o                         
   7   7   1          5.36          5.89         7.61 o                         
   8   7   1        341.16        338.11        20.70 o                         
   9   7   1        132.07         92.59        25.03 o                         
  10   7   1        365.09        417.23        40.67 o                         
  11   7   1         16.03          8.13        21.90 o                         
  12   7   1          1.61         -9.87        16.21 o                         
 -11   8   1          3.28          1.74        16.19 o                         
 -10   8   1        461.03        492.22        41.42 o                         
  -9   8   1        525.84        522.76        26.74 o                         
  -8   8   1       1471.87       1523.36        36.20 o                         
  -7   8   1        676.38        651.01        24.43 o                         
  -6   8   1        839.54        875.59        27.96 o                         
  -5   8   1        414.61        408.08        18.90 o                         
  -4   8   1          9.32         -4.18         7.21 o                         
  -3   8   1          2.11         -6.37         6.37 o                         
  -2   8   1        361.58        358.71        36.93 o                         
  -1   8   1          1.21          6.44         5.60 o                         
   0   8   1          1.94          4.99         5.43 o                         
   1   8   1        592.15        605.62        14.02 o                         
   2   8   1        420.53        458.04        13.18 o                         
   3   8   1        394.34        426.86        15.89 o                         
   4   8   1        431.58        457.88        16.97 o                         
   5   8   1         10.61          8.58         7.30 o                         
   6   8   1        572.71        623.60        23.57 o                         
   7   8   1        433.38        408.56        20.81 o                         
   8   8   1         14.65          4.00        10.95 o                         
   9   8   1        637.24        693.13        48.17 o                         
  10   8   1       1603.69       1683.38        73.82 o                         
  11   8   1        515.39        514.20        49.42 o                         
 -10   9   1          0.12         -7.10        12.40 o                         
  -9   9   1         80.97         79.80        14.70 o                         
  -8   9   1          0.26         10.23        11.18 o                         
  -7   9   1         12.58         18.05        10.95 o                         
  -6   9   1         67.90         59.23        14.11 o                         
  -5   9   1         38.86         30.38         9.70 o                         
  -4   9   1        331.41        305.53        17.39 o                         
  -3   9   1        170.85        155.22        13.06 o                         
  -2   9   1          7.47         -0.06         7.21 o                         
  -1   9   1        131.09        131.44        12.23 o                         
   0   9   1          4.76          5.12         8.97 o                         
   1   9   1          9.25         13.98         6.94 o                         
   2   9   1        309.09        319.60        15.32 o                         
   3   9   1        125.10        110.52        11.03 o                         
   4   9   1        899.70        887.93        24.44 o                         
   5   9   1       2279.37       2226.34        39.24 o                         
   6   9   1        224.87        173.70        18.49 o                         
   7   9   1        482.49        481.85        21.03 o                         
   8   9   1       1027.48       1019.59        36.59 o                         
   9   9   1        519.90        474.79        43.17 o                         
  10   9   1          4.46         27.53        24.40 o                         
  11   9   1        275.88        259.01        45.05 o                         
  -9  10   1         80.77         65.02        15.77 o                         
  -8  10   1        313.30        317.32        22.15 o                         
  -7  10   1        836.58        864.88        32.81 o                         
  -6  10   1        373.87        389.63        21.91 o                         
  -5  10   1         13.01          5.66        15.20 o                         
  -4  10   1       1997.14       1983.53        56.74 o                         
  -3  10   1       1776.17       1727.30        36.22 o                         
  -2  10   1       1174.31       1104.37        31.77 o                         
  -1  10   1          0.10         -5.68         7.79 o                         
   0  10   1        113.78        124.46        12.04 o                         
   1  10   1        796.29        772.23        29.63 o                         
   2  10   1       1224.99       1157.68        34.95 o                         
   3  10   1        838.82        777.31        29.42 o                         
   4  10   1        387.90        391.58        23.15 o                         
   5  10   1          9.73          8.33        10.96 o                         
   6  10   1         44.03         24.41         9.85 o                         
   7  10   1         23.83         25.14        12.91 o                         
   8  10   1        117.45         86.99        20.96 o                         
   9  10   1        231.82        232.73        34.41 o                         
  10  10   1        266.21        272.77        39.41 o                         
  -8  11   1          2.95         -7.04        12.50 o                         
  -7  11   1        151.39        170.93        18.39 o                         
  -6  11   1       1172.38       1266.81        36.72 o                         
  -5  11   1        879.38        964.46        31.87 o                         
  -4  11   1        172.46        185.18        16.54 o                         
  -3  11   1        320.74        352.43        20.27 o                         
  -2  11   1         60.25         51.53        10.76 o                         
  -1  11   1        142.80        138.35        21.36 o                         
   0  11   1       1031.33       1021.40        39.73 o                         
   1  11   1        819.79        772.12        31.40 o                         
   2  11   1       1298.01       1233.29        38.48 o                         
   3  11   1       1035.18       1046.88        35.61 o                         
   4  11   1        574.23        641.11        49.11 o                         
   5  11   1        156.91        146.90        17.52 o                         
   6  11   1        104.85        115.50        13.29 o                         
   7  11   1        116.68        114.41        17.44 o                         
   8  11   1         94.95         87.59        25.65 o                         
   9  11   1         23.80         -4.38        21.27 o                         
  -7  12   1         19.10         30.15        14.75 o                         
  -6  12   1         75.63         85.46        18.20 o                         
  -5  12   1        572.22        637.89        30.10 o                         
  -4  12   1        804.58        869.34        31.06 o                         
  -3  12   1        376.67        352.87        21.04 o                         
  -2  12   1         21.58          4.16        12.92 o                         
  -1  12   1          0.37        -13.14        13.14 o                         
   0  12   1         24.83         26.57        12.60 o                         
   1  12   1          0.21         25.46        12.81 o                         
   2  12   1         43.02         26.36        22.21 o                         
   3  12   1         11.19         41.64        13.49 o                         
   4  12   1         14.08         17.83        11.94 o                         
   5  12   1          1.20         -7.43        11.22 o                         
   6  12   1         28.47         29.40        20.02 o                         
   7  12   1        263.81        303.31        27.75 o                         
   8  12   1          9.85        -15.02        20.02 o                         
  -5  13   1        161.70        175.44        19.82 o                         
  -4  13   1          0.66        -10.56        12.35 o                         
  -3  13   1        337.82        295.57        21.99 o                         
  -2  13   1        222.36        236.36        24.11 o                         
  -1  13   1         18.06         19.05        15.02 o                         
   0  13   1         61.79         74.17        16.35 o                         
   1  13   1        768.14        873.27        38.01 o                         
   2  13   1        909.47        905.53        39.70 o                         
   3  13   1        311.75        315.90        25.88 o                         
   4  13   1          7.52         10.32        13.71 o                         
   5  13   1        334.74        311.33        30.08 o                         
   6  13   1        377.06        382.20        40.67 o                         
  -2  14   1         12.87         -9.52        17.20 o                         
  -1  14   1        212.61        229.77        69.76 o                         
   0  14   1        492.89        458.91        31.85 o                         
   1  14   1        150.97        165.87        38.79 o                         
   2  14   1        131.38        129.09        20.54 o                         
   3  14   1        412.08        480.17        33.17 o                         
  -5 -13   2        159.78        151.40        31.91 o                         
  -4 -13   2        532.72        625.56        53.18 o                         
  -3 -13   2        351.52        344.66        39.41 o                         
  -2 -13   2         17.53         15.85        27.53 o                         
  -1 -13   2        151.21        128.08        19.71 o                         
   0 -13   2        268.67        234.48        24.08 o                         
   1 -13   2         65.33         43.37        16.11 o                         
   2 -13   2          6.25         29.71        22.84 o                         
   3 -13   2        207.03        223.19        24.73 o                         
   4 -13   2        192.04        214.47        24.73 o                         
  -7 -12   2         96.78        111.38        20.79 o                         
  -6 -12   2        118.51         73.82        25.65 o                         
  -5 -12   2         69.33         41.92        22.52 o                         
  -4 -12   2        128.61        165.17        28.78 o                         
  -3 -12   2          6.46          8.92        12.56 o                         
  -2 -12   2          8.54         12.20        14.08 o                         
  -1 -12   2          0.65         -9.61         9.61 o                         
   0 -12   2         49.70         47.98        14.81 o                         
   1 -12   2         65.80         66.00        21.58 o                         
   2 -12   2         42.42         41.92        14.60 o                         
   3 -12   2         31.26         35.15        12.74 o                         
   4 -12   2         11.15          7.27        11.99 o                         
   5 -12   2          0.19          7.29        12.99 o                         
   6 -12   2        108.46        113.02        17.25 o                         
  -8 -11   2        185.76        165.03        22.11 o                         
  -7 -11   2        227.66        215.89        23.00 o                         
  -6 -11   2        277.32        274.94        33.16 o                         
  -5 -11   2         18.97         27.85        13.44 o                         
  -4 -11   2         50.87         38.79        18.77 o                         
  -3 -11   2        221.90        208.98        19.15 o                         
  -2 -11   2        170.61        156.02        17.63 o                         
  -1 -11   2         84.01         88.78        15.46 o                         
   0 -11   2         80.04         56.39        20.96 o                         
   1 -11   2        370.90        340.16        23.89 o                         
   2 -11   2        460.51        484.60        22.87 o                         
   3 -11   2        878.85        944.34        30.06 o                         
   4 -11   2        564.30        561.03        25.76 o                         
   5 -11   2        661.67        616.29        44.26 o                         
   6 -11   2         96.35         87.23        15.75 o                         
   7 -11   2         10.52          6.17        19.15 o                         
   8 -11   2         31.37         27.08        16.27 o                         
  -9 -10   2         91.33         70.70        18.32 o                         
  -8 -10   2        199.72        184.36        21.66 o                         
  -7 -10   2        296.47        299.68        24.53 o                         
  -6 -10   2          1.49          1.58        12.16 o                         
  -5 -10   2        753.78        713.30        31.40 o                         
  -4 -10   2        721.45        741.33        26.25 o                         
  -3 -10   2        422.54        425.88        19.85 o                         
  -2 -10   2        165.33        146.08        16.55 o                         
  -1 -10   2         13.81          6.58        10.33 o                         
   0 -10   2         40.20         60.50        13.49 o                         
   1 -10   2       1130.34       1158.50        42.31 o                         
   2 -10   2       1253.28       1244.90        32.58 o                         
   3 -10   2        910.33        895.35        27.45 o                         
   4 -10   2         28.22          2.40        10.00 o                         
   5 -10   2         67.82         40.71        11.84 o                         
   6 -10   2        714.65        756.00        29.72 o                         
   7 -10   2        726.59        703.58        30.80 o                         
   8 -10   2        392.39        410.40        24.71 o                         
   9 -10   2          5.69         -8.10        12.56 o                         
 -10  -9   2        298.35        271.59        30.46 o                         
  -9  -9   2         86.67         88.84        18.26 o                         
  -8  -9   2        232.89        183.62        26.90 o                         
  -7  -9   2        730.76        729.09        32.05 o                         
  -6  -9   2        618.19        633.02        29.86 o                         
  -5  -9   2         93.63         73.76        16.89 o                         
  -4  -9   2       1160.35       1147.28        28.77 o                         
  -3  -9   2       5744.90       5681.08        71.98 o                         
  -2  -9   2       3150.68       3132.69        46.91 o                         
  -1  -9   2        146.32        140.92        11.77 o                         
   0  -9   2       4166.02       4335.33        58.18 o                         
   1  -9   2       5510.18       5449.01        69.05 o                         
   2  -9   2       1681.97       1732.04        34.40 o                         
   3  -9   2        382.22        374.63        15.84 o                         
   4  -9   2         43.23         35.91         9.03 o                         
   5  -9   2        148.19        159.73        15.89 o                         
   6  -9   2        305.76        289.02        20.49 o                         
   7  -9   2          0.70          6.06        13.18 o                         
   8  -9   2        111.03         97.28        13.33 o                         
   9  -9   2        338.77        332.00        22.81 o                         
  10  -9   2        106.76        122.62        17.97 o                         
 -11  -8   2          0.50         -3.75        22.52 o                         
 -10  -8   2         39.84         36.71        15.26 o                         
  -9  -8   2        346.73        371.41        26.00 o                         
  -8  -8   2        594.52        661.59        31.37 o                         
  -7  -8   2        137.89        103.06        15.66 o                         
  -6  -8   2        810.46        837.45        30.72 o                         
  -5  -8   2       2145.52       2183.12        38.23 o                         
  -4  -8   2       1987.00       1960.58        35.37 o                         
  -3  -8   2        637.81        643.98        29.56 o                         
  -2  -8   2         23.16         37.08         8.37 o                         
  -1  -8   2        244.52        257.53        18.05 o                         
   0  -8   2        120.51        117.01         7.99 o                         
   1  -8   2       1253.32       1271.58        30.33 o                         
   2  -8   2       1466.50       1529.21        25.71 o                         
   3  -8   2       2118.14       2074.24        31.51 o                         
   4  -8   2        770.97        778.40        20.40 o                         
   5  -8   2        280.88        272.88        17.63 o                         
   6  -8   2       1125.14       1102.16        25.94 o                         
   7  -8   2       1271.88       1247.87        28.37 o                         
   8  -8   2        306.17        337.83        17.80 o                         
   9  -8   2        427.15        454.24        21.52 o                         
  10  -8   2       1035.51       1126.45        32.13 o                         
  11  -8   2        655.57        787.60        57.56 o                         
 -11  -7   2         85.94         76.95        26.90 o                         
 -10  -7   2        499.66        484.68        36.60 o                         
  -9  -7   2       1445.88       1548.07        44.89 o                         
  -8  -7   2        795.95        812.40        32.02 o                         
  -7  -7   2          6.09          5.01        10.62 o                         
  -6  -7   2        183.69        152.11        15.59 o                         
  -5  -7   2        120.73        137.86        11.11 o                         
  -4  -7   2       1179.39       1213.17        36.23 o                         
  -3  -7   2        963.88        946.12        21.54 o                         
  -2  -7   2        264.88        204.22        11.15 o                         
  -1  -7   2          2.27          3.09         4.89 o                         
   0  -7   2         10.36         23.65         4.17 o                         
   1  -7   2        324.14        319.29         9.63 o                         
   2  -7   2        601.37        635.40        13.16 o                         
   3  -7   2        125.07        117.27        10.28 o                         
   4  -7   2       4862.23       4785.88        53.57 o                         
   5  -7   2       5453.46       5281.42        58.96 o                         
   6  -7   2        932.47        948.77        20.11 o                         
   7  -7   2         10.85         -2.38         6.71 o                         
   8  -7   2        317.91        310.28        14.33 o                         
   9  -7   2        507.58        521.76        25.41 o                         
  10  -7   2          3.66          7.67         9.08 o                         
  11  -7   2        310.79        368.85        26.01 o                         
 -12  -6   2        253.41        217.72        36.91 o                         
 -11  -6   2        463.42        404.72        41.92 o                         
 -10  -6   2        281.44        285.01        30.94 o                         
  -9  -6   2        432.05        394.16        25.65 o                         
  -8  -6   2        168.27        180.22        36.29 o                         
  -7  -6   2        158.95        177.15        16.21 o                         
  -6  -6   2       1317.13       1320.02        27.03 o                         
  -5  -6   2        855.72        800.51        26.74 o                         
  -4  -6   2        425.74        392.23        14.05 o                         
  -3  -6   2        403.01        423.30        13.70 o                         
  -2  -6   2       2390.71       2385.80        27.75 o                         
  -1  -6   2       5016.15       5114.12        49.69 o                         
   0  -6   2       4483.42       4458.99        39.85 o                         
   1  -6   2       1135.02       1101.72        17.34 o                         
   2  -6   2          0.13         -1.47         3.50 o                         
   3  -6   2       2015.28       2106.52        30.05 o                         
   4  -6   2       1002.93       1008.32        20.30 o                         
   5  -6   2         43.67         82.63        11.84 o                         
   6  -6   2       1376.26       1333.72        22.25 o                         
   7  -6   2         12.02          4.94         6.31 o                         
   8  -6   2        144.40        128.56        10.18 o                         
   9  -6   2       1453.66       1444.60        26.63 o                         
  10  -6   2        995.85       1019.50        24.21 o                         
  11  -6   2        386.73        406.81        30.59 o                         
  12  -6   2          3.53          7.47        11.44 o                         
 -12  -5   2        192.75        132.01        30.66 o                         
 -11  -5   2         50.85         80.57        18.78 o                         
 -10  -5   2         43.59         39.02        13.44 o                         
  -9  -5   2         33.71         32.09        12.60 o                         
  -8  -5   2         29.56         10.41        11.22 o                         
  -7  -5   2        252.73        200.75        24.40 o                         
  -6  -5   2       1233.48       1221.25        24.25 o                         
  -5  -5   2        852.05        835.63        18.84 o                         
  -4  -5   2          1.34          1.23         4.69 o                         
  -3  -5   2       2241.80       2267.17        31.87 o                         
  -2  -5   2       2641.66       2655.88        28.51 o                         
  -1  -5   2       2975.87       3035.89        28.02 o                         
   0  -5   2        108.00        115.20         5.34 o                         
   1  -5   2       5212.27       5304.43        44.90 o                         
   2  -5   2       9056.45       9188.67        74.84 o                         
   3  -5   2      11483.73      11416.23        81.74 o                         
   4  -5   2      10518.79      10211.17        74.38 o                         
   5  -5   2       5729.54       5609.10        47.38 o                         
   6  -5   2          8.66          4.61         5.14 o                         
   7  -5   2       1115.77       1130.15        20.51 o                         
   8  -5   2       1300.48       1286.38        23.36 o                         
   9  -5   2        231.54        202.54        11.99 o                         
  10  -5   2        258.76        218.39        12.68 o                         
  11  -5   2        400.38        422.28        19.63 o                         
  12  -5   2        275.55        315.46        18.49 o                         
 -13  -4   2         66.24         89.66        20.78 o                         
 -12  -4   2        371.42        355.92        40.04 o                         
 -11  -4   2        835.57        841.90        63.50 o                         
 -10  -4   2        610.46        629.25        29.30 o                         
  -9  -4   2        100.03        104.05        14.81 o                         
  -8  -4   2        827.73        906.47        29.93 o                         
  -7  -4   2       1853.61       1900.69        40.96 o                         
  -6  -4   2        814.27        784.76        19.83 o                         
  -5  -4   2       3333.36       3282.53        41.93 o                         
  -4  -4   2      14438.22      14630.79       180.64 o                         
  -3  -4   2       8617.75       8811.93       145.88 o                         
  -2  -4   2        741.46        647.33        10.29 o                         
  -1  -4   2       1047.37        983.26        11.93 o                         
   0  -4   2       1189.94       1166.10        13.78 o                         
   1  -4   2        992.30       1092.58        15.29 o                         
   2  -4   2       1243.55       1234.58        20.86 o                         
   3  -4   2       3548.37       3661.67        33.39 o                         
   4  -4   2       2726.76       2628.81        26.91 o                         
   5  -4   2        828.75        789.14        12.59 o                         
   6  -4   2        422.11        372.23         9.75 o                         
   7  -4   2         24.58         23.61         4.95 o                         
   8  -4   2          4.78         -3.46         6.09 o                         
   9  -4   2       1058.73       1052.25        23.01 o                         
  10  -4   2         49.63         37.54         8.17 o                         
  11  -4   2         11.32         -3.13         8.51 o                         
  12  -4   2         97.22        105.60        12.91 o                         
  13  -4   2        244.06        230.47        18.36 o                         
 -13  -3   2        442.64        472.29        32.26 o                         
 -12  -3   2        391.96        386.58        40.04 o                         
 -11  -3   2         32.68         31.71        13.23 o                         
 -10  -3   2       1811.70       1826.80        89.15 o                         
  -9  -3   2       3538.13       3380.35        62.46 o                         
  -8  -3   2       1577.97       1632.84        38.56 o                         
  -7  -3   2         64.76         61.30         7.45 o                         
  -6  -3   2        474.27        507.88        14.05 o                         
  -5  -3   2       1563.84       1563.53        24.25 o                         
  -4  -3   2       1041.78       1092.43        18.67 o                         
  -3  -3   2       9107.17       9497.69        93.49 o                         
  -2  -3   2        581.11        519.33        10.95 o                         
  -1  -3   2       1868.94       1986.76        20.50 o                         
   0  -3   2        477.25        519.23        14.90 o                         
   1  -3   2       2733.06       2958.20        36.36 o                         
   2  -3   2       1344.23       1296.93        18.38 o                         
   3  -3   2       2116.17       1872.77        19.64 o                         
   4  -3   2       1049.88       1065.13        14.40 o                         
   5  -3   2       1779.83       1878.69        19.46 o                         
   6  -3   2       1469.25       1521.70        17.89 o                         
   7  -3   2         11.88         15.99         4.06 o                         
   8  -3   2        139.57        153.69         7.91 o                         
   9  -3   2        172.68        158.91         8.79 o                         
  10  -3   2        102.55         85.39         9.19 o                         
  11  -3   2         51.38         44.64         9.76 o                         
  12  -3   2          2.93        -10.59        10.59 o                         
 -13  -2   2         33.12         19.27        25.96 o                         
 -12  -2   2         68.03         58.32        16.79 o                         
 -11  -2   2         43.91         46.61        13.07 o                         
 -10  -2   2          9.57          5.67        16.36 o                         
  -9  -2   2        418.35        475.11        20.08 o                         
  -8  -2   2       1782.92       1804.94        32.33 o                         
  -7  -2   2         70.57         63.36         6.20 o                         
  -6  -2   2       2905.37       3005.16        28.94 o                         
  -5  -2   2      11661.16      11616.33        87.66 o                         
  -4  -2   2      10038.91      10196.13       104.02 o                         
  -3  -2   2       4341.96       4121.54        44.05 o                         
  -2  -2   2        361.31        307.10         8.42 o                         
  -1  -2   2       3597.52       3869.77        33.77 o                         
   0  -2   2      16084.59      17125.21       135.44 o                         
   1  -2   2       7023.01       7528.76        56.01 o                         
   2  -2   2       2215.19       2325.80        20.97 o                         
   3  -2   2       1647.05       1493.18        15.97 o                         
   4  -2   2       9170.12       9107.25        63.75 o                         
   5  -2   2       5905.45       6324.76        47.53 o                         
   6  -2   2        298.04        320.95         8.35 o                         
   7  -2   2       2320.85       2269.69        23.76 o                         
   8  -2   2          8.16          5.90         5.28 o                         
   9  -2   2        363.31        336.19         9.64 o                         
  10  -2   2       1529.42       1506.07        21.05 o                         
  11  -2   2        171.45        154.78        11.11 o                         
  12  -2   2        430.49        415.99        19.54 o                         
 -13  -1   2        184.76        200.51        21.89 o                         
 -12  -1   2          3.29        -12.38        12.81 o                         
 -11  -1   2        231.35        238.02        14.07 o                         
 -10  -1   2       4504.01       4524.50        63.02 o                         
  -9  -1   2       3011.74       2906.15        44.98 o                         
  -8  -1   2       1739.82       1698.25        25.60 o                         
  -7  -1   2          1.58          8.31         3.78 o                         
  -6  -1   2        771.98        801.64        12.58 o                         
  -5  -1   2          0.69          5.71         3.04 o                         
  -4  -1   2        582.32        587.25         8.88 o                         
  -3  -1   2        422.37        393.77        10.29 o                         
  -2  -1   2       1358.88       1657.31        14.55 o                         
  -1  -1   2      29370.24      31921.66       352.31 o                         
   0  -1   2       1019.89       1238.83        11.10 o                         
   1  -1   2       4495.95       4799.69        40.19 o                         
   2  -1   2       2221.95       2516.34        19.43 o                         
   3  -1   2      18501.08      19854.84       128.91 o                         
   4  -1   2      18665.22      19265.34       138.66 o                         
   5  -1   2      19738.54      20073.21       133.08 o                         
   6  -1   2       8399.85       8335.31        61.12 o                         
   7  -1   2       1796.24       1716.84        18.12 o                         
   8  -1   2         14.71         26.32         4.31 o                         
   9  -1   2        778.29        781.37        12.91 o                         
  10  -1   2         31.31         23.89         6.58 o                         
  11  -1   2        296.84        316.47        12.54 o                         
  12  -1   2        314.23        306.17        16.51 o                         
 -12   0   2         13.72         23.58        10.43 o                         
 -11   0   2          2.35         -0.32         7.71 o                         
 -10   0   2        689.71        660.51        19.74 o                         
  -9   0   2       1540.88       1503.02        43.56 o                         
  -8   0   2        203.86        202.66         7.78 o                         
  -7   0   2         39.95         39.44         6.11 o                         
  -6   0   2       1985.86       1900.85        19.24 o                         
  -5   0   2       4096.35       4085.24        35.63 o                         
  -4   0   2        833.08        758.40        10.46 o                         
  -3   0   2        541.06        499.64         7.36 o                         
  -2   0   2         66.23         74.41         3.87 o                         
  -1   0   2      39261.86      40163.85       315.51 o                         
   0   0   2      42082.44      44727.45       736.79 o                         
   1   0   2       5308.86       5992.00        48.88 o                         
   2   0   2         15.75         23.45         2.16 o                         
   3   0   2      20574.72      22251.38       175.78 o                         
   4   0   2      15483.22      16572.81       109.17 o                         
   5   0   2         17.05         33.08         3.66 o                         
   6   0   2       1853.52       1977.71        20.04 o                         
   7   0   2       2082.32       2034.90        21.54 o                         
   8   0   2        318.41        306.69         9.43 o                         
   9   0   2         49.26         36.36         5.00 o                         
  10   0   2       1566.87       1510.48        22.11 o                         
  11   0   2       1420.53       1411.70        27.66 o                         
  12   0   2        983.71       1052.52        46.30 o                         
  13   0   2         30.37         24.28        15.70 o                         
 -12   1   2        364.65        344.68        24.11 o                         
 -11   1   2        281.34        267.05        17.07 o                         
 -10   1   2        333.52        342.90        15.06 o                         
  -9   1   2        702.58        695.75        13.33 o                         
  -8   1   2        560.84        568.44        11.88 o                         
  -7   1   2        170.54        136.49         7.55 o                         
  -6   1   2       1996.06       1939.61        18.33 o                         
  -5   1   2         62.52         49.18         4.04 o                         
  -4   1   2        118.18        122.16         4.41 o                         
  -3   1   2       1367.65       1420.18        19.25 o                         
  -2   1   2       6693.02       7212.15        52.81 o                         
  -1   1   2       3861.75       4009.32        33.61 o                         
   0   1   2       3405.56       3468.77        28.77 o                         
   1   1   2      10711.63      11597.48        91.81 o                         
   2   1   2      10816.15      11060.08        81.81 o                         
   3   1   2       1262.54       1349.55        12.20 o                         
   4   1   2      15097.63      15654.26       103.38 o                         
   5   1   2      21890.72      22451.32       147.29 o                         
   6   1   2       9199.08       9216.69        66.03 o                         
   7   1   2       1944.68       1924.41        20.64 o                         
   8   1   2         41.11         66.18         7.69 o                         
   9   1   2        873.83        848.22        14.01 o                         
  10   1   2       1915.67       1955.11        37.25 o                         
  11   1   2        419.41        428.88        19.32 o                         
  12   1   2         20.33         56.61        14.58 o                         
  13   1   2        787.58        822.53        37.09 o                         
 -12   2   2         36.81          6.57        12.83 o                         
 -11   2   2          0.45          4.75        10.67 o                         
 -10   2   2        385.72        351.66        20.31 o                         
  -9   2   2          8.19         12.06         5.28 o                         
  -8   2   2        468.33        457.34        10.54 o                         
  -7   2   2         15.06         14.79         3.61 o                         
  -6   2   2       1126.66       1082.45        19.12 o                         
  -5   2   2       4259.61       4338.17        34.61 o                         
  -4   2   2       3150.58       3303.80        26.85 o                         
  -3   2   2       4518.97       5278.46        43.10 o                         
  -2   2   2       5053.27       5715.71        48.56 o                         
  -1   2   2       6686.57       6663.45        64.29 o                         
   0   2   2       2478.68       2681.54        21.10 o                         
   1   2   2       3222.76       3575.85        31.03 o                         
   2   2   2       6735.45       7457.10        61.59 o                         
   3   2   2        482.61        525.99         9.54 o                         
   4   2   2        859.38       1009.95        13.69 o                         
   5   2   2        142.63        110.68         5.62 o                         
   6   2   2        123.66        135.19         5.91 o                         
   7   2   2         47.69         48.34         4.59 o                         
   8   2   2         16.56         24.67         4.56 o                         
   9   2   2        355.07        328.34        11.86 o                         
  10   2   2          6.60         16.98         9.57 o                         
  11   2   2        219.06        230.34        20.78 o                         
  12   2   2        119.23         96.14        16.35 o                         
  13   2   2        148.88        154.20        20.98 o                         
 -12   3   2        383.94        383.95        51.61 o                         
 -11   3   2         20.52         12.75         9.71 o                         
 -10   3   2       2414.04       2391.01        33.48 o                         
  -9   3   2       7776.05       7544.07        70.23 o                         
  -8   3   2       3968.60       3925.98        33.57 o                         
  -7   3   2        866.74        853.58        13.42 o                         
  -6   3   2         24.62         26.06         3.46 o                         
  -5   3   2        779.47        834.61        10.66 o                         
  -4   3   2         18.43          7.68         2.56 o                         
  -3   3   2       2057.15       2229.72        18.58 o                         
  -2   3   2       1720.39       1930.39        24.79 o                         
  -1   3   2       5507.72       5410.64        55.02 o                         
   0   3   2       6216.88       6496.11        85.32 o                         
   1   3   2       1897.50       1978.03        19.92 o                         
   2   3   2         25.01         33.74         3.34 o                         
   3   3   2       5097.86       5362.36        47.24 o                         
   4   3   2          7.13          7.91         2.99 o                         
   5   3   2       1641.34       1586.40        19.77 o                         
   6   3   2        294.04        285.00        12.46 o                         
   7   3   2        207.80        207.33         9.05 o                         
   8   3   2        659.66        720.25        19.96 o                         
   9   3   2       1382.34       1431.31        27.39 o                         
  10   3   2       1643.52       1665.93        49.71 o                         
  11   3   2        185.38        181.27        19.24 o                         
  12   3   2         41.01         50.78        15.46 o                         
  13   3   2        107.90         91.00        19.02 o                         
 -12   4   2          6.35          7.73        11.11 o                         
 -11   4   2        140.86        130.33        18.77 o                         
 -10   4   2        194.98        186.87        17.35 o                         
  -9   4   2        817.31        871.00        21.97 o                         
  -8   4   2        936.49        942.22        27.79 o                         
  -7   4   2        955.25        924.63        21.40 o                         
  -6   4   2        205.76        231.31         7.23 o                         
  -5   4   2        896.79        850.35        11.49 o                         
  -4   4   2       9927.54      10174.32        70.53 o                         
  -3   4   2       4388.03       4164.19        39.33 o                         
  -2   4   2        607.32        517.12        12.39 o                         
  -1   4   2       3191.79       3287.10        46.67 o                         
   0   4   2      39127.76      42868.70       406.85 o                         
   1   4   2      17834.12      18873.11       219.50 o                         
   2   4   2       9241.14      10151.47        84.74 o                         
   3   4   2          4.18         15.31         3.25 o                         
   4   4   2       2576.24       2393.49        25.90 o                         
   5   4   2       2310.68       2246.84        26.99 o                         
   6   4   2         73.36         86.31         7.67 o                         
   7   4   2         11.26          2.59         5.93 o                         
   8   4   2         60.10         70.72        12.69 o                         
   9   4   2          1.13         -8.13         8.13 o                         
  10   4   2         86.92         41.91        11.20 o                         
  11   4   2         37.51         13.45        21.58 o                         
  12   4   2        497.15        466.68        41.29 o                         
  13   4   2        512.72        526.25        33.40 o                         
 -12   5   2        265.09        287.73        20.47 o                         
 -11   5   2         77.97         65.94        12.60 o                         
 -10   5   2       1066.64       1118.79        26.14 o                         
  -9   5   2       2892.41       2870.48        41.56 o                         
  -8   5   2       1349.12       1338.83        25.53 o                         
  -7   5   2       1899.82       1866.21        29.05 o                         
  -6   5   2        868.00        806.64        17.85 o                         
  -5   5   2       2392.45       2258.12        34.65 o                         
  -4   5   2       4176.73       4106.72        77.42 o                         
  -3   5   2         23.07         21.77         8.52 o                         
  -2   5   2        939.79        812.24        24.24 o                         
  -1   5   2      21766.09      22579.01       317.64 o                         
   0   5   2       5099.22       5228.29        47.82 o                         
   1   5   2       1443.37       1426.39        18.31 o                         
   2   5   2       1549.62       1595.24        19.77 o                         
   3   5   2       3529.38       3851.47        38.92 o                         
   4   5   2       3907.36       4174.04        41.07 o                         
   5   5   2       3976.53       3936.14        48.30 o                         
   6   5   2      11577.39      11872.76       121.41 o                         
   7   5   2       4206.28       4197.69        53.87 o                         
   8   5   2       2510.33       2460.62        39.10 o                         
   9   5   2         54.55         21.99        10.51 o                         
  10   5   2         35.10         -4.07        44.73 o                         
  11   5   2        568.29        595.04        33.18 o                         
  12   5   2        120.60        108.75        20.35 o                         
  13   5   2          4.75         31.13        17.44 o                         
 -12   6   2         18.24         19.15        12.87 o                         
 -11   6   2        157.62        156.51        16.73 o                         
 -10   6   2        300.56        291.60        22.65 o                         
  -9   6   2         98.48         87.52        10.45 o                         
  -8   6   2        393.13        401.73        19.34 o                         
  -7   6   2       3001.65       2953.49        46.10 o                         
  -6   6   2       3644.97       3443.59        49.21 o                         
  -5   6   2       2695.84       2660.77        50.08 o                         
  -4   6   2         47.80         51.17         7.57 o                         
  -3   6   2       1531.71       1506.10        53.59 o                         
  -2   6   2       3688.14       3682.93        46.23 o                         
  -1   6   2       1588.36       1716.74        33.41 o                         
   0   6   2       9670.16       9432.70        81.85 o                         
   1   6   2      18897.98      19287.84       157.60 o                         
   2   6   2      12957.04      13152.24       111.89 o                         
   3   6   2       1576.51       1600.70        21.12 o                         
   4   6   2        152.32        185.66         8.13 o                         
   5   6   2        904.90        978.14        32.08 o                         
   6   6   2       1292.12       1343.99        26.24 o                         
   7   6   2        145.23        155.41        11.48 o                         
   8   6   2        402.25        372.65        23.56 o                         
   9   6   2        133.42        119.93        14.70 o                         
  10   6   2        110.24        131.38        26.90 o                         
  11   6   2         42.89         12.20        32.22 o                         
  12   6   2         37.31         59.22        19.33 o                         
 -11   7   2          0.15         -8.33        11.29 o                         
 -10   7   2        302.13        298.64        19.92 o                         
  -9   7   2        256.43        289.82        25.90 o                         
  -8   7   2        116.83        107.72        12.87 o                         
  -7   7   2         17.14         17.30         8.76 o                         
  -6   7   2        272.59        310.63        23.65 o                         
  -5   7   2        504.84        484.16        18.75 o                         
  -4   7   2        352.62        316.41        14.77 o                         
  -3   7   2        651.38        570.95        17.57 o                         
  -2   7   2        804.63        769.27        18.89 o                         
  -1   7   2       1303.44       1309.18        24.30 o                         
   0   7   2        506.54        555.12        16.27 o                         
   1   7   2        677.60        634.07        13.40 o                         
   2   7   2       1627.88       1630.06        22.48 o                         
   3   7   2        428.77        445.41        11.58 o                         
   4   7   2        202.58        208.92        15.05 o                         
   5   7   2       1135.63       1121.04        24.15 o                         
   6   7   2       2516.26       2509.91        68.09 o                         
   7   7   2       2536.22       2511.44        40.88 o                         
   8   7   2        270.32        250.45        14.87 o                         
   9   7   2         83.35         78.83        23.77 o                         
  10   7   2       1772.96       1854.80        75.08 o                         
  11   7   2        982.83       1071.48        43.13 o                         
  12   7   2         95.57         99.37        43.79 o                         
 -11   8   2          6.47         -3.36        11.82 o                         
 -10   8   2         78.37        113.91        15.63 o                         
  -9   8   2         61.82         45.43        12.44 o                         
  -8   8   2          3.31          7.10        13.62 o                         
  -7   8   2          6.21          5.75         9.12 o                         
  -6   8   2        123.53         99.90        11.91 o                         
  -5   8   2        674.49        597.75        21.27 o                         
  -4   8   2         90.17         84.43        14.01 o                         
  -3   8   2        182.98        191.69        12.16 o                         
  -2   8   2        483.33        442.80        17.97 o                         
  -1   8   2       2970.65       2979.47        42.72 o                         
   0   8   2        857.63        857.69        21.23 o                         
   1   8   2        973.62        921.79        17.16 o                         
   2   8   2         97.35         84.88         6.76 o                         
   3   8   2        164.06        182.22        14.78 o                         
   4   8   2         67.45         58.96         8.31 o                         
   5   8   2        318.58        335.65        15.28 o                         
   6   8   2         93.46         83.74        13.40 o                         
   7   8   2         25.66          9.68         8.21 o                         
   8   8   2        285.35        281.25        18.02 o                         
   9   8   2        744.89        827.02        53.18 o                         
  10   8   2        186.20        205.83        33.16 o                         
  11   8   2         61.14         67.53        29.09 o                         
 -10   9   2        157.06        152.40        19.38 o                         
  -9   9   2       1034.41       1126.19        34.99 o                         
  -8   9   2       1222.08       1311.78        36.23 o                         
  -7   9   2       1309.93       1313.18        34.30 o                         
  -6   9   2        332.18        313.36        18.41 o                         
  -5   9   2        156.59        175.28        14.19 o                         
  -4   9   2        474.55        460.62        37.80 o                         
  -3   9   2        858.04        800.86        24.65 o                         
  -2   9   2        187.49        195.99        13.33 o                         
  -1   9   2        101.08         99.99        10.20 o                         
   0   9   2       1026.48       1013.32        23.66 o                         
   1   9   2         66.34         64.00         8.51 o                         
   2   9   2        368.12        410.21        18.84 o                         
   3   9   2         44.90         53.29         9.76 o                         
   4   9   2       1068.45       1006.62        25.12 o                         
   5   9   2         54.57         46.50        11.55 o                         
   6   9   2        199.26        152.39        14.98 o                         
   7   9   2         18.19         16.07         9.06 o                         
   8   9   2        544.79        579.27        44.42 o                         
   9   9   2       1258.85       1276.78        65.69 o                         
  10   9   2        676.38        790.73        56.31 o                         
  11   9   2        116.77        147.05        31.59 o                         
  -9  10   2         54.65         29.92        14.17 o                         
  -8  10   2         72.58         92.63        19.31 o                         
  -7  10   2        126.16        159.30        16.79 o                         
  -6  10   2        681.88        673.95        43.60 o                         
  -5  10   2        921.13        930.01        29.38 o                         
  -4  10   2        536.75        572.75        39.90 o                         
  -3  10   2        841.32        832.47        26.10 o                         
  -2  10   2       1327.87       1279.18        30.09 o                         
  -1  10   2       1026.28       1016.65        26.47 o                         
   0  10   2        364.86        338.63        17.26 o                         
   1  10   2       1008.37        936.73        31.41 o                         
   2  10   2       3153.53       3201.71        90.09 o                         
   3  10   2       1628.20       1668.57        49.42 o                         
   4  10   2       1398.84       1374.22        30.81 o                         
   5  10   2        181.19        160.49        13.72 o                         
   6  10   2        178.58        149.63        14.06 o                         
   7  10   2        662.28        653.85        25.22 o                         
   8  10   2        575.12        579.89        45.67 o                         
   9  10   2        191.60        175.80        31.28 o                         
  10  10   2         29.30         -7.51        23.15 o                         
  -8  11   2        339.20        319.06        25.49 o                         
  -7  11   2        694.94        649.36        48.37 o                         
  -6  11   2         94.60        135.45        16.25 o                         
  -5  11   2         91.58         66.84        13.18 o                         
  -4  11   2       1154.45       1109.31        32.26 o                         
  -3  11   2        595.22        578.66        40.11 o                         
  -2  11   2         19.15          7.10         8.97 o                         
  -1  11   2         12.36          6.12         9.32 o                         
   0  11   2        302.98        302.43        24.37 o                         
   1  11   2        332.39        316.94        25.93 o                         
   2  11   2          2.46          7.57        10.95 o                         
   3  11   2          5.69         16.08        11.92 o                         
   4  11   2         60.10         66.70        13.93 o                         
   5  11   2        256.80        250.15        20.34 o                         
   6  11   2        127.84        111.99        13.44 o                         
   7  11   2        456.69        538.36        71.32 o                         
   8  11   2        166.26        234.61        33.78 o                         
   9  11   2        152.87        197.07        34.41 o                         
  -7  12   2        360.44        340.06        28.98 o                         
  -6  12   2        624.92        631.24        30.16 o                         
  -5  12   2        558.88        581.79        28.16 o                         
  -4  12   2         16.17         11.34        11.48 o                         
  -3  12   2        455.72        443.36        27.54 o                         
  -2  12   2        133.26        138.90        14.44 o                         
  -1  12   2          8.16         -0.63        11.50 o                         
   0  12   2        677.39        703.63        32.07 o                         
   1  12   2       1771.88       1890.89        50.21 o                         
   2  12   2       1569.65       1628.83        46.23 o                         
   3  12   2        866.26        894.91        35.36 o                         
   4  12   2         69.01         93.12        16.14 o                         
   5  12   2         61.17         71.05        19.71 o                         
   6  12   2        503.38        446.25        69.13 o                         
   8  12   2          5.58        -12.51        20.65 o                         
  -5  13   2        605.91        695.61        33.77 o                         
  -4  13   2        897.48        908.72        33.23 o                         
  -3  13   2         57.70         47.50        13.73 o                         
  -2  13   2         69.33         64.45        20.96 o                         
  -1  13   2        335.24        354.09        71.60 o                         
   0  13   2        298.24        285.63        25.96 o                         
   1  13   2         22.87         47.47        22.52 o                         
   2  13   2        154.30        130.55        19.01 o                         
   3  13   2        174.72        180.14        34.72 o                         
   4  13   2        186.27        192.30        21.22 o                         
   5  13   2         39.22         30.87        16.58 o                         
   6  13   2         50.73         31.28        22.52 o                         
  -2  14   2          2.78         -7.47        20.65 o                         
  -1  14   2          8.12         18.18        21.90 o                         
   0  14   2        106.55        134.14        20.34 o                         
   1  14   2        296.55        267.53        25.61 o                         
   2  14   2         73.37         51.93        17.03 o                         
   3  14   2          0.61        -14.14        14.14 o                         
   4  14   2        145.19        163.39        22.70 o                         
  -4 -13   3         20.71         38.16        24.40 o                         
  -3 -13   3          0.89          7.51        21.27 o                         
  -2 -13   3         28.24         49.36        18.26 o                         
  -1 -13   3          1.12        -12.36        12.36 o                         
   0 -13   3        261.00        240.09        24.48 o                         
   1 -13   3        512.99        581.12        34.50 o                         
   2 -13   3        411.67        359.26        42.23 o                         
   3 -13   3         27.01         46.13        40.67 o                         
  -6 -12   3        245.47        217.79        26.60 o                         
  -5 -12   3        144.98        178.93        31.28 o                         
  -4 -12   3         33.38         10.64        20.02 o                         
  -3 -12   3         13.73        -14.39        18.77 o                         
  -2 -12   3        245.14        245.25        27.53 o                         
  -1 -12   3        191.79        192.04        20.74 o                         
   0 -12   3         54.46         73.96        16.30 o                         
   1 -12   3         46.23         35.28        14.52 o                         
   2 -12   3        100.89         88.01        17.03 o                         
   3 -12   3        352.57        357.60        40.35 o                         
   4 -12   3        118.13        123.04        16.48 o                         
   5 -12   3        100.49        111.13        16.59 o                         
   6 -12   3          3.28        -12.43        13.17 o                         
  -8 -11   3         66.61         89.94        19.68 o                         
  -7 -11   3         58.62         67.19        17.91 o                         
  -6 -11   3         61.46         72.10        17.52 o                         
  -5 -11   3         36.94         20.04        13.93 o                         
  -4 -11   3         36.77         56.25        15.70 o                         
  -3 -11   3         10.84         21.58        12.17 o                         
  -2 -11   3         62.98         59.63        13.68 o                         
  -1 -11   3         24.47         13.76        11.92 o                         
   0 -11   3         16.60         13.13        11.67 o                         
   1 -11   3        382.80        361.85        24.55 o                         
   2 -11   3        325.35        316.33        24.33 o                         
   3 -11   3         16.86         30.77        11.39 o                         
   4 -11   3         87.95         74.42        13.33 o                         
   5 -11   3        242.83        236.40        19.14 o                         
   6 -11   3        192.87        159.19        17.67 o                         
   7 -11   3        107.08        112.88        17.19 o                         
  -9 -10   3         55.31         68.22        18.32 o                         
  -8 -10   3        493.66        563.61        64.13 o                         
  -7 -10   3        675.51        735.91        34.94 o                         
  -6 -10   3        548.53        561.73        31.19 o                         
  -5 -10   3          1.64         -5.01        11.06 o                         
  -4 -10   3        313.13        338.74        60.34 o                         
  -3 -10   3        738.20        667.79        24.70 o                         
  -2 -10   3        866.45        818.98        34.10 o                         
  -1 -10   3         69.00         85.07        20.02 o                         
   0 -10   3       1809.54       1749.18        45.06 o                         
   1 -10   3       3856.42       3797.83        70.98 o                         
   2 -10   3       1168.30       1191.59        31.01 o                         
   3 -10   3        374.15        394.85        20.17 o                         
   4 -10   3         17.75         16.17         8.87 o                         
   5 -10   3         31.66         25.77        10.32 o                         
   6 -10   3         41.46         20.34        10.52 o                         
   7 -10   3        156.22        129.21        14.65 o                         
   8 -10   3        206.86        181.04        18.75 o                         
   9 -10   3        139.93        145.66        22.05 o                         
 -10  -9   3         49.32         41.13        16.92 o                         
  -9  -9   3        405.95        408.00        29.16 o                         
  -8  -9   3        505.99        496.27        46.61 o                         
  -7  -9   3         45.76         44.91        20.96 o                         
  -6  -9   3        561.98        604.86        58.50 o                         
  -5  -9   3       2374.70       2448.48        54.19 o                         
  -4  -9   3       2562.71       2434.19        43.77 o                         
  -3  -9   3        396.58        456.41        19.78 o                         
  -2  -9   3        397.64        438.60        18.86 o                         
  -1  -9   3       1712.27       1672.43        32.61 o                         
   0  -9   3         12.61         37.21        11.27 o                         
   1  -9   3       2111.63       2160.13        45.26 o                         
   2  -9   3       4491.75       4481.49        53.06 o                         
   3  -9   3       1338.47       1371.51        27.18 o                         
   4  -9   3        156.50        167.77        14.87 o                         
   5  -9   3        358.94        324.56        16.09 o                         
   6  -9   3        831.86        871.60        25.31 o                         
   7  -9   3        938.88        977.44        27.90 o                         
   8  -9   3        509.53        522.96        27.36 o                         
   9  -9   3        163.15        155.87        15.75 o                         
  10  -9   3        528.98        577.24        43.79 o                         
 -10  -8   3         26.12         21.34        15.26 o                         
  -9  -8   3        203.87        181.04        20.57 o                         
  -8  -8   3         54.12         60.54        15.02 o                         
  -7  -8   3         20.45         17.97        12.16 o                         
  -6  -8   3        568.21        550.27        27.18 o                         
  -5  -8   3         51.52         32.47        12.36 o                         
  -4  -8   3       1555.71       1504.17        68.77 o                         
  -3  -8   3       2230.39       2247.45        37.55 o                         
  -2  -8   3        481.90        432.56        16.73 o                         
  -1  -8   3       1477.30       1450.30        28.36 o                         
   0  -8   3       3208.81       3265.92        37.48 o                         
   1  -8   3       3380.34       3290.27        37.56 o                         
   2  -8   3        826.68        837.56        19.67 o                         
   3  -8   3        158.75        138.52        10.34 o                         
   4  -8   3        530.15        572.17        18.63 o                         
   5  -8   3        816.74        789.59        21.50 o                         
   6  -8   3         26.47         40.75         9.23 o                         
   7  -8   3         78.29         86.27        12.89 o                         
   8  -8   3       1250.00       1295.60        48.78 o                         
   9  -8   3        770.88        828.00        34.50 o                         
  10  -8   3         11.99         26.68        10.46 o                         
 -11  -7   3        209.08        197.06        24.11 o                         
 -10  -7   3         30.87         36.14        15.26 o                         
  -9  -7   3        310.57        284.78        23.15 o                         
  -8  -7   3         52.51         63.79        14.52 o                         
  -7  -7   3         59.49         53.38        13.18 o                         
  -6  -7   3       1888.85       1892.89        44.62 o                         
  -5  -7   3       3577.28       3499.07        53.99 o                         
  -4  -7   3       3397.79       3302.06        50.36 o                         
  -3  -7   3        426.04        396.26        15.36 o                         
  -2  -7   3         26.13         61.74         9.29 o                         
  -1  -7   3         31.97         34.39         5.21 o                         
   0  -7   3          2.51         -1.03         3.72 o                         
   1  -7   3         35.03         16.96         4.56 o                         
   2  -7   3        111.04        109.38         6.91 o                         
   3  -7   3       3402.66       3456.64        51.36 o                         
   4  -7   3       2731.97       2597.86        40.24 o                         
   5  -7   3          0.28         -6.14         6.44 o                         
   6  -7   3        112.81        117.29         9.38 o                         
   7  -7   3        231.52        245.39        16.16 o                         
   8  -7   3         29.01         22.69         8.12 o                         
   9  -7   3        452.81        464.12        18.55 o                         
  10  -7   3        714.54        795.30        23.69 o                         
  11  -7   3        773.20        813.91        28.52 o                         
 -12  -6   3         64.58         48.17        26.28 o                         
 -11  -6   3         21.38         13.04        16.27 o                         
 -10  -6   3        251.79        262.63        22.44 o                         
  -9  -6   3        356.69        384.91        25.41 o                         
  -8  -6   3        541.50        526.94        26.81 o                         
  -7  -6   3        652.01        674.15        44.11 o                         
  -6  -6   3        441.29        446.07        61.94 o                         
  -5  -6   3        307.39        330.65        14.25 o                         
  -4  -6   3         96.13        103.73        10.44 o                         
  -3  -6   3        653.63        683.91        17.50 o                         
  -2  -6   3        655.38        585.50        12.21 o                         
  -1  -6   3         98.34         90.68         5.25 o                         
   0  -6   3         36.22         19.23         3.91 o                         
   1  -6   3       1470.55       1420.90        21.61 o                         
   2  -6   3       1113.42       1069.92        16.24 o                         
   3  -6   3        970.80        900.49        15.39 o                         
   4  -6   3       3324.42       3336.56        32.02 o                         
   5  -6   3       1296.18       1286.90        21.07 o                         
   6  -6   3        388.63        364.58        17.54 o                         
   7  -6   3        123.87        118.89         9.54 o                         
   8  -6   3       1470.49       1450.67        25.96 o                         
   9  -6   3        237.34        239.53        13.19 o                         
  10  -6   3        143.66        154.50        12.59 o                         
  11  -6   3        549.29        583.16        23.92 o                         
  12  -6   3        438.79        395.68        21.16 o                         
 -12  -5   3        888.55        915.86        60.06 o                         
 -11  -5   3       1032.79       1182.49        41.47 o                         
 -10  -5   3         42.73         66.51        14.78 o                         
  -9  -5   3          1.15         -9.88        11.89 o                         
  -8  -5   3        919.33        866.91        31.57 o                         
  -7  -5   3       1287.59       1254.68        74.76 o                         
  -6  -5   3       1152.91       1125.50        31.37 o                         
  -5  -5   3        115.22        104.00         8.27 o                         
  -4  -5   3       2668.51       2420.19        46.33 o                         
  -3  -5   3       1408.86       1379.31        23.63 o                         
  -2  -5   3       1387.93       1400.47        17.56 o                         
  -1  -5   3        657.47        556.30        14.56 o                         
   0  -5   3        606.39        692.86        11.42 o                         
   1  -5   3          6.67         17.54         4.79 o                         
   2  -5   3        331.83        343.38        11.29 o                         
   3  -5   3        252.69        296.11         9.09 o                         
   4  -5   3         10.90         20.30         5.05 o                         
   5  -5   3        100.62        111.28         6.44 o                         
   6  -5   3        572.95        588.53        14.37 o                         
   7  -5   3          4.60         -1.81         5.85 o                         
   8  -5   3       1603.84       1532.40        25.73 o                         
   9  -5   3       1710.63       1667.63        28.06 o                         
  10  -5   3        557.80        599.34        21.82 o                         
  11  -5   3         21.94         21.96        10.14 o                         
  12  -5   3         19.48          8.60        10.58 o                         
 -12  -4   3        425.24        432.87        43.79 o                         
 -11  -4   3          6.27          8.89        12.83 o                         
 -10  -4   3        521.01        573.44        56.31 o                         
  -9  -4   3       1238.89       1146.09        66.00 o                         
  -8  -4   3       1511.82       1427.07        38.17 o                         
  -7  -4   3        123.92        131.64        14.07 o                         
  -6  -4   3       1980.17       1918.09        38.66 o                         
  -5  -4   3       8516.34       8466.79        89.01 o                         
  -4  -4   3         74.26        103.65        16.47 o                         
  -3  -4   3       6191.86       6399.81        68.17 o                         
  -2  -4   3       6876.65       6632.48        77.96 o                         
  -1  -4   3        128.06        118.28         5.58 o                         
   0  -4   3       3160.15       3305.91        47.68 o                         
   1  -4   3       2214.74       2071.00        23.91 o                         
   2  -4   3       4859.57       4532.58        39.27 o                         
   3  -4   3       2715.92       2544.60        26.02 o                         
   4  -4   3       4998.26       4832.33        43.02 o                         
   5  -4   3         38.50         49.28         5.01 o                         
   6  -4   3       1437.86       1312.08        19.23 o                         
   7  -4   3          9.71          4.01         4.57 o                         
   8  -4   3         42.80         19.26         6.85 o                         
   9  -4   3        113.78        107.14        10.43 o                         
  10  -4   3         67.27         68.04        10.46 o                         
  11  -4   3         18.76          7.12         9.09 o                         
  12  -4   3          0.11        -11.89        11.89 o                         
  13  -4   3         23.33         23.69        11.85 o                         
 -13  -3   3         15.56        -12.51        25.03 o                         
 -12  -3   3        155.50        157.81        23.25 o                         
 -11  -3   3        494.02        432.87        28.47 o                         
 -10  -3   3        106.50        138.89        17.03 o                         
  -9  -3   3         53.45         72.18        13.89 o                         
  -8  -3   3       2005.75       1934.36        48.49 o                         
  -7  -3   3        675.38        660.27        25.03 o                         
  -6  -3   3        426.43        396.01        13.41 o                         
  -5  -3   3      11918.37      11955.93       169.30 o                         
  -4  -3   3      18227.75      17515.05       209.54 o                         
  -3  -3   3       5801.71       5707.20        60.04 o                         
  -2  -3   3       1249.40       1187.85        14.31 o                         
  -1  -3   3       2442.36       2489.91        27.32 o                         
   0  -3   3       1230.14       1372.73        25.94 o                         
   1  -3   3       7615.30       8205.75        62.56 o                         
   2  -3   3       4144.85       3816.91        33.44 o                         
   3  -3   3        836.51        809.88        12.16 o                         
   4  -3   3       4395.05       4254.41        37.88 o                         
   5  -3   3       4706.07       4785.74        42.75 o                         
   6  -3   3          4.05          6.44         3.59 o                         
   7  -3   3       1206.08       1184.88        16.82 o                         
   8  -3   3       2717.15       2713.56        26.97 o                         
   9  -3   3        169.81        155.97         8.10 o                         
  10  -3   3         12.60          8.08         8.49 o                         
  11  -3   3         18.33         14.95         9.66 o                         
  12  -3   3        291.84        312.48        17.51 o                         
  13  -3   3        522.69        584.71        24.56 o                         
 -13  -2   3        115.05        112.64        21.01 o                         
 -12  -2   3         23.84         11.28        13.69 o                         
 -11  -2   3        208.25        179.82        19.01 o                         
 -10  -2   3       2202.64       2116.27        45.98 o                         
  -9  -2   3       5352.87       5277.08        68.47 o                         
  -8  -2   3       3488.73       3526.35        50.05 o                         
  -7  -2   3        258.79        267.27        14.57 o                         
  -6  -2   3        225.99        204.86         8.38 o                         
  -5  -2   3        390.38        437.75         9.09 o                         
  -4  -2   3       1007.09        984.62        12.67 o                         
  -3  -2   3       1851.59       1705.63        22.18 o                         
  -2  -2   3       6693.59       7342.90        61.17 o                         
  -1  -2   3      11967.54      12409.92        99.82 o                         
   0  -2   3       5064.65       5331.55        41.00 o                         
   1  -2   3       5059.78       5494.01        42.64 o                         
   2  -2   3       3639.80       3494.99        29.54 o                         
   3  -2   3         56.54         53.92         3.65 o                         
   4  -2   3       2209.31       2351.92        21.37 o                         
   5  -2   3       4161.69       4410.00        35.72 o                         
   6  -2   3       1408.70       1343.54        17.23 o                         
   7  -2   3        206.16        244.29         9.28 o                         
   8  -2   3        355.29        384.90        10.79 o                         
   9  -2   3        788.57        832.54        14.25 o                         
  10  -2   3        201.76        185.55         9.92 o                         
  11  -2   3        216.62        217.15        11.25 o                         
  12  -2   3        105.18        130.48        17.79 o                         
  13  -2   3         28.65         27.22        18.19 o                         
 -13  -1   3        113.79        170.55        21.45 o                         
 -12  -1   3        117.24        121.35        12.65 o                         
 -11  -1   3         23.74         17.28        10.34 o                         
 -10  -1   3        111.91        125.19        17.98 o                         
  -9  -1   3        508.24        516.69        20.35 o                         
  -8  -1   3        195.91        198.76        25.61 o                         
  -7  -1   3        102.29         93.03         5.80 o                         
  -6  -1   3       3685.77       3714.49        34.27 o                         
  -5  -1   3       4594.35       4368.70        39.25 o                         
  -4  -1   3       3106.99       2946.32        26.26 o                         
  -3  -1   3         65.84         35.91         2.56 o                         
  -2  -1   3       1937.80       2152.45        24.45 o                         
  -1  -1   3         14.29         15.96         2.02 o                         
   0  -1   3       6903.10       7337.29        53.47 o                         
   1  -1   3       4737.67       5160.67        43.71 o                         
   2  -1   3       1906.53       2165.91        24.52 o                         
   3  -1   3      14202.92      14785.26       107.09 o                         
   4  -1   3      16941.26      17478.71       126.84 o                         
   5  -1   3        149.25        121.70         8.73 o                         
   6  -1   3        309.25        238.65        10.34 o                         
   7  -1   3       2154.28       2144.15        21.25 o                         
   8  -1   3        422.32        414.72        10.40 o                         
   9  -1   3        451.95        415.99        11.12 o                         
  10  -1   3       1880.33       1819.34        24.89 o                         
  11  -1   3       2385.27       2422.35        30.51 o                         
  12  -1   3        983.53       1032.20        25.78 o                         
 -12   0   3        499.69        554.49        21.50 o                         
 -11   0   3       1206.48       1153.41        26.04 o                         
 -10   0   3       1253.22       1293.48        30.44 o                         
  -9   0   3        304.23        274.70        26.28 o                         
  -8   0   3         74.20         67.85         6.78 o                         
  -7   0   3        185.00        175.15         6.70 o                         
  -6   0   3        267.52        277.35         9.93 o                         
  -5   0   3          2.57         -1.56         2.52 o                         
  -4   0   3         19.75         27.01         2.78 o                         
  -3   0   3      12299.99      12883.31        85.41 o                         
  -2   0   3      33858.09      35126.45       274.62 o                         
  -1   0   3       3114.21       3323.78        29.55 o                         
   0   0   3        196.52        161.75         3.77 o                         
   1   0   3       1836.59       1872.63        17.78 o                         
   2   0   3        113.32         93.70         3.74 o                         
   3   0   3        755.64        733.81        12.51 o                         
   4   0   3      28242.04      29156.64       206.27 o                         
   5   0   3      24039.44      23588.05       154.52 o                         
   6   0   3      16373.26      16398.08       111.16 o                         
   7   0   3       1821.67       1743.49        19.47 o                         
   8   0   3        339.01        363.18        10.91 o                         
   9   0   3        891.52        911.21        23.60 o                         
  10   0   3        902.63        845.93        19.42 o                         
  11   0   3         89.66         89.85        12.15 o                         
  12   0   3        235.60        216.28        14.29 o                         
  13   0   3        598.30        598.28        32.51 o                         
 -12   1   3         14.28         -3.72        13.04 o                         
 -11   1   3        162.56        180.45        12.87 o                         
 -10   1   3       1073.50       1027.48        23.58 o                         
  -9   1   3       1437.25       1398.60        25.32 o                         
  -8   1   3          5.19         -3.95         3.95 o                         
  -7   1   3         20.65          9.70         4.52 o                         
  -6   1   3        908.77        981.52        13.04 o                         
  -5   1   3        101.39        126.69         6.67 o                         
  -4   1   3       1204.90       1159.28        12.42 o                         
  -3   1   3       2916.10       3037.11        25.44 o                         
  -2   1   3       5248.42       5324.32        45.67 o                         
  -1   1   3       5054.88       5406.38        44.95 o                         
   0   1   3       4149.22       4625.95        38.46 o                         
   1   1   3       2806.16       2979.91        40.19 o                         
   2   1   3       4334.25       4588.56        46.47 o                         
   3   1   3        497.26        539.97         7.02 o                         
   4   1   3        231.59        243.31         7.69 o                         
   5   1   3        126.20        150.63         5.35 o                         
   6   1   3       1544.21       1498.51        16.59 o                         
   7   1   3       1708.52       1817.32        19.79 o                         
   8   1   3        352.56        319.20         9.32 o                         
   9   1   3        390.13        370.60        18.69 o                         
  10   1   3        885.71        881.23        25.63 o                         
  11   1   3       1150.95       1143.77        30.06 o                         
  12   1   3        588.57        609.76        24.37 o                         
  13   1   3          0.10          0.91        17.20 o                         
 -12   2   3        687.35        711.76        33.40 o                         
 -11   2   3         82.35         73.15        15.02 o                         
 -10   2   3        231.39        228.88        15.90 o                         
  -9   2   3       2694.13       2679.78        30.45 o                         
  -8   2   3       2069.39       1995.05        22.95 o                         
  -7   2   3        898.46        796.61        12.89 o                         
  -6   2   3        847.42        830.51        12.24 o                         
  -5   2   3       4476.86       4629.66        39.89 o                         
  -4   2   3         84.57        112.53         5.25 o                         
  -3   2   3       7162.57       7697.25        58.26 o                         
  -2   2   3        393.03        315.57         6.87 o                         
  -1   2   3       7849.51       8632.77        80.98 o                         
   0   2   3        615.08        713.66         8.96 o                         
   1   2   3       1613.56       1559.25        14.07 o                         
   2   2   3          5.49         12.14         3.64 o                         
   3   2   3       7281.03       7552.62        57.19 o                         
   4   2   3       7591.87       8098.27        69.12 o                         
   5   2   3       7240.28       7358.25        58.59 o                         
   6   2   3       3596.64       3784.20        31.63 o                         
   7   2   3       1848.32       1729.32        20.69 o                         
   8   2   3         56.04         53.26         5.29 o                         
   9   2   3        333.36        323.50        16.34 o                         
  10   2   3       2086.34       2116.20        39.31 o                         
  11   2   3        370.77        383.00        19.76 o                         
  12   2   3         38.72         29.97        13.49 o                         
  13   2   3        281.68        290.64        25.43 o                         
 -13   3   3        271.97        303.43        49.42 o                         
 -12   3   3         20.82         24.76        14.33 o                         
 -11   3   3        177.70        164.31        14.92 o                         
 -10   3   3        419.17        433.15        20.45 o                         
  -9   3   3         22.43         27.84         7.16 o                         
  -8   3   3        834.51        858.09        15.42 o                         
  -7   3   3         75.28         70.53         5.27 o                         
  -6   3   3        518.20        469.69         9.27 o                         
  -5   3   3       4312.52       4310.29        38.17 o                         
  -4   3   3       4438.63       3975.36        38.19 o                         
  -3   3   3       5327.73       4976.23        45.00 o                         
  -2   3   3       2766.50       2699.14        32.02 o                         
  -1   3   3        213.57        211.78         7.10 o                         
   0   3   3       1604.63       1707.62        15.34 o                         
   1   3   3        551.23        540.83         7.52 o                         
   2   3   3         27.02         20.86         2.48 o                         
   3   3   3       5482.36       5847.23        51.30 o                         
   4   3   3       5938.32       5943.95        53.22 o                         
   5   3   3       2674.59       2736.05        26.61 o                         
   6   3   3        641.58        633.45        11.65 o                         
   7   3   3         95.35         68.92         5.70 o                         
   8   3   3         46.79         41.07         8.67 o                         
   9   3   3        278.71        270.04        15.14 o                         
  10   3   3         48.56         32.34         9.72 o                         
  11   3   3         55.07         33.37        10.66 o                         
  12   3   3        150.75        172.73        20.12 o                         
  13   3   3        444.14        472.78        47.23 o                         
 -13   4   3        365.91        334.02        53.80 o                         
 -12   4   3        320.48        316.04        30.18 o                         
 -11   4   3        115.88        103.14        13.42 o                         
 -10   4   3       2640.24       2598.79        79.38 o                         
  -9   4   3       4962.43       5003.51        51.13 o                         
  -8   4   3       3211.81       3295.52        44.98 o                         
  -7   4   3        755.32        676.93        16.43 o                         
  -6   4   3        301.24        327.79         9.98 o                         
  -5   4   3       1828.55       1909.47        18.86 o                         
  -4   4   3        140.85        128.02         5.23 o                         
  -3   4   3        206.67        252.86        10.07 o                         
  -2   4   3       4668.04       4635.70        54.75 o                         
  -1   4   3       5446.36       5368.93        56.83 o                         
   0   4   3      17469.93      19115.29       135.93 o                         
   1   4   3        295.99        265.04         7.82 o                         
   2   4   3       8528.16       8483.24        72.16 o                         
   3   4   3       2848.95       3089.94        31.09 o                         
   4   4   3        181.74        266.20         7.78 o                         
   5   4   3       5636.35       5578.81        56.00 o                         
   6   4   3       6884.55       6803.42        63.12 o                         
   7   4   3       7055.33       7059.89        78.53 o                         
   8   4   3        162.94        184.31        10.63 o                         
   9   4   3        150.38        126.05        12.24 o                         
  10   4   3        172.79        174.69        26.13 o                         
  11   4   3         74.02         63.61        24.40 o                         
  12   4   3        103.49        137.90        20.29 o                         
  13   4   3          0.07         21.79        30.34 o                         
 -12   5   3         10.55         27.82        18.80 o                         
 -11   5   3        189.11        186.52        16.36 o                         
 -10   5   3        137.74        136.83        10.65 o                         
  -9   5   3        214.85        221.00        13.19 o                         
  -8   5   3       1559.96       1581.38        27.70 o                         
  -7   5   3       2445.41       2437.88        33.81 o                         
  -6   5   3       1749.95       1890.39        40.86 o                         
  -5   5   3         94.83        110.46         9.09 o                         
  -4   5   3       2012.48       1905.85        29.95 o                         
  -3   5   3      15915.36      16259.68       157.72 o                         
  -2   5   3       3726.89       3667.13        50.86 o                         
  -1   5   3        920.45        941.26        12.83 o                         
   0   5   3      21120.86      21697.04       174.08 o                         
   1   5   3      24846.27      25431.57       202.73 o                         
   2   5   3       3501.30       3392.92        34.19 o                         
   3   5   3         62.32         48.90         4.45 o                         
   4   5   3       5425.73       5575.33        52.35 o                         
   5   5   3       4476.14       4496.84        44.83 o                         
   6   5   3        702.08        733.38        18.81 o                         
   7   5   3         62.08         64.71        16.14 o                         
   8   5   3        220.18        184.00        21.90 o                         
   9   5   3         38.96         28.80        16.81 o                         
  10   5   3         36.11         33.08        26.12 o                         
  11   5   3        892.15        912.82        96.94 o                         
  12   5   3        647.29        671.49        35.83 o                         
  13   5   3        213.22        248.19        25.88 o                         
 -12   6   3         28.13         31.54        13.44 o                         
 -11   6   3          1.26        -10.35        10.35 o                         
 -10   6   3        159.42        177.97        15.64 o                         
  -9   6   3        338.08        323.04        18.70 o                         
  -8   6   3        229.40        194.35        17.75 o                         
  -7   6   3        166.53        162.94        12.87 o                         
  -6   6   3         34.64         31.09         7.76 o                         
  -5   6   3        441.20        523.60        17.44 o                         
  -4   6   3        606.27        563.48        16.92 o                         
  -3   6   3          2.12          3.83         5.06 o                         
  -2   6   3       1655.78       1782.54        28.29 o                         
  -1   6   3       2621.63       2671.53        46.96 o                         
   0   6   3       1880.64       1772.90        24.57 o                         
   1   6   3       1931.06       1851.27        40.64 o                         
   2   6   3       2874.37       3060.04        43.71 o                         
   3   6   3         89.85         97.68         5.97 o                         
   4   6   3        457.13        443.41        11.74 o                         
   5   6   3       8969.06       8814.62        93.98 o                         
   6   6   3      10945.07      10750.99       112.96 o                         
   7   6   3       7359.12       7193.14        85.71 o                         
   8   6   3       1144.85       1133.63        34.11 o                         
   9   6   3          4.00         15.42        12.63 o                         
  10   6   3       1227.29       1250.60        91.97 o                         
  11   6   3       1220.61       1217.34        86.02 o                         
  12   6   3        341.64        367.98        28.53 o                         
 -11   7   3          8.97         25.03        15.48 o                         
 -10   7   3         49.72         49.85        12.31 o                         
  -9   7   3        370.93        367.96        24.96 o                         
  -8   7   3         81.41         69.52        15.06 o                         
  -7   7   3        265.72        231.42        14.99 o                         
  -6   7   3        480.95        444.92        18.86 o                         
  -5   7   3       1001.06        901.42        36.27 o                         
  -4   7   3        508.69        482.38        17.33 o                         
  -3   7   3          2.37         -3.90         9.03 o                         
  -2   7   3         18.60         15.18         8.07 o                         
  -1   7   3        383.69        363.81        13.23 o                         
   0   7   3       6525.70       6351.27        59.53 o                         
   1   7   3      11398.89      11363.96        99.07 o                         
   2   7   3       4719.83       4525.97        60.95 o                         
   3   7   3       1655.92       1654.31        22.91 o                         
   4   7   3        727.80        703.83        26.41 o                         
   5   7   3       1057.59       1100.50        37.42 o                         
   6   7   3         13.59         16.12         7.39 o                         
   7   7   3          9.44          7.95         7.70 o                         
   8   7   3          0.88         -9.32         9.32 o                         
   9   7   3        260.90        251.54        33.47 o                         
  10   7   3        158.29        183.48        38.48 o                         
  11   7   3        125.78        126.98        21.58 o                         
  12   7   3        142.87        157.59        22.99 o                         
 -11   8   3         53.24         54.64        15.73 o                         
 -10   8   3        120.51        129.84        15.98 o                         
  -9   8   3       1332.29       1324.14        38.68 o                         
  -8   8   3       1477.96       1436.97        35.68 o                         
  -7   8   3        555.40        546.79        22.44 o                         
  -6   8   3         17.39          4.55         8.53 o                         
  -5   8   3        315.28        295.80        16.01 o                         
  -4   8   3         81.50         69.50         9.60 o                         
  -3   8   3        120.47         93.49         9.98 o                         
  -2   8   3         96.85        117.17         9.74 o                         
  -1   8   3         59.46         53.58         7.79 o                         
   0   8   3         35.78         42.92         6.98 o                         
   1   8   3       1553.22       1768.42        27.81 o                         
   2   8   3        252.64        273.50        10.42 o                         
   3   8   3        702.20        694.23        20.61 o                         
   4   8   3        270.94        296.92        13.95 o                         
   5   8   3        199.87        204.03        13.00 o                         
   6   8   3        160.20        104.82        10.58 o                         
   7   8   3        206.85        209.20        13.86 o                         
   8   8   3         12.21         29.69        12.02 o                         
   9   8   3        557.91        575.36        33.14 o                         
  10   8   3       1202.15       1264.50        45.12 o                         
  11   8   3        152.00        107.63        21.37 o                         
 -10   9   3        373.48        375.56        28.08 o                         
  -9   9   3         84.83        100.29        15.77 o                         
  -8   9   3         93.33        133.15        15.98 o                         
  -7   9   3        231.96        225.87        33.18 o                         
  -6   9   3         51.02         81.60        12.46 o                         
  -5   9   3        163.52        142.44        13.58 o                         
  -4   9   3        188.09        178.44        13.82 o                         
  -3   9   3       1755.54       1684.49        36.83 o                         
  -2   9   3       5262.18       5058.60        80.01 o                         
  -1   9   3       1823.85       1743.56        32.35 o                         
   0   9   3        570.26        565.73        23.39 o                         
   1   9   3       1708.56       1749.62        38.21 o                         
   2   9   3       1801.70       1842.96        40.90 o                         
   3   9   3        835.94        797.51        21.58 o                         
   4   9   3         96.76        103.68        10.30 o                         
   5   9   3         23.39         22.62         8.36 o                         
   6   9   3        448.35        409.58        18.76 o                         
   7   9   3        400.76        397.34        19.16 o                         
   8   9   3        844.45        857.15        34.67 o                         
   9   9   3        392.62        373.44        39.41 o                         
  10   9   3         15.36          2.30        16.21 o                         
  11   9   3         32.49         21.49        18.77 o                         
  -9  10   3        390.77        482.19        26.96 o                         
  -8  10   3       1261.70       1323.13        41.74 o                         
  -7  10   3       2537.19       2730.50        52.00 o                         
  -6  10   3        786.99        814.56        28.76 o                         
  -5  10   3          0.34         -8.94         8.94 o                         
  -4  10   3       1687.92       1675.74        36.60 o                         
  -3  10   3        892.21        902.20        26.73 o                         
  -2  10   3          5.53         20.64         9.38 o                         
  -1  10   3        975.38       1018.81        26.85 o                         
   0  10   3       1864.05       1844.04        38.31 o                         
   1  10   3        849.29        834.65        26.22 o                         
   2  10   3         12.99         26.26        10.83 o                         
   3  10   3         58.67         32.39        11.72 o                         
   4  10   3         95.69         75.38        10.80 o                         
   5  10   3         42.06         32.03         9.38 o                         
   6  10   3       1053.12       1036.06        28.27 o                         
   7  10   3       1180.15       1204.51        40.46 o                         
   8  10   3        588.60        630.36        34.18 o                         
   9  10   3        602.68        677.49        53.18 o                         
  10  10   3         31.35         35.25        18.35 o                         
  -8  11   3          4.58         22.71        13.33 o                         
  -7  11   3        401.66        444.67        25.72 o                         
  -6  11   3        859.72        899.77        42.85 o                         
  -5  11   3        700.70        659.61        30.17 o                         
  -4  11   3         28.08         30.58        10.90 o                         
  -3  11   3       1270.98       1240.48        32.37 o                         
  -2  11   3        876.54        871.62        26.97 o                         
  -1  11   3         94.76         83.88        11.41 o                         
   0  11   3       1116.65       1079.42        29.72 o                         
   1  11   3       4341.81       4194.05        80.39 o                         
   2  11   3       2939.54       2886.52       189.22 o                         
   3  11   3        735.19        699.50        29.36 o                         
   4  11   3        100.11        120.33        16.14 o                         
   5  11   3         96.67         92.73        15.02 o                         
   6  11   3        419.47        433.39        21.67 o                         
   7  11   3        360.49        389.09        26.97 o                         
   8  11   3        233.59        252.13        34.41 o                         
   9  11   3          6.33        -19.39        19.39 o                         
  -7  12   3        130.91        117.27        17.69 o                         
  -6  12   3          3.22          7.87        12.61 o                         
  -5  12   3         56.39         45.95        22.64 o                         
  -4  12   3        646.87        624.48        30.12 o                         
  -3  12   3        363.71        354.97        21.07 o                         
  -2  12   3         69.61         82.29        22.79 o                         
  -1  12   3        209.96        197.02        21.66 o                         
   0  12   3        467.38        504.27        29.40 o                         
   1  12   3         25.63         32.43        13.49 o                         
   2  12   3         46.15         72.70        15.02 o                         
   3  12   3         37.52         52.84        13.93 o                         
   4  12   3          5.91          0.01        11.27 o                         
   5  12   3        152.64        166.08        19.02 o                         
   6  12   3        357.18        348.96        28.15 o                         
   7  12   3        519.42        487.30        58.18 o                         
   8  12   3        148.93        175.18        32.53 o                         
  -5  13   3         83.60         88.29        16.37 o                         
  -4  13   3          6.29         -0.86        12.15 o                         
  -3  13   3         65.82         32.12        13.00 o                         
  -2  13   3         55.48         54.92        16.35 o                         
  -1  13   3        216.41        259.47        24.11 o                         
   0  13   3        711.79        740.11        35.38 o                         
   1  13   3       1157.18       1207.00        42.69 o                         
   2  13   3        156.73        160.48        20.29 o                         
   3  13   3         64.41         68.21        15.93 o                         
   4  13   3        134.45        146.26        19.24 o                         
   5  13   3        126.02        125.03        18.58 o                         
   6  13   3        341.71        251.50        36.29 o                         
  -3  14   3         42.93         51.79        23.59 o                         
  -2  14   3        281.74        294.36        28.75 o                         
  -1  14   3        299.26        325.24        27.65 o                         
   0  14   3         77.46         83.32        18.80 o                         
   1  14   3         50.92         42.64        16.55 o                         
   2  14   3         80.82         76.33        18.14 o                         
   3  14   3        241.76        235.23        24.11 o                         
   4  14   3        408.03        389.32        29.40 o                         
  -3 -13   4         14.67          5.63        21.27 o                         
  -2 -13   4         78.59         49.42        25.65 o                         
  -1 -13   4        291.93        360.26        62.84 o                         
   0 -13   4        287.95        290.34        26.30 o                         
   1 -13   4         21.54         32.53        16.35 o                         
   2 -13   4         18.44         -0.78        25.65 o                         
   3 -13   4         95.92         55.14        18.52 o                         
  -6 -12   4         14.50         26.75        17.03 o                         
  -5 -12   4        103.08        116.99        29.40 o                         
  -4 -12   4         43.61         46.92        23.77 o                         
  -3 -12   4          1.22         22.52        21.27 o                         
  -2 -12   4         11.37         14.39        21.27 o                         
  -1 -12   4          9.79          4.81        13.25 o                         
   0 -12   4        213.20        160.95        19.95 o                         
   1 -12   4        127.67        101.88        17.70 o                         
   2 -12   4         18.88         25.96        15.04 o                         
   3 -12   4         11.21        -12.63        13.25 o                         
   4 -12   4          3.54          2.29        11.84 o                         
   5 -12   4         47.99         52.89        14.80 o                         
  -7 -11   4        582.24        677.68        37.85 o                         
  -6 -11   4        208.17        205.94        22.51 o                         
  -5 -11   4         11.31          6.68        13.49 o                         
  -4 -11   4         90.80         60.58        33.47 o                         
  -3 -11   4        665.63        771.34        50.68 o                         
  -2 -11   4        343.86        365.21        24.76 o                         
  -1 -11   4          0.04         13.76        21.27 o                         
   0 -11   4        175.73        167.79        25.03 o                         
   1 -11   4        660.93        641.77        31.40 o                         
   2 -11   4        310.94        268.30        22.78 o                         
   3 -11   4         79.99         95.00        14.08 o                         
   4 -11   4          3.70          0.08        12.26 o                         
   5 -11   4          0.52         -6.38        11.48 o                         
   6 -11   4         32.84         38.48        14.10 o                         
   7 -11   4          8.88         -4.97        13.24 o                         
  -9 -10   4        187.11        151.27        22.31 o                         
  -8 -10   4        168.46        191.67        22.78 o                         
  -7 -10   4         29.88         35.00        15.70 o                         
  -6 -10   4         45.63         77.49        16.14 o                         
  -5 -10   4         38.35         25.44        13.18 o                         
  -4 -10   4        214.59        225.05        29.72 o                         
  -3 -10   4         59.45         30.47        12.74 o                         
  -2 -10   4        490.63        485.86        20.93 o                         
  -1 -10   4        737.08        814.07        32.02 o                         
   0 -10   4        160.71        169.29        18.46 o                         
   1 -10   4       1387.63       1341.85        40.48 o                         
   2 -10   4       1791.78       1845.02        33.39 o                         
   3 -10   4        689.68        643.59        21.72 o                         
   4 -10   4         24.02         25.77         9.27 o                         
   5 -10   4        666.24        697.84        23.93 o                         
   6 -10   4       1252.70       1345.91        32.92 o                         
   7 -10   4        438.03        510.43        23.18 o                         
   8 -10   4        107.37         89.62        14.37 o                         
 -10  -9   4          5.80        -16.90        16.90 o                         
  -9  -9   4        162.99        155.92        21.18 o                         
  -8  -9   4        430.19        375.60        27.42 o                         
  -7  -9   4        675.23        712.10        52.55 o                         
  -6  -9   4        149.08        137.96        17.91 o                         
  -5  -9   4          1.56          7.21        11.72 o                         
  -4  -9   4        669.77        690.29        29.40 o                         
  -3  -9   4       2356.71       2205.73        52.77 o                         
  -2  -9   4        371.50        351.16        17.46 o                         
  -1  -9   4        224.17        193.14        13.79 o                         
   0  -9   4       4774.42       4641.76       152.93 o                         
   1  -9   4       3236.38       3294.23        42.45 o                         
   2  -9   4        679.10        696.08        20.25 o                         
   3  -9   4        356.65        350.99        16.00 o                         
   4  -9   4        164.96        172.70        13.00 o                         
   5  -9   4         12.31          6.08        10.02 o                         
   6  -9   4        503.26        474.04        28.72 o                         
   7  -9   4        365.75        373.53        22.39 o                         
   8  -9   4       1148.52       1252.51        35.34 o                         
   9  -9   4        696.65        768.05        28.40 o                         
 -10  -8   4        139.52        147.39        20.93 o                         
  -9  -8   4         85.38         77.34        17.03 o                         
  -8  -8   4         54.03         46.09        15.33 o                         
  -7  -8   4         13.11         18.14        12.39 o                         
  -6  -8   4       1171.06       1133.78        36.92 o                         
  -5  -8   4       2987.70       2975.46        59.50 o                         
  -4  -8   4       3356.03       3430.02        63.48 o                         
  -3  -8   4        129.50        139.16        11.62 o                         
  -2  -8   4        177.37        175.24        12.24 o                         
  -1  -8   4        595.32        579.71        18.63 o                         
   0  -8   4         27.05         22.15         6.72 o                         
   1  -8   4        832.10        872.20        24.41 o                         
   2  -8   4       1722.62       1888.49        29.70 o                         
   3  -8   4       2849.67       2939.03        39.71 o                         
   4  -8   4       1480.98       1501.02        28.06 o                         
   5  -8   4         18.54         35.32        12.00 o                         
   6  -8   4        775.93        763.52        24.65 o                         
   7  -8   4        806.12        857.21        25.00 o                         
   8  -8   4        322.48        324.17        15.83 o                         
   9  -8   4        116.52        137.33        18.93 o                         
  10  -8   4        662.13        723.81        27.61 o                         
 -11  -7   4          2.14        -13.97        13.97 o                         
 -10  -7   4         39.21         20.74        14.58 o                         
  -9  -7   4        287.06        301.75        58.15 o                         
  -8  -7   4        448.48        496.22        28.22 o                         
  -7  -7   4         53.78         64.85        13.93 o                         
  -6  -7   4          2.69         -7.69         9.95 o                         
  -5  -7   4          1.96          0.21        20.02 o                         
  -4  -7   4        494.70        451.99        17.19 o                         
  -3  -7   4        301.98        284.36        13.76 o                         
  -2  -7   4         13.84          3.87         5.60 o                         
  -1  -7   4        437.68        376.30        10.85 o                         
   0  -7   4        444.50        420.46        11.16 o                         
   1  -7   4        154.66        132.87         7.42 o                         
   2  -7   4        305.12        280.60        12.92 o                         
   3  -7   4          3.41          3.89         5.12 o                         
   4  -7   4        667.33        661.23        21.40 o                         
   5  -7   4        601.17        536.53        15.52 o                         
   6  -7   4        114.02         91.62         8.93 o                         
   7  -7   4          4.83          5.09         7.15 o                         
   8  -7   4        695.27        707.68        20.56 o                         
   9  -7   4        451.37        470.25        18.47 o                         
  10  -7   4         10.37         13.00        13.04 o                         
  11  -7   4        220.92        247.18        20.34 o                         
 -11  -6   4        541.17        604.97        38.48 o                         
 -10  -6   4         82.60         78.07        16.11 o                         
  -9  -6   4        121.73        136.39        24.40 o                         
  -8  -6   4       1077.73       1119.65        49.74 o                         
  -7  -6   4       1364.53       1372.39        38.42 o                         
  -6  -6   4       1756.87       1683.68        56.62 o                         
  -5  -6   4        506.62        482.56        32.53 o                         
  -4  -6   4        156.33        163.08        10.56 o                         
  -3  -6   4        256.69        241.24        14.36 o                         
  -2  -6   4        119.80        117.58        11.35 o                         
  -1  -6   4         22.87         28.66         4.95 o                         
   0  -6   4        278.93        266.50        11.07 o                         
   1  -6   4        186.76        206.71         8.02 o                         
   2  -6   4         42.17         35.19         4.67 o                         
   3  -6   4        148.82        146.51         6.89 o                         
   4  -6   4       1164.82       1138.99        18.35 o                         
   5  -6   4        851.47        788.60        16.94 o                         
   6  -6   4         54.81         50.53         7.31 o                         
   7  -6   4         42.66         24.94         7.45 o                         
   8  -6   4        161.30        190.99        15.72 o                         
   9  -6   4       1292.48       1256.60        29.51 o                         
  10  -6   4        925.50        934.17        27.51 o                         
  11  -6   4        462.95        451.38        34.86 o                         
  12  -6   4         75.82         79.08        14.04 o                         
 -12  -5   4         88.49        135.81        22.89 o                         
 -11  -5   4        134.86        131.57        19.40 o                         
 -10  -5   4         18.81         36.39        13.52 o                         
  -9  -5   4          1.50         13.44        11.85 o                         
  -8  -5   4        709.69        667.42        28.66 o                         
  -7  -5   4        749.37        719.78        53.49 o                         
  -6  -5   4       4434.58       4397.88       114.49 o                         
  -5  -5   4       2464.59       2360.15        45.95 o                         
  -4  -5   4        132.91        135.04         9.08 o                         
  -3  -5   4       4698.01       4648.31        54.78 o                         
  -2  -5   4       1410.54       1477.91        20.30 o                         
  -1  -5   4        828.63        839.56        14.54 o                         
   0  -5   4       3747.05       3790.33        39.06 o                         
   1  -5   4       3436.60       3529.36        42.15 o                         
   2  -5   4       5373.29       5478.39        47.71 o                         
   3  -5   4       2656.03       2537.50        27.50 o                         
   4  -5   4        683.45        662.86        13.37 o                         
   5  -5   4        422.48        400.50        11.72 o                         
   6  -5   4        624.12        591.10        16.16 o                         
   7  -5   4        723.63        621.74        18.18 o                         
   8  -5   4        149.13        136.05        10.01 o                         
   9  -5   4        398.27        439.35        16.57 o                         
  10  -5   4        295.20        321.39        17.24 o                         
  11  -5   4        339.53        300.30        17.87 o                         
  12  -5   4         13.22        -10.60        10.60 o                         
 -12  -4   4        554.24        705.58        37.05 o                         
 -11  -4   4        504.47        510.37        30.24 o                         
 -10  -4   4         46.31         36.91        13.89 o                         
  -9  -4   4        473.09        487.23        26.94 o                         
  -8  -4   4       1580.65       1553.90        40.58 o                         
  -7  -4   4       2723.78       2677.98        52.11 o                         
  -6  -4   4        288.88        310.53        25.62 o                         
  -5  -4   4        941.45        940.80        26.98 o                         
  -4  -4   4       7427.76       7393.12        78.41 o                         
  -3  -4   4       2441.97       2264.13        30.94 o                         
  -2  -4   4          0.94          5.29         2.99 o                         
  -1  -4   4       5275.28       5562.99        53.55 o                         
   0  -4   4       2133.84       2131.31        24.42 o                         
   1  -4   4       1324.91       1445.02        18.46 o                         
   2  -4   4       2161.32       2239.29        27.56 o                         
   3  -4   4       3389.32       3297.91        40.41 o                         
   4  -4   4       2064.42       2015.57        23.29 o                         
   5  -4   4        645.26        603.88        12.47 o                         
   6  -4   4       1157.96       1165.92        21.51 o                         
   7  -4   4       2113.74       1999.34        29.84 o                         
   8  -4   4       3050.71       3029.26        32.82 o                         
   9  -4   4       2202.85       2225.33        34.98 o                         
  10  -4   4        350.43        371.51        17.40 o                         
  11  -4   4          5.15        -13.55        13.55 o                         
  12  -4   4        272.21        273.45        17.50 o                         
  13  -4   4        222.62        254.00        37.54 o                         
 -13  -3   4        279.05        309.06        40.67 o                         
 -12  -3   4        144.90        153.22        27.84 o                         
 -11  -3   4         39.48         42.03        14.07 o                         
 -10  -3   4       1238.45       1191.57        38.42 o                         
  -9  -3   4       1815.44       1804.97        44.33 o                         
  -8  -3   4       1443.48       1415.29        68.82 o                         
  -7  -3   4        273.63        236.02        16.79 o                         
  -6  -3   4       5182.33       5158.00        77.15 o                         
  -5  -3   4       4176.64       4022.96        72.81 o                         
  -4  -3   4        200.05        183.69         8.05 o                         
  -3  -3   4        341.87        310.07         9.56 o                         
  -2  -3   4       4735.75       4589.52        41.88 o                         
  -1  -3   4       5034.29       5196.01        46.82 o                         
   0  -3   4       3026.96       3042.87        30.45 o                         
   1  -3   4       4252.14       4043.48        36.13 o                         
   2  -3   4       4364.92       4141.10        41.59 o                         
   3  -3   4       5126.14       4954.49        42.34 o                         
   4  -3   4       8403.82       8720.08        69.36 o                         
   5  -3   4        764.81        695.65        12.79 o                         
   6  -3   4        887.38        860.16        15.12 o                         
   7  -3   4          0.83          7.61         4.96 o                         
   8  -3   4        280.63        296.98        10.55 o                         
   9  -3   4       2000.66       1970.68        24.79 o                         
  10  -3   4         13.07         12.54         7.93 o                         
  11  -3   4         47.61         45.56        10.23 o                         
  12  -3   4        112.10        120.21        13.28 o                         
  13  -3   4         18.35         27.07        13.00 o                         
 -13  -2   4          1.96        -18.14        18.14 o                         
 -12  -2   4        189.60        187.38        21.42 o                         
 -11  -2   4         10.17         17.99        12.81 o                         
 -10  -2   4         65.36         60.98        18.77 o                         
  -9  -2   4         81.00         82.71        11.31 o                         
  -8  -2   4        633.54        616.40        20.69 o                         
  -7  -2   4        330.06        347.36        15.29 o                         
  -6  -2   4       1142.94       1126.33        19.21 o                         
  -5  -2   4      10233.04       9965.39        84.60 o                         
  -4  -2   4      11955.48      11966.82        98.77 o                         
  -3  -2   4       4394.84       3990.78        36.35 o                         
  -2  -2   4       1136.63       1125.35        13.31 o                         
  -1  -2   4      10932.46      11904.01       128.71 o                         
   0  -2   4        501.47        570.80         8.15 o                         
   1  -2   4       2687.34       3122.56        26.90 o                         
   2  -2   4        264.58        201.52         6.39 o                         
   3  -2   4       2783.66       2720.65        30.21 o                         
   4  -2   4       5353.35       5391.89        45.24 o                         
   5  -2   4       2106.35       2094.94        21.02 o                         
   6  -2   4        305.72        302.87         8.42 o                         
   7  -2   4       2274.71       2242.51        24.13 o                         
   8  -2   4       1648.28       1577.84        20.74 o                         
   9  -2   4          7.39          7.55         6.19 o                         
  10  -2   4       1622.33       1626.35        24.27 o                         
  11  -2   4        955.96        984.89        20.22 o                         
  12  -2   4        753.50        796.87        24.77 o                         
  13  -2   4        205.77        186.69        21.66 o                         
 -13  -1   4         77.49         70.49        18.58 o                         
 -12  -1   4         74.98         55.54        12.97 o                         
 -11  -1   4        309.98        273.82        18.05 o                         
 -10  -1   4       1027.86        927.16        26.71 o                         
  -9  -1   4        611.77        623.62        22.38 o                         
  -8  -1   4       1364.14       1374.37        28.46 o                         
  -7  -1   4        417.51        393.31        15.14 o                         
  -6  -1   4        102.18        110.80         5.51 o                         
  -5  -1   4       2198.69       2184.12        22.17 o                         
  -4  -1   4        253.68        198.81         5.46 o                         
  -3  -1   4          2.78         22.62         3.73 o                         
  -2  -1   4       4972.18       5184.09        45.98 o                         
  -1  -1   4       5903.55       5973.70        49.43 o                         
   0  -1   4       2990.57       2865.53        23.54 o                         
   1  -1   4          5.85         10.64         3.57 o                         
   2  -1   4       7731.92       8226.37        68.95 o                         
   3  -1   4        115.43        106.81         8.22 o                         
   4  -1   4       5165.93       5324.71        46.21 o                         
   5  -1   4      10838.87      10907.07        83.67 o                         
   6  -1   4       5023.70       4887.76        43.41 o                         
   7  -1   4        358.79        361.02         9.57 o                         
   8  -1   4         66.89         83.11         5.62 o                         
   9  -1   4       1824.35       1765.30        25.73 o                         
  10  -1   4        403.40        399.64        15.04 o                         
  11  -1   4         19.33         30.26         7.26 o                         
  12  -1   4        474.18        441.59        18.82 o                         
  13  -1   4        248.30        202.66        21.42 o                         
 -13   0   4          0.70          4.33        17.23 o                         
 -12   0   4        337.22        345.11        17.90 o                         
 -11   0   4        206.52        196.36        15.84 o                         
 -10   0   4       1953.37       1997.04        38.28 o                         
  -9   0   4        429.99        445.35        24.18 o                         
  -8   0   4         39.45         28.57         8.06 o                         
  -7   0   4         30.89         31.53         7.27 o                         
  -6   0   4       2133.56       2170.25        20.88 o                         
  -5   0   4        803.44        711.16        11.17 o                         
  -4   0   4       3934.94       4110.22        31.15 o                         
  -3   0   4         16.75         15.65         3.03 o                         
  -2   0   4         47.89         69.64         3.88 o                         
  -1   0   4       4337.82       4903.49        42.99 o                         
   0   0   4          2.16         26.18         5.33 o                         
   1   0   4       9565.74      10323.82        83.41 o                         
   2   0   4       2091.62       2531.17        27.31 o                         
   3   0   4       1753.91       1958.35        18.61 o                         
   4   0   4       6536.64       6729.35        63.66 o                         
   5   0   4        608.66        582.21        10.56 o                         
   6   0   4       3500.06       3531.91        30.19 o                         
   7   0   4        963.48       1035.76        14.25 o                         
   8   0   4        236.24        240.26         8.48 o                         
   9   0   4       2419.62       2389.68        34.17 o                         
  10   0   4       5113.96       5121.58        52.08 o                         
  11   0   4       2114.79       2095.78        36.60 o                         
  12   0   4        631.81        600.64        21.46 o                         
  13   0   4          8.89         11.50        12.08 o                         
 -13   1   4        808.43        783.76        48.17 o                         
 -12   1   4        688.73        669.87        62.88 o                         
 -11   1   4        837.58        835.66        35.56 o                         
 -10   1   4          0.11         -9.40         9.40 o                         
  -9   1   4        423.04        400.19        16.46 o                         
  -8   1   4        245.13        235.82        11.14 o                         
  -7   1   4        223.84        238.37        11.10 o                         
  -6   1   4        829.53        842.77        12.04 o                         
  -5   1   4      10955.90      11104.24        76.80 o                         
  -4   1   4       8864.34       8955.86        62.12 o                         
  -3   1   4       2285.79       2427.48        22.14 o                         
  -2   1   4        658.83        727.99         9.66 o                         
  -1   1   4       3895.28       4139.38        72.14 o                         
   0   1   4       1076.63       1199.84        15.14 o                         
   1   1   4       1147.51       1038.97        16.24 o                         
   2   1   4        600.17        595.47         9.54 o                         
   3   1   4       3017.12       2833.75        45.98 o                         
   4   1   4      12072.59      11867.10        79.81 o                         
   5   1   4      18995.08      19246.10       127.29 o                         
   6   1   4      11964.18      11531.45        80.49 o                         
   7   1   4        802.23        822.50        12.59 o                         
   8   1   4        333.31        391.30        12.29 o                         
   9   1   4       1062.90       1054.33        22.01 o                         
  10   1   4        168.17        171.21        17.70 o                         
  11   1   4        100.95        103.60        12.70 o                         
  12   1   4         24.87         30.99         9.36 o                         
  13   1   4        323.70        320.55        26.32 o                         
 -13   2   4         10.66         10.92        15.66 o                         
 -12   2   4         15.32         20.50        13.97 o                         
 -11   2   4        572.45        578.07        29.86 o                         
 -10   2   4       1879.07       1816.17        45.79 o                         
  -9   2   4        419.89        403.42        15.66 o                         
  -8   2   4         34.31         22.68         4.94 o                         
  -7   2   4       1172.36       1156.72        15.81 o                         
  -6   2   4        578.18        618.10        14.64 o                         
  -5   2   4       3732.97       3948.23        33.98 o                         
  -4   2   4       9379.35       9650.42        73.14 o                         
  -3   2   4       1747.33       1562.18        20.57 o                         
  -2   2   4       8034.03       8203.79        68.46 o                         
  -1   2   4       1708.22       1856.35        18.87 o                         
   0   2   4       5358.41       5703.25        56.53 o                         
   1   2   4       2295.53       2587.52        21.71 o                         
   2   2   4       3442.00       3575.75        32.19 o                         
   3   2   4         55.62         85.16         4.82 o                         
   4   2   4       1750.86       1635.59        17.26 o                         
   5   2   4       2270.39       2468.30        26.93 o                         
   6   2   4        250.34        268.45         8.24 o                         
   7   2   4        452.32        456.57         9.56 o                         
   8   2   4        543.43        568.04        15.40 o                         
   9   2   4        141.42        148.37        13.48 o                         
  10   2   4        582.96        549.23        21.95 o                         
  11   2   4          1.92         -1.36         9.12 o                         
  12   2   4          2.40         -9.35         9.35 o                         
  13   2   4        107.22        102.44        20.65 o                         
 -13   3   4        337.21        325.69        27.58 o                         
 -12   3   4        460.77        419.28        28.03 o                         
 -11   3   4        113.13         82.14        15.91 o                         
 -10   3   4        885.26        922.81        27.27 o                         
  -9   3   4       2784.84       2788.27        58.65 o                         
  -8   3   4       3051.83       3018.52        33.73 o                         
  -7   3   4        796.18        792.19        13.45 o                         
  -6   3   4       1319.26       1284.14        17.32 o                         
  -5   3   4       3227.46       3397.62        31.67 o                         
  -4   3   4        482.53        526.60        10.42 o                         
  -3   3   4        731.86        639.85        10.55 o                         
  -2   3   4         82.74         62.27         3.55 o                         
  -1   3   4         10.96         16.89         3.07 o                         
   0   3   4        557.75        591.28         7.83 o                         
   1   3   4       4323.24       4452.19        35.33 o                         
   2   3   4       6347.23       6525.19        50.26 o                         
   3   3   4       6299.51       6270.62        49.28 o                         
   4   3   4       1752.95       1712.37        18.25 o                         
   5   3   4         70.20         78.37         5.31 o                         
   6   3   4       1578.99       1476.71        18.47 o                         
   7   3   4        769.27        714.53        13.50 o                         
   8   3   4        102.13         94.04         8.48 o                         
   9   3   4          0.98         -7.24         7.24 o                         
  10   3   4         23.88          7.14         8.92 o                         
  11   3   4         22.13         33.98        10.73 o                         
  12   3   4         16.35         28.35        14.25 o                         
  13   3   4         72.79         71.10        37.85 o                         
 -12   4   4         79.64         70.51        34.72 o                         
 -11   4   4        260.34        234.42        17.52 o                         
 -10   4   4        193.00        218.91        16.32 o                         
  -9   4   4        738.78        771.29        22.77 o                         
  -8   4   4        215.98        231.12        14.27 o                         
  -7   4   4       1754.12       1657.41        25.43 o                         
  -6   4   4        372.23        370.14        14.10 o                         
  -5   4   4       3400.42       3430.75        31.51 o                         
  -4   4   4      18389.57      18696.96       142.49 o                         
  -3   4   4       6305.04       6086.48        54.40 o                         
  -2   4   4      14156.94      14187.75       136.53 o                         
  -1   4   4         12.48         10.28         3.72 o                         
   0   4   4       3131.78       3305.03        29.67 o                         
   1   4   4       5141.67       5299.11        42.09 o                         
   2   4   4       3752.38       4045.27        34.05 o                         
   3   4   4       3479.15       3663.14        32.17 o                         
   4   4   4       5009.03       4938.77        41.87 o                         
   5   4   4      11420.53      11831.74        90.60 o                         
   6   4   4         48.89         43.11         5.14 o                         
   7   4   4        595.38        578.51        18.28 o                         
   8   4   4       1054.53       1102.76        25.86 o                         
   9   4   4          0.93         -3.96         7.76 o                         
  10   4   4        288.02        258.51        16.92 o                         
  11   4   4       1144.22       1120.18        31.73 o                         
  12   4   4        928.01       1002.13        40.26 o                         
  13   4   4        583.01        610.77        58.50 o                         
 -12   5   4         28.59         31.72        19.36 o                         
 -11   5   4          6.75          4.35        10.82 o                         
 -10   5   4       1094.31       1096.52        31.05 o                         
  -9   5   4       1403.93       1470.63        38.36 o                         
  -8   5   4       2191.09       2135.05        38.30 o                         
  -7   5   4        287.11        275.79        18.98 o                         
  -6   5   4        184.39        189.90        13.04 o                         
  -5   5   4          8.42         15.42         8.50 o                         
  -4   5   4         13.32         26.38         5.69 o                         
  -3   5   4        761.09        856.94        18.40 o                         
  -2   5   4       5482.42       5820.10        85.18 o                         
  -1   5   4       5897.27       5643.58        96.80 o                         
   0   5   4       1588.54       1754.92        35.12 o                         
   1   5   4       2656.80       2778.09        28.26 o                         
   2   5   4      13100.90      13507.38       100.25 o                         
   3   5   4       3178.65       3238.91        33.62 o                         
   4   5   4       1520.94       1484.84        20.05 o                         
   5   5   4      18089.39      18439.83       152.56 o                         
   6   5   4      17836.41      17596.03       149.12 o                         
   7   5   4       7507.52       7585.80        84.63 o                         
   8   5   4         40.63         41.71         8.97 o                         
   9   5   4        828.38        823.75        25.11 o                         
  10   5   4       1980.49       1911.10        43.06 o                         
  11   5   4        330.70        383.37        22.32 o                         
  12   5   4         57.34         70.46        18.26 o                         
  13   5   4         42.54         49.03        18.77 o                         
 -12   6   4         87.25         79.18        17.78 o                         
 -11   6   4         22.50         18.97        11.75 o                         
 -10   6   4         18.71         49.32        15.26 o                         
  -9   6   4        931.11        916.59        36.58 o                         
  -8   6   4        814.30        772.93        24.23 o                         
  -7   6   4       1494.86       1548.57        31.58 o                         
  -6   6   4        177.32        158.79        19.29 o                         
  -5   6   4        482.11        456.72        38.50 o                         
  -4   6   4       2066.75       2012.13        32.48 o                         
  -3   6   4       5733.72       5698.68        67.34 o                         
  -2   6   4       2005.60       2000.70        30.46 o                         
  -1   6   4        880.10        801.75        15.68 o                         
   0   6   4       9000.95       8938.16       105.54 o                         
   1   6   4      15749.44      15492.82       128.75 o                         
   2   6   4       7022.38       6905.04        83.46 o                         
   3   6   4          0.41         -3.16         3.31 o                         
   4   6   4       2005.51       1928.82        24.82 o                         
   5   6   4       3006.04       3057.60        41.70 o                         
   6   6   4        438.45        419.13        32.73 o                         
   7   6   4          4.18         10.70         6.67 o                         
   8   6   4          8.86          8.53         8.18 o                         
   9   6   4          4.63          2.93         8.46 o                         
  10   6   4        112.85        129.38        14.42 o                         
  11   6   4        514.61        532.98        32.26 o                         
  12   6   4        476.64        491.33        32.50 o                         
 -11   7   4        282.36        280.90        20.75 o                         
 -10   7   4         31.82         25.32        16.74 o                         
  -9   7   4         65.22         84.39        14.43 o                         
  -8   7   4        176.96        167.99        14.38 o                         
  -7   7   4        105.33        116.09        14.58 o                         
  -6   7   4         22.70         10.72         7.57 o                         
  -5   7   4         99.83         94.85        10.10 o                         
  -4   7   4          5.88         -0.70        12.66 o                         
  -3   7   4        574.95        581.86        47.55 o                         
  -2   7   4        546.27        539.83        16.25 o                         
  -1   7   4        263.96        209.44        18.02 o                         
   0   7   4       1162.88       1185.99        17.93 o                         
   1   7   4         12.80         -0.56         4.15 o                         
   2   7   4          9.50          0.35         4.05 o                         
   3   7   4        635.31        595.41        13.42 o                         
   4   7   4       3132.49       2897.06        55.53 o                         
   5   7   4       6067.20       6114.95        71.51 o                         
   6   7   4       1968.46       1977.72        63.04 o                         
   7   7   4        523.24        569.52        25.17 o                         
   8   7   4        324.42        348.35        24.45 o                         
   9   7   4         42.09         35.83        15.74 o                         
  10   7   4        998.98        961.86        31.15 o                         
  11   7   4        768.97        744.66        38.04 o                         
  12   7   4         40.49         34.63        17.81 o                         
 -11   8   4        156.20        146.57        22.44 o                         
 -10   8   4        596.05        615.32        28.18 o                         
  -9   8   4         80.79         61.49        13.20 o                         
  -8   8   4        138.32        141.29        14.75 o                         
  -7   8   4        720.58        700.95        24.41 o                         
  -6   8   4         27.88         21.93         8.76 o                         
  -5   8   4        653.40        616.85        21.31 o                         
  -4   8   4       3170.60       3075.95        46.82 o                         
  -3   8   4       4353.65       4037.89        65.86 o                         
  -2   8   4       3951.18       3779.54        65.65 o                         
  -1   8   4       3088.90       3000.74        42.97 o                         
   0   8   4         55.22         52.95         7.34 o                         
   1   8   4        312.51        295.72        11.05 o                         
   2   8   4       1609.97       1667.80        24.13 o                         
   3   8   4          5.01          3.96         4.57 o                         
   4   8   4          7.07         -5.45         5.85 o                         
   5   8   4        476.38        443.79        22.50 o                         
   6   8   4        194.35        189.01        12.93 o                         
   7   8   4          0.24         -3.03         9.70 o                         
   8   8   4         50.35         56.02        11.16 o                         
   9   8   4        138.94        132.56        14.91 o                         
  10   8   4          5.47        -11.59        15.22 o                         
  11   8   4         67.77         69.17        21.58 o                         
 -10   9   4        146.28        148.41        17.92 o                         
  -9   9   4       1014.37       1044.42        34.86 o                         
  -8   9   4       2199.46       2401.24        54.93 o                         
  -7   9   4       1963.67       1931.84        41.40 o                         
  -6   9   4        463.73        404.66        20.46 o                         
  -5   9   4        114.65         84.95        13.30 o                         
  -4   9   4        468.11        450.58        20.10 o                         
  -3   9   4         69.52         66.52        10.22 o                         
  -2   9   4        335.39        318.19        23.83 o                         
  -1   9   4        972.45       1027.51        30.24 o                         
   0   9   4        208.49        222.97        12.76 o                         
   1   9   4         24.38         29.90         7.67 o                         
   2   9   4       1785.58       1760.92        31.24 o                         
   3   9   4        888.96        934.88        23.03 o                         
   4   9   4          0.40         -3.34         6.45 o                         
   5   9   4          0.52         -0.73         7.79 o                         
   6   9   4        583.03        575.29        37.80 o                         
   7   9   4        821.76        819.44        32.85 o                         
   8   9   4        458.34        429.72        23.29 o                         
   9   9   4        247.54        223.19        18.33 o                         
  10   9   4          9.42         17.00        16.92 o                         
  11   9   4         29.91          7.66        17.83 o                         
  -9  10   4         73.46         73.38        15.72 o                         
  -8  10   4          7.28         25.12        13.69 o                         
  -7  10   4        638.20        717.98        29.61 o                         
  -6  10   4        827.08        844.27        28.88 o                         
  -5  10   4        311.68        274.53        18.05 o                         
  -4  10   4        477.74        430.28        20.80 o                         
  -3  10   4       4722.19       4776.23        66.34 o                         
  -2  10   4       5264.42       5085.65        68.14 o                         
  -1  10   4       2745.80       2756.16        44.97 o                         
   0  10   4        110.25        124.42        17.42 o                         
   1  10   4       3659.44       3679.28        52.59 o                         
   2  10   4       7104.75       7044.74       104.59 o                         
   3  10   4        670.05        635.65        26.70 o                         
   4  10   4        429.47        399.61        18.53 o                         
   5  10   4       1113.58       1083.96        29.97 o                         
   6  10   4       1180.75       1206.17        34.04 o                         
   7  10   4        182.69        211.66        20.35 o                         
   8  10   4        378.32        366.15        23.84 o                         
   9  10   4          0.57        -13.80        13.80 o                         
  10  10   4         10.73         -3.30        16.23 o                         
  -8  11   4       1095.46       1204.96        38.24 o                         
  -7  11   4        944.13        936.98        34.19 o                         
  -6  11   4        192.83        221.67        18.65 o                         
  -5  11   4         36.74         20.95        11.42 o                         
  -4  11   4        724.88        723.81        40.99 o                         
  -3  11   4        229.74        241.85        17.29 o                         
  -2  11   4          0.03         -8.54         8.54 o                         
  -1  11   4        855.03        791.32        25.42 o                         
   0  11   4       1437.07       1414.02        32.50 o                         
   1  11   4        312.21        276.89        21.42 o                         
   2  11   4        166.53        163.74        23.77 o                         
   3  11   4         91.61         83.32        13.93 o                         
   4  11   4        122.01        106.51        18.14 o                         
   5  11   4        446.39        420.69        44.11 o                         
   6  11   4       1071.94       1109.63        33.57 o                         
   7  11   4        952.14       1002.91        91.94 o                         
   8  11   4        447.70        422.67        23.59 o                         
   9  11   4        193.06        174.08        22.95 o                         
  -7  12   4          3.17        -11.31        11.31 o                         
  -6  12   4         86.82         62.52        14.73 o                         
  -5  12   4        286.65        259.94        20.17 o                         
  -4  12   4         72.04         93.24        18.72 o                         
  -3  12   4          1.98         -6.60         9.87 o                         
  -2  12   4          0.15         -0.38         9.49 o                         
  -1  12   4        167.20        151.90        14.69 o                         
   0  12   4        829.60        764.94        33.38 o                         
   1  12   4       1206.04       1175.72        39.59 o                         
   2  12   4        338.87        344.58        24.22 o                         
   3  12   4        112.58         95.89        20.96 o                         
   4  12   4         23.65         33.14        12.60 o                         
   5  12   4        167.26        172.89        19.01 o                         
   6  12   4        279.32        291.54        35.66 o                         
   7  12   4         93.70        106.36        26.28 o                         
   8  12   4         11.75          5.63        16.55 o                         
  -5  13   4        293.41        277.68        33.33 o                         
  -4  13   4        152.18        139.61        17.19 o                         
  -3  13   4          0.54         -9.90        10.82 o                         
  -2  13   4        196.87        212.55        31.81 o                         
  -1  13   4        479.28        448.48        29.40 o                         
   0  13   4        338.84        368.97        26.97 o                         
   1  13   4          9.27         -6.71        12.02 o                         
   2  13   4          0.98         -5.62        11.67 o                         
   3  13   4          9.65         13.93        27.53 o                         
   4  13   4          2.88          1.62        15.33 o                         
   5  13   4          9.79         -2.56        13.45 o                         
   6  13   4        141.80        129.50        27.53 o                         
   7  13   4        224.55        187.06        33.78 o                         
  -3  14   4        151.63        144.16        19.02 o                         
  -2  14   4        263.62        301.98        27.65 o                         
  -1  14   4        448.07        455.63        31.40 o                         
   0  14   4        283.69        321.12        27.86 o                         
   1  14   4         36.32         22.33        14.37 o                         
   2  14   4         36.13         26.92        25.34 o                         
   3  14   4         13.12          7.84        14.07 o                         
   4  14   4         96.72         67.25        17.70 o                         
  -1 -13   5        107.90        106.98        30.03 o                         
   0 -13   5        251.34        259.74        25.30 o                         
   1 -13   5        202.84        182.63        23.69 o                         
   2 -13   5         97.94         71.07        22.36 o                         
  -5 -12   5          0.57        -20.02        20.02 o                         
  -4 -12   5         37.02         82.58        25.65 o                         
  -3 -12   5        338.27        318.38        38.79 o                         
  -2 -12   5        454.73        476.04        45.67 o                         
  -1 -12   5        267.58        263.98        25.41 o                         
   0 -12   5         10.96         21.63        13.89 o                         
   1 -12   5         39.37         31.70        14.37 o                         
   2 -12   5         61.89         38.47        15.66 o                         
   3 -12   5          3.10          0.53        16.58 o                         
   4 -12   5        118.75        113.37        19.33 o                         
   5 -12   5        266.61        223.12        20.68 o                         
  -7 -11   5         36.38         40.71        31.91 o                         
  -6 -11   5          2.11         13.14        14.60 o                         
  -5 -11   5         48.80         24.36        14.81 o                         
  -4 -11   5        110.17        108.85        55.68 o                         
  -3 -11   5         98.13        100.73        25.65 o                         
  -2 -11   5        272.71        213.34        31.28 o                         
  -1 -11   5        577.50        570.42        30.28 o                         
   0 -11   5        395.07        445.35        28.07 o                         
   1 -11   5          6.77         -1.41        12.20 o                         
   2 -11   5         59.40         28.31        13.93 o                         
   3 -11   5         42.11         42.82        14.52 o                         
   4 -11   5         39.71         50.55        13.30 o                         
   5 -11   5        289.71        322.00        19.06 o                         
   6 -11   5        419.72        410.91        21.60 o                         
   7 -11   5        163.21        136.76        16.67 o                         
  -8 -10   5        463.58        461.78        32.22 o                         
  -7 -10   5        602.14        652.56        59.75 o                         
  -6 -10   5        214.98        251.23        23.88 o                         
  -5 -10   5          6.26          6.26        17.20 o                         
  -4 -10   5        253.48        219.10        20.74 o                         
  -3 -10   5        461.59        428.65        25.88 o                         
  -2 -10   5        662.98        658.02        24.20 o                         
  -1 -10   5          2.82         12.96        10.78 o                         
   0 -10   5        694.62        673.85        30.69 o                         
   1 -10   5       1343.36       1337.48        44.73 o                         
   2 -10   5        220.97        238.89        17.67 o                         
   3 -10   5        101.84        124.04        12.28 o                         
   4 -10   5        573.23        528.25        21.25 o                         
   5 -10   5          4.62          8.05         9.87 o                         
   6 -10   5        407.14        435.46        25.85 o                         
   7 -10   5        357.69        402.03        21.46 o                         
   8 -10   5        353.77        372.19        21.33 o                         
  -9  -9   5        229.53        252.84        45.36 o                         
  -8  -9   5         15.42         22.60        15.02 o                         
  -7  -9   5         35.31         23.03        14.37 o                         
  -6  -9   5        310.81        288.42        25.93 o                         
  -5  -9   5        680.12        615.39        39.10 o                         
  -4  -9   5        131.59        101.21        15.91 o                         
  -3  -9   5        159.95        182.24        19.39 o                         
  -2  -9   5       2810.89       2848.71        48.08 o                         
  -1  -9   5       1380.94       1390.67        30.71 o                         
   0  -9   5          9.40         15.96         8.35 o                         
   1  -9   5       1656.96       1651.74        32.61 o                         
   2  -9   5       2733.01       2764.87        39.48 o                         
   3  -9   5       1704.65       1759.91        31.51 o                         
   4  -9   5          0.68         -3.71         7.86 o                         
   5  -9   5       1183.85       1184.14        27.82 o                         
   6  -9   5       1222.28       1277.33        53.28 o                         
   7  -9   5       1292.53       1356.12        32.84 o                         
   8  -9   5        532.70        621.21        27.27 o                         
   9  -9   5         12.63         24.84        13.34 o                         
 -10  -8   5         33.53          9.32        15.02 o                         
  -9  -8   5        228.85        237.55        23.84 o                         
  -8  -8   5          0.33        -12.39        12.39 o                         
  -7  -8   5          4.39        -11.69        11.72 o                         
  -6  -8   5         21.10         20.00        18.14 o                         
  -5  -8   5        107.25        103.28        19.71 o                         
  -4  -8   5        278.48        277.58        20.12 o                         
  -3  -8   5        602.63        601.04        20.67 o                         
  -2  -8   5         44.19         40.54        13.83 o                         
  -1  -8   5        886.70        876.91        23.14 o                         
   0  -8   5       1525.05       1555.94        32.82 o                         
   1  -8   5       1402.70       1368.70        21.81 o                         
   2  -8   5       1020.25        983.77        21.65 o                         
   3  -8   5         84.81         82.92         9.35 o                         
   4  -8   5        221.65        184.51        12.18 o                         
   5  -8   5          0.97         -6.95         6.95 o                         
   6  -8   5        210.02        230.77        20.05 o                         
   7  -8   5        653.65        683.20        20.88 o                         
   8  -8   5       1314.74       1416.02        38.44 o                         
   9  -8   5        452.47        430.38        19.84 o                         
  10  -8   5          6.37        -10.99        10.99 o                         
 -11  -7   5        148.11        161.88        23.75 o                         
 -10  -7   5         40.54         26.67        14.52 o                         
  -9  -7   5          2.36        -11.92        11.92 o                         
  -8  -7   5        180.92        156.58        19.01 o                         
  -7  -7   5        291.33        249.60        20.74 o                         
  -6  -7   5        861.27        813.96        31.85 o                         
  -5  -7   5        614.96        623.33        26.97 o                         
  -4  -7   5       1592.89       1528.31        38.71 o                         
  -3  -7   5       1088.13       1024.01        23.78 o                         
  -2  -7   5         51.90         45.41         8.64 o                         
  -1  -7   5         21.92         21.76         6.57 o                         
   0  -7   5        130.48        113.86         7.22 o                         
   1  -7   5        348.47        360.18        12.25 o                         
   2  -7   5       1189.24       1102.03        18.54 o                         
   3  -7   5       1223.56       1185.37        24.83 o                         
   4  -7   5        429.59        401.67        17.79 o                         
   5  -7   5        110.86        124.60         9.36 o                         
   6  -7   5         75.39         78.15         8.64 o                         
   7  -7   5        982.77        971.01        22.08 o                         
   8  -7   5        211.51        195.69        18.63 o                         
   9  -7   5        137.13        129.50        13.76 o                         
  10  -7   5        599.77        642.04        26.09 o                         
  11  -7   5        549.34        548.98        24.92 o                         
 -11  -6   5        136.72        142.14        21.46 o                         
 -10  -6   5         68.45         72.73        16.21 o                         
  -9  -6   5         75.85         84.46        15.70 o                         
  -8  -6   5       1033.51       1085.38        37.57 o                         
  -7  -6   5       1183.72       1174.54        91.97 o                         
  -6  -6   5       1695.75       1644.08        41.52 o                         
  -5  -6   5       1730.03       1600.34        39.58 o                         
  -4  -6   5         60.43         77.05        11.92 o                         
  -3  -6   5         51.15         52.88         7.45 o                         
  -2  -6   5        130.95        129.89         9.70 o                         
  -1  -6   5        860.36        835.54        21.06 o                         
   0  -6   5        311.79        307.46        13.44 o                         
   1  -6   5         22.31         16.86         4.77 o                         
   2  -6   5        369.33        373.59        12.05 o                         
   3  -6   5          2.84         -0.67         4.34 o                         
   4  -6   5         54.12         52.03         7.25 o                         
   5  -6   5          0.96          1.82         5.34 o                         
   6  -6   5       1485.34       1378.02        23.65 o                         
   7  -6   5         13.90          2.82         6.74 o                         
   8  -6   5        379.34        373.20        18.12 o                         
   9  -6   5        119.36        105.21        11.99 o                         
  10  -6   5         22.67         45.10        11.01 o                         
  11  -6   5         98.98         89.66        13.60 o                         
  12  -6   5          7.62         -3.13        27.53 o                         
 -12  -5   5        755.25        816.70        43.48 o                         
 -11  -5   5        279.43        325.14        40.32 o                         
 -10  -5   5         82.59         99.00        17.10 o                         
  -9  -5   5        631.98        634.21        47.55 o                         
  -8  -5   5       1546.02       1545.57        42.41 o                         
  -7  -5   5        475.18        475.88        25.66 o                         
  -6  -5   5       1009.03        983.45        40.67 o                         
  -5  -5   5        386.72        398.00        26.59 o                         
  -4  -5   5        360.88        325.09        12.57 o                         
  -3  -5   5        238.17        208.97        11.94 o                         
  -2  -5   5       1068.85        982.74        16.80 o                         
  -1  -5   5      14145.52      14341.99       121.14 o                         
   0  -5   5       5244.92       5284.35        54.89 o                         
   1  -5   5        136.46        154.05         7.74 o                         
   2  -5   5       1940.53       1922.95        23.03 o                         
   3  -5   5       1217.51       1133.88        17.26 o                         
   4  -5   5       2835.79       2818.54        30.91 o                         
   5  -5   5        189.72        181.08         8.64 o                         
   6  -5   5       1460.93       1447.67        22.23 o                         
   7  -5   5       2641.95       2650.76        37.42 o                         
   8  -5   5       2869.49       2783.46        36.23 o                         
   9  -5   5       1478.13       1483.22        39.45 o                         
  10  -5   5        520.31        529.93        21.99 o                         
  11  -5   5         11.19          3.22        10.38 o                         
  12  -5   5         17.69         -2.28        11.42 o                         
 -12  -4   5         42.86         78.38        18.32 o                         
 -11  -4   5        100.14         68.75        16.55 o                         
 -10  -4   5         91.46         70.06        15.46 o                         
  -9  -4   5        174.67        200.82        19.45 o                         
  -8  -4   5        421.75        368.68        27.21 o                         
  -7  -4   5       2730.21       2545.47        51.71 o                         
  -6  -4   5       9946.40       9870.69       132.01 o                         
  -5  -4   5       6218.86       6063.27        87.79 o                         
  -4  -4   5         21.78         20.77        10.94 o                         
  -3  -4   5       4352.91       4304.41        81.42 o                         
  -2  -4   5       8882.98       8766.71        76.29 o                         
  -1  -4   5       3386.22       3337.72        34.39 o                         
   0  -4   5       6161.98       6458.87        68.52 o                         
   1  -4   5      11164.54      10680.81        82.19 o                         
   2  -4   5       7979.95       8118.30        65.25 o                         
   3  -4   5       3320.92       3245.12        32.00 o                         
   4  -4   5       2354.70       2422.55        26.71 o                         
   5  -4   5       1219.55       1210.82        18.24 o                         
   6  -4   5        536.56        490.49        13.00 o                         
   7  -4   5         11.17         24.25         6.20 o                         
   8  -4   5        851.05        838.81        18.73 o                         
   9  -4   5        810.78        811.09        23.13 o                         
  10  -4   5         15.71          6.42         9.53 o                         
  11  -4   5         31.82         55.09        11.07 o                         
  12  -4   5        167.31        147.29        14.81 o                         
 -12  -3   5         96.36        109.54        23.15 o                         
 -11  -3   5         38.99         36.91        17.52 o                         
 -10  -3   5         52.08         55.83        14.14 o                         
  -9  -3   5        288.87        266.81        20.67 o                         
  -8  -3   5       1186.79       1306.26        72.26 o                         
  -7  -3   5       1160.62       1099.60        50.68 o                         
  -6  -3   5          0.68          5.94         7.93 o                         
  -5  -3   5       2264.46       2296.59        43.33 o                         
  -4  -3   5       5949.34       5892.63        63.29 o                         
  -3  -3   5       5146.79       5134.09        46.70 o                         
  -2  -3   5       2259.88       2296.78        24.59 o                         
  -1  -3   5       3890.64       4116.19        47.04 o                         
   0  -3   5        780.73        719.41        10.66 o                         
   1  -3   5          3.70         10.70         3.12 o                         
   2  -3   5       3320.96       3224.05        43.49 o                         
   3  -3   5       7437.30       7271.15        58.92 o                         
   4  -3   5       5408.80       5351.84        46.41 o                         
   5  -3   5         80.16         81.67         5.56 o                         
   6  -3   5        515.45        455.64        12.80 o                         
   7  -3   5       5516.63       5488.70        51.23 o                         
   8  -3   5       6827.63       7021.44        63.70 o                         
   9  -3   5       1262.19       1276.64        30.16 o                         
  10  -3   5         46.53         39.64         7.38 o                         
  11  -3   5        889.31        924.18        26.02 o                         
  12  -3   5        727.68        739.44        32.06 o                         
  13  -3   5        161.59        148.25        15.19 o                         
 -13  -2   5          2.67          0.73        15.02 o                         
 -12  -2   5         14.99        -10.40        13.49 o                         
 -11  -2   5         10.82          5.63        17.83 o                         
 -10  -2   5         29.98         33.54        33.47 o                         
  -9  -2   5        247.28        264.04        20.10 o                         
  -8  -2   5        710.68        702.53        21.77 o                         
  -7  -2   5          1.83         18.96        13.46 o                         
  -6  -2   5        933.53        941.99        26.74 o                         
  -5  -2   5        796.93        712.06        12.03 o                         
  -4  -2   5         83.55         71.90         5.60 o                         
  -3  -2   5        897.42        821.88        11.13 o                         
  -2  -2   5       3904.65       3860.41        54.82 o                         
  -1  -2   5        412.70        403.64         7.86 o                         
   0  -2   5        631.09        613.27         8.91 o                         
   1  -2   5       3646.98       3302.32        28.85 o                         
   2  -2   5      17534.60      17242.72       125.28 o                         
   3  -2   5       9871.51       9900.45        75.86 o                         
   4  -2   5        260.39        342.39         8.67 o                         
   5  -2   5        304.58        269.77         8.34 o                         
   6  -2   5       1247.83       1185.24        15.78 o                         
   7  -2   5         69.56         70.85         6.85 o                         
   8  -2   5        822.24        806.41        15.55 o                         
   9  -2   5       2056.13       2026.01        28.50 o                         
  10  -2   5        739.50        692.05        18.64 o                         
  11  -2   5          5.67          7.83         7.65 o                         
  12  -2   5        301.83        314.65        21.30 o                         
  13  -2   5        285.74        241.93        20.97 o                         
 -13  -1   5         10.32        -15.26        15.84 o                         
 -12  -1   5        242.98        218.95        18.30 o                         
 -11  -1   5        323.54        297.98        18.89 o                         
 -10  -1   5        379.68        385.11        19.98 o                         
  -9  -1   5         85.31         90.07        16.21 o                         
  -8  -1   5         21.82         22.53         8.15 o                         
  -7  -1   5         20.64         11.19         6.98 o                         
  -6  -1   5       1511.63       1556.29        25.76 o                         
  -5  -1   5       4423.01       4243.88        34.79 o                         
  -4  -1   5       8316.91       8152.44        72.04 o                         
  -3  -1   5       4136.75       4088.48        39.42 o                         
  -2  -1   5        799.69        821.86        13.99 o                         
  -1  -1   5        534.06        544.46        10.85 o                         
   0  -1   5       6902.82       7079.55        53.27 o                         
   1  -1   5        614.97        612.20         9.62 o                         
   2  -1   5       4851.37       5317.01        54.47 o                         
   3  -1   5       2831.63       2796.49        32.05 o                         
   4  -1   5       1677.94       1678.64        20.67 o                         
   5  -1   5       2330.87       2341.75        24.58 o                         
   6  -1   5         25.71         28.95         6.59 o                         
   7  -1   5        722.09        731.68        14.00 o                         
   8  -1   5        187.63        158.46        11.65 o                         
   9  -1   5        992.07       1021.86        20.01 o                         
  10  -1   5       4194.41       4091.92        45.32 o                         
  11  -1   5       2281.81       2264.03        45.08 o                         
  12  -1   5        388.36        400.98        14.96 o                         
  13  -1   5        139.38        140.61        16.46 o                         
 -13   0   5        403.27        461.65        31.17 o                         
 -12   0   5        512.39        544.90        25.15 o                         
 -11   0   5         10.21          0.53         9.98 o                         
 -10   0   5         19.46         12.22        10.39 o                         
  -9   0   5        260.15        253.74        15.52 o                         
  -8   0   5        114.30         82.28        13.64 o                         
  -7   0   5        460.88        397.62        12.67 o                         
  -6   0   5       4394.17       4249.56        34.96 o                         
  -5   0   5      10438.86      10053.08        69.90 o                         
  -4   0   5       6961.59       6754.81        47.89 o                         
  -3   0   5       1124.84       1224.47        18.75 o                         
  -2   0   5        377.76        380.97         8.14 o                         
  -1   0   5      10732.65      11054.04        80.36 o                         
   0   0   5      11050.53      11496.61        93.11 o                         
   1   0   5        359.70        390.13         7.11 o                         
   2   0   5        324.51        386.47         7.88 o                         
   3   0   5       2466.70       2485.29        22.78 o                         
   4   0   5      14213.73      14530.69       107.19 o                         
   5   0   5       9969.91      10196.01        78.76 o                         
   6   0   5      15778.73      15927.56       108.38 o                         
   7   0   5         79.39         59.07         4.75 o                         
   8   0   5       1343.39       1314.08        23.37 o                         
   9   0   5       1445.67       1411.30        26.26 o                         
  10   0   5        190.55        186.22        12.66 o                         
  11   0   5         22.71          4.40         7.37 o                         
  12   0   5          0.47         -5.46         8.40 o                         
  13   0   5         63.28         66.59        11.69 o                         
 -13   1   5          1.67         26.90        16.81 o                         
 -12   1   5        384.08        389.16        27.65 o                         
 -11   1   5       1053.67       1034.47        55.06 o                         
 -10   1   5       1794.23       1799.97        37.05 o                         
  -9   1   5        595.93        585.26        30.66 o                         
  -8   1   5         59.09         53.94         7.53 o                         
  -7   1   5       2831.11       2827.85        35.13 o                         
  -6   1   5       8604.07       8751.70        63.59 o                         
  -5   1   5       1039.70       1040.55        12.68 o                         
  -4   1   5       4762.91       4758.93        39.95 o                         
  -3   1   5       2070.09       1970.87        19.21 o                         
  -2   1   5         18.23         28.57         2.47 o                         
  -1   1   5       5708.32       6147.27        59.80 o                         
   0   1   5       3223.94       3109.67        26.34 o                         
   1   1   5       3354.50       3806.35        29.82 o                         
   2   1   5        538.06        533.28        13.27 o                         
   3   1   5          1.94          9.15         2.96 o                         
   4   1   5       1283.18       1273.72        12.53 o                         
   5   1   5         84.64        100.73         4.66 o                         
   6   1   5         67.80         54.49         4.26 o                         
   7   1   5        684.66        719.63        14.68 o                         
   8   1   5       5438.11       5423.11        57.96 o                         
   9   1   5       3150.71       3149.15        40.88 o                         
  10   1   5       4068.95       4018.57        49.88 o                         
  11   1   5        358.01        355.17        18.99 o                         
  12   1   5         42.43         49.62         9.82 o                         
  13   1   5         80.17         84.84        12.33 o                         
 -13   2   5        540.34        577.52        63.50 o                         
 -12   2   5        659.60        684.10        34.47 o                         
 -11   2   5        317.82        289.18        23.64 o                         
 -10   2   5          1.86        -15.08        19.08 o                         
  -9   2   5        638.26        626.76        18.51 o                         
  -8   2   5       1055.52       1027.08        21.13 o                         
  -7   2   5         94.71        109.56         6.01 o                         
  -6   2   5       3616.23       3603.35        31.36 o                         
  -5   2   5       4651.98       4444.83        39.48 o                         
  -4   2   5        172.12        135.58         5.64 o                         
  -3   2   5        464.41        500.95         9.45 o                         
  -2   2   5         67.96         44.28         3.33 o                         
  -1   2   5       1149.71       1123.78        15.61 o                         
   0   2   5       2734.34       2956.96        27.74 o                         
   1   2   5       1554.68       1593.60        24.46 o                         
   2   2   5      10058.04       9898.45        82.89 o                         
   3   2   5      14689.36      14622.39       120.12 o                         
   4   2   5      12787.77      12757.31        94.66 o                         
   5   2   5       2308.19       2039.21        21.29 o                         
   6   2   5        907.12        907.53        27.06 o                         
   7   2   5        436.10        457.14        21.73 o                         
   8   2   5         97.88        100.88         9.60 o                         
   9   2   5         95.03         87.76        10.98 o                         
  10   2   5        106.39         70.86        11.53 o                         
  11   2   5         33.73         25.93        10.23 o                         
  12   2   5          0.19         -3.44        10.06 o                         
  13   2   5         16.11         12.64        15.41 o                         
 -13   3   5          0.08          8.13        21.27 o                         
 -12   3   5         74.88         68.99        17.24 o                         
 -11   3   5        323.77        372.09        39.10 o                         
 -10   3   5        542.50        558.75        22.56 o                         
  -9   3   5         25.23         25.09         9.49 o                         
  -8   3   5        472.27        482.94        22.12 o                         
  -7   3   5       1764.88       1773.82        20.70 o                         
  -6   3   5        553.63        525.57        15.94 o                         
  -5   3   5        954.32        975.07        17.51 o                         
  -4   3   5       8634.11       8384.17        73.39 o                         
  -3   3   5      19843.69      19670.35       182.09 o                         
  -2   3   5      13866.34      14258.36       116.08 o                         
  -1   3   5       2539.55       2589.39        25.85 o                         
   0   3   5        423.64        415.70         8.21 o                         
   1   3   5        997.09       1096.96        12.13 o                         
   2   3   5       2826.36       3313.79        28.26 o                         
   3   3   5       1250.18       1298.68        14.52 o                         
   4   3   5       1691.17       1598.14        19.25 o                         
   5   3   5       1284.44       1221.96        15.52 o                         
   6   3   5         64.06         51.65         5.10 o                         
   7   3   5       1330.85       1256.76        21.42 o                         
   8   3   5       1200.93       1266.13        26.07 o                         
   9   3   5         21.60         19.75         8.90 o                         
  10   3   5        283.67        310.15        17.89 o                         
  11   3   5        565.24        530.89        23.08 o                         
  12   3   5        213.51        201.46        17.14 o                         
  13   3   5         45.29         32.19        16.82 o                         
 -12   4   5         61.38         59.10        17.03 o                         
 -11   4   5         25.88         15.94        10.81 o                         
 -10   4   5        291.75        254.67        17.17 o                         
  -9   4   5       1629.24       1636.26        63.35 o                         
  -8   4   5       2100.30       2159.17        47.30 o                         
  -7   4   5        518.37        523.11        17.63 o                         
  -6   4   5        326.36        337.42        15.84 o                         
  -5   4   5          0.57         -1.09         3.66 o                         
  -4   4   5        300.80        275.57         8.43 o                         
  -3   4   5       2278.50       2268.74        24.78 o                         
  -2   4   5       2146.15       2287.45        24.09 o                         
  -1   4   5       1034.47        980.01        13.27 o                         
   0   4   5       1158.72       1078.22        12.26 o                         
   1   4   5       8063.46       8394.93        63.64 o                         
   2   4   5       8341.67       7961.29        61.35 o                         
   3   4   5       4172.72       4051.11        35.04 o                         
   4   4   5        191.18        204.56        10.33 o                         
   5   4   5       8174.80       8293.56        66.45 o                         
   6   4   5      13812.27      13890.98       106.34 o                         
   7   4   5       4474.83       4342.05        76.76 o                         
   8   4   5        704.62        655.86        21.06 o                         
   9   4   5       1755.13       1676.86        37.66 o                         
  10   4   5       2521.27       2440.30        84.94 o                         
  11   4   5        131.94        130.93        14.85 o                         
  12   4   5          1.09         -2.26        19.70 o                         
  13   4   5         54.93         25.71        17.44 o                         
 -12   5   5         46.16         70.58        17.96 o                         
 -11   5   5          0.29         -1.53        10.17 o                         
 -10   5   5         39.91         53.66        12.02 o                         
  -9   5   5       1047.01       1079.05        48.38 o                         
  -8   5   5       1435.07       1445.27        31.66 o                         
  -7   5   5        478.06        417.74        17.19 o                         
  -6   5   5        276.05        269.95        16.14 o                         
  -5   5   5       4899.16       4803.26        58.82 o                         
  -4   5   5       7995.02       7935.65        85.57 o                         
  -3   5   5      13929.89      14457.35       142.30 o                         
  -2   5   5       1592.37       1527.18        32.98 o                         
  -1   5   5        215.09        212.42        15.63 o                         
   0   5   5       8837.15       9221.57        83.72 o                         
   1   5   5       9943.04      10046.30        76.05 o                         
   2   5   5       1674.56       1530.85        17.46 o                         
   3   5   5        627.70        685.36        12.30 o                         
   4   5   5      10604.82      10776.41        83.43 o                         
   5   5   5       2367.39       2484.32        35.93 o                         
   6   5   5        214.39        195.06         9.06 o                         
   7   5   5       1155.31       1172.05        27.96 o                         
   8   5   5         80.46         79.41        10.90 o                         
   9   5   5         11.39         11.46        11.70 o                         
  10   5   5       2057.32       1993.43        40.77 o                         
  11   5   5       1700.76       1809.41        41.38 o                         
  12   5   5        879.61        989.32        41.58 o                         
  13   5   5        202.80        195.52        24.55 o                         
 -12   6   5         98.76         91.43        15.97 o                         
 -11   6   5        337.84        318.97        27.55 o                         
 -10   6   5        968.73       1046.54        32.34 o                         
  -9   6   5        643.73        674.87        24.91 o                         
  -8   6   5        260.04        253.39        20.35 o                         
  -7   6   5        191.99        165.02        13.12 o                         
  -6   6   5        198.86        179.66        12.30 o                         
  -5   6   5        466.31        437.36        26.67 o                         
  -4   6   5        150.95        121.27         9.38 o                         
  -3   6   5          6.20          4.13         5.37 o                         
  -2   6   5        117.29        105.05         7.90 o                         
  -1   6   5        713.37        710.22        16.89 o                         
   0   6   5        755.98        787.47        11.19 o                         
   1   6   5        265.99        253.46         7.41 o                         
   2   6   5          8.31          3.08         3.24 o                         
   3   6   5        382.75        414.84         9.54 o                         
   4   6   5       2923.37       2920.65        29.78 o                         
   5   6   5      13109.77      13046.09       101.09 o                         
   6   6   5       9065.81       8943.00        90.11 o                         
   7   6   5       1079.38       1156.60        27.32 o                         
   8   6   5          1.83          1.29        13.85 o                         
   9   6   5         94.39         77.16        11.46 o                         
  10   6   5        865.58        842.67        28.04 o                         
  11   6   5        546.48        558.73        26.32 o                         
  12   6   5        134.21        105.13        20.54 o                         
 -11   7   5         86.41        102.19        16.01 o                         
 -10   7   5        463.34        439.72        29.42 o                         
  -9   7   5        430.29        416.79        31.45 o                         
  -8   7   5         20.02         32.57        11.81 o                         
  -7   7   5        488.00        472.59        20.53 o                         
  -6   7   5        181.23        160.22        12.72 o                         
  -5   7   5        167.38        163.38        12.14 o                         
  -4   7   5        219.63        237.34        13.22 o                         
  -3   7   5        675.51        598.51        22.30 o                         
  -2   7   5        650.14        601.21        20.78 o                         
  -1   7   5        667.08        653.52        17.09 o                         
   0   7   5       3344.27       3317.91        31.15 o                         
   1   7   5       2979.21       2958.82        29.04 o                         
   2   7   5        296.44        290.49         8.56 o                         
   3   7   5          2.51         -2.38         3.53 o                         
   4   7   5        949.71        912.28        15.42 o                         
   5   7   5         40.40         35.83         6.66 o                         
   6   7   5        108.59         82.97         8.20 o                         
   7   7   5        276.75        258.39        15.16 o                         
   8   7   5         36.83         43.85        11.49 o                         
   9   7   5          2.53         -8.20         8.77 o                         
  10   7   5        111.01         77.31        18.05 o                         
  11   7   5        295.29        274.36        25.88 o                         
  12   7   5        225.86        236.80        29.40 o                         
 -11   8   5        704.16        814.95        40.90 o                         
 -10   8   5         44.56         58.65        16.92 o                         
  -9   8   5        634.37        601.37        26.30 o                         
  -8   8   5       1547.73       1525.58        44.32 o                         
  -7   8   5        499.11        521.15        22.24 o                         
  -6   8   5          5.32         -0.89         8.19 o                         
  -5   8   5         83.58         89.37        10.65 o                         
  -4   8   5        419.48        424.97        23.98 o                         
  -3   8   5         82.36         80.39         9.75 o                         
  -2   8   5          8.80          8.39         6.48 o                         
  -1   8   5        172.97        160.96        10.93 o                         
   0   8   5          0.64          3.15         5.39 o                         
   1   8   5        587.70        553.35        16.46 o                         
   2   8   5       3862.15       3775.53        36.72 o                         
   3   8   5       2978.29       3060.10        32.26 o                         
   4   8   5        653.45        717.31        16.63 o                         
   5   8   5         21.66          8.76         6.77 o                         
   6   8   5        315.91        282.25        13.52 o                         
   7   8   5          1.43          4.58         8.76 o                         
   8   8   5        117.99         93.45        12.61 o                         
   9   8   5          0.08        -10.13        10.13 o                         
  10   8   5          1.03        -10.02        11.12 o                         
  11   8   5          8.54         10.79        15.93 o                         
 -10   9   5        413.91        393.26        30.72 o                         
  -9   9   5          3.42        -10.64        10.64 o                         
  -8   9   5        209.79        238.36        18.80 o                         
  -7   9   5        991.11       1006.06        30.90 o                         
  -6   9   5        235.75        234.29        16.61 o                         
  -5   9   5        107.19        113.98        12.51 o                         
  -4   9   5       4936.80       4742.25        64.88 o                         
  -3   9   5       7986.78       7823.57        91.99 o                         
  -2   9   5       4174.85       4014.46        75.53 o                         
  -1   9   5       1211.16       1279.32        58.99 o                         
   0   9   5         76.33         58.73         8.53 o                         
   1   9   5       3289.26       3260.59        55.93 o                         
   2   9   5       1069.11       1050.94        24.78 o                         
   3   9   5        713.89        695.64        20.15 o                         
   4   9   5        542.95        587.76        19.12 o                         
   5   9   5       1969.84       2047.27        33.86 o                         
   6   9   5       1343.18       1306.85        30.80 o                         
   7   9   5          0.03         -9.05         9.05 o                         
   8   9   5         17.55          5.54        10.84 o                         
   9   9   5         10.52         -7.95        10.83 o                         
  10   9   5         25.44         28.61        16.74 o                         
  11   9   5          4.70          3.62        16.35 o                         
  -9  10   5        894.02        980.26        35.69 o                         
  -8  10   5       2304.08       2483.08        51.03 o                         
  -7  10   5       1782.62       1739.70        41.63 o                         
  -6  10   5        411.46        420.48        29.91 o                         
  -5  10   5         40.42         35.81        11.10 o                         
  -4  10   5        951.84        929.24        37.96 o                         
  -3  10   5        382.58        338.86        18.03 o                         
  -2  10   5         53.05         52.94        10.75 o                         
  -1  10   5        250.12        213.27        14.68 o                         
   0  10   5       1901.27       1852.21        35.24 o                         
   1  10   5          4.41          1.93        11.96 o                         
   2  10   5        182.91        197.45        17.63 o                         
   3  10   5       1267.09       1287.28        47.23 o                         
   4  10   5        202.84        199.80        17.37 o                         
   5  10   5        215.61        214.63        12.87 o                         
   6  10   5       2698.53       2757.45        82.70 o                         
   7  10   5       1380.16       1406.55        35.15 o                         
   8  10   5        643.41        652.82        27.67 o                         
   9  10   5         45.20         33.25        13.41 o                         
  10  10   5         73.75        109.85        47.23 o                         
  -8  11   5          5.83          9.23        13.24 o                         
  -7  11   5        207.14        206.63        19.42 o                         
  -6  11   5        116.36        117.91        15.82 o                         
  -5  11   5         76.48         59.18        17.93 o                         
  -4  11   5        273.22        244.42        17.65 o                         
  -3  11   5        593.96        511.39        23.21 o                         
  -2  11   5       1592.45       1635.72        36.19 o                         
  -1  11   5        890.77        865.35        26.48 o                         
   0  11   5        773.84        761.65        24.52 o                         
   1  11   5       3840.76       3713.13        69.65 o                         
   2  11   5       1228.13       1185.27        46.61 o                         
   3  11   5        186.42        163.31        17.37 o                         
   4  11   5        184.71        170.89        38.79 o                         
   5  11   5        412.66        390.89        38.16 o                         
   6  11   5        525.45        551.39        25.85 o                         
   7  11   5        182.71        191.62        17.59 o                         
   8  11   5         60.88         50.23        13.94 o                         
   9  11   5         28.93         26.54        28.78 o                         
  -7  12   5         17.03         29.01        13.39 o                         
  -6  12   5         10.68         -6.85        11.77 o                         
  -5  12   5          2.80         -9.55        12.43 o                         
  -4  12   5        181.93        187.80        17.34 o                         
  -3  12   5         56.52         60.90        12.24 o                         
  -2  12   5          4.21          9.27         9.91 o                         
  -1  12   5        676.32        692.88        25.46 o                         
   0  12   5       1061.96       1043.78        38.05 o                         
   1  12   5        183.69        195.49        19.24 o                         
   2  12   5        257.09        256.46        30.66 o                         
   3  12   5          9.75          7.29        14.39 o                         
   4  12   5         17.94         14.41        11.03 o                         
   5  12   5        166.76        172.25        19.68 o                         
   6  12   5        422.94        521.08        43.79 o                         
   7  12   5        463.96        461.65        44.42 o                         
   8  12   5        375.93        354.70        38.16 o                         
  -5  13   5        143.23        149.50        17.91 o                         
  -4  13   5        127.49        138.19        17.83 o                         
  -3  13   5        281.65        260.99        19.78 o                         
  -2  13   5        274.24        256.56        18.84 o                         
  -1  13   5        216.60        222.60        27.21 o                         
   0  13   5        417.19        355.39        25.85 o                         
   1  13   5         30.34         44.93        14.58 o                         
   2  13   5          2.71        -11.27        11.27 o                         
   3  13   5          0.80        -11.48        11.48 o                         
   4  13   5         47.23         32.48        15.33 o                         
   5  13   5          0.96        -16.27        16.27 o                         
   6  13   5         19.54         37.54        22.52 o                         
   7  13   5          5.92         20.65        21.27 o                         
  -3  14   5        264.35        290.00        26.16 o                         
  -2  14   5        345.04        366.32        30.08 o                         
  -1  14   5        228.89        225.01        24.55 o                         
   0  14   5          0.93         -4.80        13.68 o                         
   1  14   5         59.20         39.41        15.70 o                         
   2  14   5          5.77         -7.85        32.85 o                         
   3  14   5         40.28         42.99        16.11 o                         
   4  14   5         17.29         12.51        14.60 o                         
  -4 -12   6          6.04         11.26        22.52 o                         
  -3 -12   6         99.55        113.24        29.40 o                         
  -2 -12   6        332.60        355.92        41.29 o                         
  -1 -12   6        436.22        484.80        46.92 o                         
   0 -12   6        375.87        338.10        26.53 o                         
   1 -12   6         64.16         42.00        16.14 o                         
   2 -12   6          0.63          3.75        13.27 o                         
   3 -12   6        180.10        162.70        22.12 o                         
   4 -12   6         98.96         99.04        37.85 o                         
  -6 -11   6         37.96         21.74        15.41 o                         
  -5 -11   6         10.44         -8.36        13.36 o                         
  -4 -11   6        202.22        157.23        20.98 o                         
  -3 -11   6        355.08        373.44        40.04 o                         
  -2 -11   6        175.34        208.96        31.91 o                         
  -1 -11   6         86.91         70.70        24.40 o                         
   0 -11   6         29.12         25.50        15.33 o                         
   1 -11   6         43.40         28.15        13.27 o                         
   2 -11   6          5.22         -2.46        12.11 o                         
   3 -11   6        148.18        161.72        20.54 o                         
   4 -11   6        283.97        299.29        17.59 o                         
   5 -11   6        183.78        196.90        16.98 o                         
   6 -11   6          0.11        -10.37        10.37 o                         
  -8 -10   6         15.55         64.81        18.80 o                         
  -7 -10   6         43.92         58.93        17.68 o                         
  -6 -10   6          4.24          0.79        13.93 o                         
  -5 -10   6        137.51        100.97        25.03 o                         
  -4 -10   6        185.67        193.77        21.18 o                         
  -3 -10   6        543.67        508.96        29.60 o                         
  -2 -10   6        946.38        943.54        35.70 o                         
  -1 -10   6       1467.64       1429.27        51.61 o                         
   0 -10   6        329.40        325.18        22.99 o                         
   1 -10   6        115.59         90.94        15.48 o                         
   2 -10   6       1418.97       1481.18        50.05 o                         
   3 -10   6       1093.34       1106.48        31.93 o                         
   4 -10   6          7.21        -11.20        11.20 o                         
   5 -10   6        881.17        873.63        26.87 o                         
   6 -10   6        727.67        771.48        27.13 o                         
   7 -10   6        520.32        513.11        23.47 o                         
   8 -10   6        141.85        150.62        18.06 o                         
  -9  -9   6        391.32        345.85        28.97 o                         
  -8  -9   6        336.51        388.38        29.19 o                         
  -7  -9   6        165.52        124.74        31.28 o                         
  -6  -9   6          0.37        -10.04        18.46 o                         
  -5  -9   6         16.41          7.51        12.83 o                         
  -4  -9   6        372.34        314.85        22.78 o                         
  -3  -9   6        238.46        260.55        21.18 o                         
  -2  -9   6         63.45         48.00        16.27 o                         
  -1  -9   6        103.37         97.17        14.85 o                         
   0  -9   6       1061.78       1057.53        27.03 o                         
   1  -9   6        585.16        604.95        27.86 o                         
   2  -9   6        102.92        120.72        10.85 o                         
   3  -9   6        259.29        256.33        14.52 o                         
   4  -9   6        172.30        151.15        12.59 o                         
   5  -9   6         54.13         81.05        11.49 o                         
   6  -9   6        859.98        945.25        27.65 o                         
   7  -9   6       1057.71       1136.88        31.24 o                         
   8  -9   6       1015.92       1083.44        39.37 o                         
   9  -9   6         97.93        107.43        21.72 o                         
 -10  -8   6        134.08        155.12        23.29 o                         
  -9  -8   6         19.51         23.47        15.70 o                         
  -8  -8   6        151.71        127.81        28.15 o                         
  -7  -8   6        237.38        204.26        21.42 o                         
  -6  -8   6         70.82         49.58        27.84 o                         
  -5  -8   6         54.65         69.35        14.14 o                         
  -4  -8   6         49.24         38.16        12.39 o                         
  -3  -8   6        319.99        311.81        23.74 o                         
  -2  -8   6        486.75        487.94        22.12 o                         
  -1  -8   6        342.94        341.53        16.33 o                         
   0  -8   6        200.59        194.09        22.15 o                         
   1  -8   6        775.37        794.35        17.57 o                         
   2  -8   6       1691.45       1764.92        33.43 o                         
   3  -8   6       1487.69       1521.53        28.06 o                         
   4  -8   6         24.55         37.28         8.50 o                         
   5  -8   6        944.37        956.69        26.53 o                         
   6  -8   6       1532.01       1550.26        28.06 o                         
   7  -8   6       1312.22       1362.24        27.84 o                         
   8  -8   6        207.20        250.21        15.29 o                         
   9  -8   6          1.93          1.37        10.77 o                         
  10  -8   6        103.72        108.23        16.80 o                         
 -10  -7   6        150.90        204.28        64.44 o                         
  -9  -7   6        112.57        129.66        19.21 o                         
  -8  -7   6         78.86         71.50        15.93 o                         
  -7  -7   6        475.85        454.19        53.49 o                         
  -6  -7   6        470.96        413.49        24.99 o                         
  -5  -7   6         86.95         89.37        16.89 o                         
  -4  -7   6          4.82          1.88         9.89 o                         
  -3  -7   6        109.59        111.61        13.69 o                         
  -2  -7   6          7.40          6.71         8.74 o                         
  -1  -7   6        975.51        957.56        22.94 o                         
   0  -7   6       2703.31       2557.92        29.59 o                         
   1  -7   6       2005.28       1983.02        51.74 o                         
   2  -7   6        286.25        285.39        12.43 o                         
   3  -7   6         29.61         30.10         6.85 o                         
   4  -7   6        197.63        172.36        11.26 o                         
   5  -7   6        281.79        250.27        11.97 o                         
   6  -7   6         20.17         20.63         7.25 o                         
   7  -7   6         78.57         85.71         9.55 o                         
   8  -7   6        702.91        690.22        20.79 o                         
   9  -7   6        374.56        390.16        19.57 o                         
  10  -7   6        109.00        129.88        14.63 o                         
  11  -7   6         26.24         13.87        14.69 o                         
 -11  -6   6        190.75        198.00        23.52 o                         
 -10  -6   6          5.79         16.95        13.89 o                         
  -9  -6   6        401.90        394.35        39.73 o                         
  -8  -6   6        505.97        559.57        30.07 o                         
  -7  -6   6        134.48        152.16        17.47 o                         
  -6  -6   6          0.68         -9.89         9.89 o                         
  -5  -6   6         60.81         70.22        12.56 o                         
  -4  -6   6        226.38        227.74        17.25 o                         
  -3  -6   6       1840.15       1704.06        34.65 o                         
  -2  -6   6       1184.02       1080.33        23.37 o                         
  -1  -6   6       3810.79       3783.84        41.71 o                         
   0  -6   6       2856.83       2728.91        33.46 o                         
   1  -6   6        778.06        740.92        15.99 o                         
   2  -6   6        278.74        271.83        14.81 o                         
   3  -6   6        589.53        565.20        13.72 o                         
   4  -6   6       1017.03        999.60        18.17 o                         
   5  -6   6         48.95         52.54         6.89 o                         
   6  -6   6        139.37        133.27        10.60 o                         
   7  -6   6          0.43         -7.60         7.60 o                         
   8  -6   6        247.52        243.37        12.98 o                         
   9  -6   6        486.66        499.85        21.23 o                         
  10  -6   6        987.54       1003.52        29.16 o                         
  11  -6   6        100.98         85.33        13.95 o                         
 -11  -5   6        342.06        331.21        26.74 o                         
 -10  -5   6        117.14        100.23        32.53 o                         
  -9  -5   6        111.08        104.44        18.77 o                         
  -8  -5   6       1087.59       1085.89        36.89 o                         
  -7  -5   6       2845.76       2974.81        73.82 o                         
  -6  -5   6       3325.61       3285.94        61.24 o                         
  -5  -5   6       3116.84       3143.91        57.46 o                         
  -4  -5   6         98.28         87.90        19.71 o                         
  -3  -5   6       1123.64       1100.98        22.00 o                         
  -2  -5   6      10726.44      10463.22       110.52 o                         
  -1  -5   6       7297.53       7462.86        68.93 o                         
   0  -5   6         17.69         29.44         4.95 o                         
   1  -5   6       1615.07       1632.04        34.03 o                         
   2  -5   6        662.22        732.65        13.81 o                         
   3  -5   6          2.41          7.41         4.51 o                         
   4  -5   6        378.15        357.45        11.32 o                         
   5  -5   6        272.23        268.68        10.47 o                         
   6  -5   6         83.55         86.24         7.58 o                         
   7  -5   6        313.37        300.42        15.08 o                         
   8  -5   6        416.09        387.34        17.26 o                         
   9  -5   6        408.40        451.22        23.60 o                         
  10  -5   6         20.50         18.33         9.41 o                         
  11  -5   6         81.78         87.51        13.07 o                         
  12  -5   6        456.33        519.65        24.11 o                         
 -12  -4   6        247.20        251.50        25.11 o                         
 -11  -4   6        113.06        110.44        21.58 o                         
 -10  -4   6         79.90         99.88        18.46 o                         
  -9  -4   6        511.57        530.08        28.51 o                         
  -8  -4   6        913.51        933.44        50.33 o                         
  -7  -4   6       1029.82       1011.81        41.92 o                         
  -6  -4   6         15.56         39.47        10.83 o                         
  -5  -4   6        403.92        412.20        20.12 o                         
  -4  -4   6       3043.13       3061.10        65.38 o                         
  -3  -4   6        188.11        171.84         8.86 o                         
  -2  -4   6        346.91        359.09         9.58 o                         
  -1  -4   6      25070.79      25119.00       202.55 o                         
   0  -4   6       3191.27       3055.74        33.50 o                         
   1  -4   6          6.21         12.49         3.67 o                         
   2  -4   6       8750.85       8655.01        69.61 o                         
   3  -4   6       7622.69       7442.55        61.99 o                         
   4  -4   6       2780.71       2626.55        28.69 o                         
   5  -4   6         97.67        103.53         6.85 o                         
   6  -4   6       4650.46       4535.51        44.76 o                         
   7  -4   6       5740.94       5733.01        59.90 o                         
   8  -4   6       6401.26       6425.92        69.11 o                         
   9  -4   6        459.26        432.48        21.29 o                         
  10  -4   6         19.50         17.89         9.30 o                         
  11  -4   6        341.15        330.47        18.26 o                         
  12  -4   6        163.71        175.12        16.14 o                         
 -12  -3   6         42.73         60.89        17.24 o                         
 -11  -3   6         28.20          9.53        31.28 o                         
 -10  -3   6          0.55         -0.23        12.36 o                         
  -9  -3   6         10.20         12.04        11.89 o                         
  -8  -3   6         86.08         63.06        13.76 o                         
  -7  -3   6       1921.48       1952.32        44.42 o                         
  -6  -3   6       2674.78       2557.25        49.29 o                         
  -5  -3   6       1922.20       1883.87        89.46 o                         
  -4  -3   6        516.13        489.27        18.58 o                         
  -3  -3   6       3060.43       2873.58        29.49 o                         
  -2  -3   6      10407.48      10741.44        90.98 o                         
  -1  -3   6       1237.82       1269.37        17.03 o                         
   0  -3   6       5113.82       4788.32        40.32 o                         
   1  -3   6       7697.52       7354.35        58.68 o                         
   2  -3   6      13154.84      12977.13        98.03 o                         
   3  -3   6       8212.41       8143.00        65.57 o                         
   4  -3   6        972.32        932.53        14.83 o                         
   5  -3   6         85.56         81.42         8.64 o                         
   6  -3   6        552.84        552.90        13.07 o                         
   7  -3   6         69.30         71.03         7.42 o                         
   8  -3   6        324.26        359.93        21.03 o                         
   9  -3   6       1942.11       1890.71        32.20 o                         
  10  -3   6        416.48        393.68        17.79 o                         
  11  -3   6          6.25          7.50         8.94 o                         
  12  -3   6        542.72        560.54        30.51 o                         
  13  -3   6        302.72        296.66        19.61 o                         
 -12  -2   6          9.36        -13.25        13.25 o                         
 -11  -2   6         55.23         27.59        19.08 o                         
 -10  -2   6        243.71        245.77        21.23 o                         
  -9  -2   6         35.01         22.58        11.48 o                         
  -8  -2   6          0.17         -5.09         9.16 o                         
  -7  -2   6         83.40         75.53        20.96 o                         
  -6  -2   6         98.81         81.63        11.27 o                         
  -5  -2   6       1337.64       1293.73        64.13 o                         
  -4  -2   6       7512.22       7442.85        77.27 o                         
  -3  -2   6       6077.70       6022.57        73.78 o                         
  -2  -2   6       4070.79       4325.69        50.21 o                         
  -1  -2   6          7.42          7.14         2.37 o                         
   0  -2   6        100.52        144.25         5.14 o                         
   1  -2   6        222.69        309.63         7.23 o                         
   2  -2   6       1397.90       1412.75        16.53 o                         
   3  -2   6       3971.49       4160.98        49.63 o                         
   4  -2   6       1317.38       1391.60        17.58 o                         
   5  -2   6         17.81         24.72         6.98 o                         
   6  -2   6        620.49        643.12        13.10 o                         
   7  -2   6       1207.86       1299.40        19.68 o                         
   8  -2   6       1688.45       1685.63        24.80 o                         
   9  -2   6        194.43        184.68        10.79 o                         
  10  -2   6        862.87        860.30        22.53 o                         
  11  -2   6       1679.67       1707.38        29.20 o                         
  12  -2   6        621.63        650.20        24.24 o                         
  13  -2   6         39.74         57.04        12.37 o                         
 -13  -1   6        149.79        114.49        29.40 o                         
 -12  -1   6          8.32        -11.56        11.56 o                         
 -11  -1   6         23.61         21.34        11.29 o                         
 -10  -1   6        755.11        753.20        26.25 o                         
  -9  -1   6         48.23         52.78        14.40 o                         
  -8  -1   6        748.94        686.42        21.79 o                         
  -7  -1   6       1293.63       1230.00        26.61 o                         
  -6  -1   6       3326.40       3224.13        38.08 o                         
  -5  -1   6       2750.21       2537.20        29.98 o                         
  -4  -1   6       1039.72       1074.66        19.23 o                         
  -3  -1   6         57.26         78.23         5.12 o                         
  -2  -1   6        102.57        105.87        10.06 o                         
  -1  -1   6       5653.65       5734.49        44.29 o                         
   0  -1   6       3987.08       3792.84        35.54 o                         
   1  -1   6       6064.04       5928.10        52.50 o                         
   2  -1   6       3070.37       2985.42        30.15 o                         
   3  -1   6       1433.78       1438.07        18.39 o                         
   4  -1   6         17.11         18.78         3.66 o                         
   5  -1   6       1318.71       1274.23        21.15 o                         
   6  -1   6       2237.97       2240.95        25.17 o                         
   7  -1   6         89.26         75.20         6.49 o                         
   8  -1   6        646.84        602.61        15.16 o                         
   9  -1   6       2808.12       2780.08        34.73 o                         
  10  -1   6        427.21        438.89        29.43 o                         
  11  -1   6          0.20          4.41         7.54 o                         
  12  -1   6        260.23        238.96        12.53 o                         
  13  -1   6         19.47         16.78        10.66 o                         
 -13   0   6          0.26         -4.20        15.46 o                         
 -12   0   6        337.43        323.09        23.18 o                         
 -11   0   6        928.54        944.72        29.60 o                         
 -10   0   6        522.72        549.55        23.34 o                         
  -9   0   6         58.09         45.82         9.74 o                         
  -8   0   6         82.21         71.44         9.99 o                         
  -7   0   6       1095.11       1100.97        20.37 o                         
  -6   0   6       5578.07       5669.83        56.70 o                         
  -5   0   6       9104.54       9098.61        67.64 o                         
  -4   0   6       8634.18       8722.82        77.21 o                         
  -3   0   6        328.52        323.93         8.78 o                         
  -2   0   6       1390.60       1443.40        18.23 o                         
  -1   0   6       7553.55       8229.08        61.86 o                         
   0   0   6      23248.02      24236.16       207.59 o                         
   1   0   6        217.31        206.11         5.96 o                         
   2   0   6          4.43         23.70         6.48 o                         
   3   0   6       1236.96       1314.25        29.96 o                         
   4   0   6        228.03        255.71         7.90 o                         
   5   0   6        169.84        155.46         5.95 o                         
   6   0   6        785.39        792.06        14.47 o                         
   7   0   6        134.46        114.17         8.11 o                         
   8   0   6       2913.56       2996.29        38.47 o                         
   9   0   6       6123.61       5906.68        63.89 o                         
  10   0   6       3692.79       3762.03        48.41 o                         
  11   0   6        203.02        185.51        11.65 o                         
  12   0   6         51.72         44.13        10.12 o                         
  13   0   6         16.83          0.97        16.34 o                         
 -13   1   6        781.05        918.44        41.58 o                         
 -12   1   6        536.93        611.16        34.67 o                         
 -11   1   6        243.55        264.76        35.04 o                         
 -10   1   6        156.97        127.07        14.88 o                         
  -9   1   6         58.71         48.26        10.08 o                         
  -8   1   6        347.79        307.22        13.14 o                         
  -7   1   6        276.54        249.26        11.65 o                         
  -6   1   6      11351.11      11409.23       101.30 o                         
  -5   1   6      22886.96      22657.76       164.68 o                         
  -4   1   6       7645.72       7687.23        60.54 o                         
  -3   1   6         99.91        111.67         4.97 o                         
  -2   1   6      13030.41      13543.01       117.44 o                         
  -1   1   6      26032.62      26890.00       226.21 o                         
   0   1   6       5701.88       6254.57        58.61 o                         
   1   1   6       1674.05       1634.01        19.15 o                         
   2   1   6      15746.76      16255.14       152.67 o                         
   3   1   6       4330.41       4383.15        42.31 o                         
   4   1   6      15161.56      15326.72       127.86 o                         
   5   1   6       2978.62       2703.95        23.00 o                         
   6   1   6        460.88        459.62         9.23 o                         
   7   1   6        163.51        152.73         8.82 o                         
   8   1   6         76.68         70.89         8.85 o                         
   9   1   6        176.23        144.86        10.79 o                         
  10   1   6         16.13         11.93         8.36 o                         
  11   1   6         43.28         36.49        10.84 o                         
  12   1   6         12.11          9.78        10.12 o                         
  13   1   6         12.90         -4.56         9.43 o                         
 -13   2   6         23.23         75.70        28.15 o                         
 -12   2   6         93.94        131.95        20.34 o                         
 -11   2   6        710.43        718.13        77.26 o                         
 -10   2   6        343.02        355.08        24.97 o                         
  -9   2   6          3.41          1.88         7.18 o                         
  -8   2   6       1526.92       1534.71        26.34 o                         
  -7   2   6       8102.63       7917.91        76.41 o                         
  -6   2   6       4195.42       4255.84        39.86 o                         
  -5   2   6        655.51        699.31        12.17 o                         
  -4   2   6       3740.76       3663.07        33.09 o                         
  -3   2   6       4150.41       3899.10        33.80 o                         
  -2   2   6        344.98        339.69         7.03 o                         
  -1   2   6        258.04        276.41         6.80 o                         
   0   2   6       2276.41       2398.35        28.81 o                         
   1   2   6       2347.31       2483.75        24.73 o                         
   2   2   6       2244.32       2693.64        24.33 o                         
   3   2   6         10.30         25.87         3.96 o                         
   4   2   6        590.48        589.27        12.19 o                         
   5   2   6        339.22        315.04        10.35 o                         
   6   2   6       1223.26       1238.44        20.14 o                         
   7   2   6       2616.67       2521.84        32.82 o                         
   8   2   6       2048.38       2008.31        29.85 o                         
   9   2   6       2635.72       2685.01        37.49 o                         
  10   2   6        172.28        165.09        14.02 o                         
  11   2   6          0.43          6.19         9.49 o                         
  12   2   6         44.74         42.13        11.68 o                         
  13   2   6          1.12         -5.77        10.80 o                         
 -12   3   6        426.17        432.25        29.64 o                         
 -11   3   6        502.52        528.18        30.51 o                         
 -10   3   6          1.15          8.21         9.54 o                         
  -9   3   6         19.83         17.81         9.43 o                         
  -8   3   6       1822.93       1681.42        52.92 o                         
  -7   3   6        406.02        414.71        13.05 o                         
  -6   3   6          1.08         -4.71         4.72 o                         
  -5   3   6       1486.55       1510.08        19.05 o                         
  -4   3   6        922.18        934.24        14.96 o                         
  -3   3   6         55.50         79.17         5.88 o                         
  -2   3   6       1516.68       1572.05        18.79 o                         
  -1   3   6          0.36          0.16         2.44 o                         
   0   3   6       2274.32       2483.43        25.51 o                         
   1   3   6      13680.06      13944.81       150.89 o                         
   2   3   6      14259.98      14745.84       107.33 o                         
   3   3   6       2594.27       2179.52        21.12 o                         
   4   3   6       2643.76       2575.49        24.66 o                         
   5   3   6        310.09        360.55         7.92 o                         
   6   3   6        928.19        919.07        17.47 o                         
   7   3   6       1007.91       1035.32        19.92 o                         
   8   3   6        229.12        205.73        15.71 o                         
   9   3   6       1499.57       1529.46        32.50 o                         
  10   3   6       1074.07       1096.02        29.73 o                         
  11   3   6         17.74         31.33        11.15 o                         
  12   3   6         25.52         17.29        11.34 o                         
  13   3   6         50.61         52.84        14.02 o                         
 -12   4   6         24.77         19.39        15.93 o                         
 -11   4   6          1.57         -0.80        12.30 o                         
 -10   4   6        155.84        117.11        13.52 o                         
  -9   4   6        301.70        329.29        18.79 o                         
  -8   4   6       1136.93       1149.97        28.61 o                         
  -7   4   6       1451.74       1348.64        28.08 o                         
  -6   4   6         15.66         13.08         6.06 o                         
  -5   4   6       3729.59       3702.56        56.12 o                         
  -4   4   6      12803.76      12392.73       105.17 o                         
  -3   4   6      22744.47      22968.83       185.06 o                         
  -2   4   6       9425.27       9638.68       125.59 o                         
  -1   4   6        951.70        914.80        20.67 o                         
   0   4   6        961.59       1052.51        14.55 o                         
   1   4   6        322.99        336.37         7.17 o                         
   2   4   6        954.31        929.82        12.28 o                         
   3   4   6          1.44         10.59         2.92 o                         
   4   4   6       3765.89       3922.70        35.08 o                         
   5   4   6       3051.54       3072.04        31.02 o                         
   6   4   6         33.85         18.34         6.14 o                         
   7   4   6        486.47        514.36        15.00 o                         
   8   4   6        917.20        907.25        40.43 o                         
   9   4   6          5.49          8.98         8.94 o                         
  10   4   6       1095.17       1165.25        67.20 o                         
  11   4   6       1460.53       1403.85        35.69 o                         
  12   4   6        449.21        398.41        22.78 o                         
  13   4   6         50.52         18.11        17.24 o                         
 -12   5   6         51.07         63.81        18.52 o                         
 -11   5   6         44.26         32.89        12.50 o                         
 -10   5   6        632.56        625.08        29.16 o                         
  -9   5   6        458.91        506.22        23.03 o                         
  -8   5   6       1029.48        978.63        29.14 o                         
  -7   5   6          3.34         -6.53         6.53 o                         
  -6   5   6        343.42        303.04        14.13 o                         
  -5   5   6        725.73        729.10        19.16 o                         
  -4   5   6       3344.90       3393.56        63.87 o                         
  -3   5   6       1581.86       1407.12        24.28 o                         
  -2   5   6       1249.85       1487.27        24.51 o                         
  -1   5   6        866.56        924.08        13.60 o                         
   0   5   6       1901.35       1836.34        21.63 o                         
   1   5   6       5285.55       5577.57        45.64 o                         
   2   5   6       3095.69       2993.65        28.08 o                         
   3   5   6        948.76        890.00        15.75 o                         
   4   5   6        623.92        564.57        10.88 o                         
   5   5   6      10567.58      10660.26        83.97 o                         
   6   5   6       6213.47       6392.41        63.55 o                         
   7   5   6       1718.19       1668.05        32.13 o                         
   8   5   6        512.60        543.71        20.34 o                         
   9   5   6       2031.37       2128.16        56.03 o                         
  10   5   6        918.27        869.65        40.12 o                         
  11   5   6         54.28         47.37        13.34 o                         
  12   5   6          1.17         -8.66        11.32 o                         
  13   5   6         73.74         69.54        41.92 o                         
 -12   6   6         35.47         18.14        23.15 o                         
 -11   6   6        124.14        132.41        36.22 o                         
 -10   6   6        651.19        720.83        37.79 o                         
  -9   6   6        646.94        660.35        31.63 o                         
  -8   6   6        353.38        365.16        23.02 o                         
  -7   6   6        321.62        272.62        17.29 o                         
  -6   6   6       2729.65       2657.61        41.89 o                         
  -5   6   6       7185.67       7057.19        84.01 o                         
  -4   6   6       1090.15       1019.98        30.90 o                         
  -3   6   6        465.15        448.12        14.78 o                         
  -2   6   6        239.51        263.09        12.61 o                         
  -1   6   6        841.80        902.08        13.70 o                         
   0   6   6        536.83        622.13         9.99 o                         
   1   6   6        429.33        350.65         8.10 o                         
   2   6   6        774.91        819.44        12.69 o                         
   3   6   6        218.29        164.11         6.70 o                         
   4   6   6       3803.03       3943.48        37.32 o                         
   5   6   6       1321.38       1238.78        20.85 o                         
   6   6   6        476.33        423.93        34.61 o                         
   7   6   6        435.15        400.44        17.68 o                         
   8   6   6         87.76         91.62        11.01 o                         
   9   6   6        174.74        165.41        14.32 o                         
  10   6   6        644.58        638.29        25.74 o                         
  11   6   6        783.37        884.74        31.26 o                         
  12   6   6        734.19        739.15        38.71 o                         
 -11   7   6       1382.38       1436.48        40.45 o                         
 -10   7   6        515.02        506.72        31.84 o                         
  -9   7   6          5.90         -0.91        17.83 o                         
  -8   7   6        644.79        637.64        24.05 o                         
  -7   7   6        146.54        133.88        12.70 o                         
  -6   7   6        153.11        138.44        12.41 o                         
  -5   7   6       1662.41       1670.64        54.01 o                         
  -4   7   6        405.39        384.35        15.94 o                         
  -3   7   6         74.14         62.01         7.76 o                         
  -2   7   6         97.89        114.15         8.90 o                         
  -1   7   6        543.38        515.65        15.41 o                         
   0   7   6       2865.63       2868.73        33.66 o                         
   1   7   6       1287.20       1244.98        16.35 o                         
   2   7   6        924.21        943.96        14.61 o                         
   3   7   6        121.64        120.90         6.50 o                         
   4   7   6       2508.84       2492.39        27.84 o                         
   5   7   6       2432.18       2351.02        31.21 o                         
   6   7   6        375.32        359.79        16.56 o                         
   7   7   6        622.24        602.88        21.18 o                         
   8   7   6        397.29        408.21        24.08 o                         
   9   7   6          0.36         24.93         9.75 o                         
  10   7   6         95.75        123.37        16.19 o                         
  11   7   6        186.86        181.10        20.12 o                         
  12   7   6         12.61         18.55        17.37 o                         
 -11   8   6        306.04        293.42        39.41 o                         
 -10   8   6        243.82        244.12        25.43 o                         
  -9   8   6         13.74          1.82        11.43 o                         
  -8   8   6        286.67        274.53        18.37 o                         
  -7   8   6       1260.25       1201.07        38.78 o                         
  -6   8   6        313.43        317.61        29.81 o                         
  -5   8   6         17.55         15.53         8.51 o                         
  -4   8   6       3838.07       3673.18        52.72 o                         
  -3   8   6       3414.65       3183.11        46.59 o                         
  -2   8   6       3199.26       3303.81        46.84 o                         
  -1   8   6        388.78        362.96        24.13 o                         
   0   8   6          0.62         -3.27         5.03 o                         
   1   8   6       1284.14       1339.18        25.72 o                         
   2   8   6        679.25        694.53        13.51 o                         
   3   8   6         47.22         38.12         5.41 o                         
   4   8   6          1.64          1.65         5.05 o                         
   5   8   6        128.19        127.98         9.19 o                         
   6   8   6         51.05         56.12         9.74 o                         
   7   8   6         33.02         30.15         9.24 o                         
   8   8   6         80.00         85.34        16.60 o                         
   9   8   6        692.63        671.48        37.07 o                         
  10   8   6        125.17        112.16        14.99 o                         
  11   8   6         35.53         30.46        13.76 o                         
  12   8   6          7.92         63.81        41.29 o                         
 -10   9   6          7.67         10.70        22.52 o                         
  -9   9   6        435.56        439.35        24.66 o                         
  -8   9   6       2117.35       2163.12        45.90 o                         
  -7   9   6        908.01        937.27        42.78 o                         
  -6   9   6         32.42         25.01        10.17 o                         
  -5   9   6        363.10        339.23        20.43 o                         
  -4   9   6        965.24        927.26        41.82 o                         
  -3   9   6        107.80        127.35        12.38 o                         
  -2   9   6        130.50        109.65        14.05 o                         
  -1   9   6        467.45        445.08        19.54 o                         
   0   9   6         63.91         53.97         8.53 o                         
   1   9   6         67.16         73.27         8.87 o                         
   2   9   6       2972.75       3073.41        61.05 o                         
   3   9   6       1445.37       1466.92        24.78 o                         
   4   9   6       1482.96       1447.40        24.85 o                         
   5   9   6         18.98          4.56         7.04 o                         
   6   9   6        734.55        737.19        23.93 o                         
   7   9   6        389.72        409.60        20.45 o                         
   8   9   6        106.37         98.27        16.38 o                         
   9   9   6        111.67        114.97        15.45 o                         
  10   9   6        302.90        287.32        22.00 o                         
  11   9   6        175.95        162.29        23.00 o                         
  -9  10   6         54.58         52.46        16.35 o                         
  -8  10   6        178.37        219.09        19.72 o                         
  -7  10   6        986.28       1019.26        73.77 o                         
  -6  10   6        310.12        287.68        19.20 o                         
  -5  10   6         63.33         74.05        14.21 o                         
  -4  10   6       2535.90       2399.43        49.64 o                         
  -3  10   6       3388.34       3368.70        64.28 o                         
  -2  10   6       4277.69       4317.99        61.16 o                         
  -1  10   6       2006.04       1838.89        36.00 o                         
   0  10   6         84.91         74.64        10.59 o                         
   1  10   6       3804.41       3701.39        76.11 o                         
   2  10   6       3727.23       3610.60        52.25 o                         
   3  10   6        499.16        463.43        27.21 o                         
   4  10   6       1395.81       1429.18        38.11 o                         
   5  10   6       2283.11       2238.44        36.22 o                         
   6  10   6        792.77        813.95        26.83 o                         
   7  10   6          1.57         -9.08        11.13 o                         
   8  10   6         39.04         12.62        11.73 o                         
   9  10   6        124.64        111.38        15.34 o                         
  10  10   6          6.89         21.21        12.86 o                         
  -8  11   6        356.34        361.50        23.73 o                         
  -7  11   6        189.14        164.24        30.01 o                         
  -6  11   6          2.25        -10.02        10.02 o                         
  -5  11   6          6.75         -3.79         9.91 o                         
  -4  11   6        205.59        220.23        17.33 o                         
  -3  11   6         44.68         26.80        10.21 o                         
  -2  11   6         63.13         64.27        12.04 o                         
  -1  11   6       1019.84        979.51        28.34 o                         
   0  11   6       1585.41       1566.80        34.13 o                         
   1  11   6         39.58         21.26         9.61 o                         
   2  11   6         54.16         35.08        12.16 o                         
   3  11   6        739.63        770.26        30.88 o                         
   4  11   6        166.34        143.97        16.59 o                         
   5  11   6         68.36         96.35        22.52 o                         
   6  11   6       1819.63       1868.33        55.88 o                         
   7  11   6        820.47        839.95        29.49 o                         
   8  11   6        712.94        709.18        29.42 o                         
   9  11   6         34.65         59.89        14.75 o                         
  -7  12   6         73.93         69.55        15.83 o                         
  -6  12   6          2.33        -10.52        10.52 o                         
  -5  12   6        162.92        165.65        23.56 o                         
  -4  12   6        248.46        268.17        27.07 o                         
  -3  12   6          6.09          3.42         9.99 o                         
  -2  12   6         41.69         58.94        20.91 o                         
  -1  12   6         67.64         54.70        11.21 o                         
   0  12   6         35.03         31.66        10.49 o                         
   1  12   6        201.71        210.31        20.67 o                         
   2  12   6        132.08        115.29        16.30 o                         
   3  12   6         41.88         21.67        11.89 o                         
   4  12   6         36.12         42.85        13.49 o                         
   5  12   6        211.25        164.54        26.90 o                         
   6  12   6         71.60        103.85        24.40 o                         
   7  12   6         54.53         69.44        24.40 o                         
   8  12   6          2.34          5.01        20.65 o                         
  -5  13   6          2.88          8.80        12.31 o                         
  -4  13   6         87.95         53.27        13.91 o                         
  -3  13   6         65.06         83.41        19.57 o                         
  -2  13   6        330.51        338.68        21.07 o                         
  -1  13   6        296.93        265.02        21.73 o                         
   0  13   6        351.73        371.11        56.93 o                         
   1  13   6          1.05          0.82        11.40 o                         
   2  13   6         16.96          9.44        12.02 o                         
   3  13   6         36.01         50.85        15.02 o                         
   4  13   6         61.52         72.45        15.70 o                         
   5  13   6        264.94        232.73        33.16 o                         
   6  13   6        152.66         89.46        25.03 o                         
   7  13   6        186.49        214.59        35.04 o                         
  -3  14   6        287.61        278.52        22.39 o                         
  -2  14   6        813.61        847.16        40.43 o                         
  -1  14   6        704.79        753.53        38.04 o                         
   0  14   6        422.10        394.77        28.91 o                         
   1  14   6          8.35        -12.59        13.25 o                         
   2  14   6         80.12         63.32        21.27 o                         
   3  14   6        104.15         94.06        18.12 o                         
   4  14   6         81.08         88.21        24.40 o                         
   5  14   6          8.37         15.02        21.90 o                         
  -3 -12   7        362.49        376.57        43.79 o                         
  -2 -12   7        183.10        189.57        35.04 o                         
  -1 -12   7         67.58         78.83        26.90 o                         
   0 -12   7         27.64         -8.13        20.65 o                         
   1 -12   7         44.17         45.65        16.14 o                         
   2 -12   7          1.48         -7.19        14.14 o                         
   3 -12   7         99.88         86.70        19.46 o                         
  -6 -11   7         61.07         48.39        17.68 o                         
  -5 -11   7          0.36        -14.37        14.37 o                         
  -4 -11   7        123.71         99.30        19.40 o                         
  -3 -11   7        461.57        439.66        35.33 o                         
  -2 -11   7        561.60        599.91        49.42 o                         
  -1 -11   7        512.74        563.00        46.30 o                         
   0 -11   7        268.16        221.54        22.11 o                         
   1 -11   7          0.15        -11.06        11.06 o                         
   2 -11   7        228.44        227.53        59.75 o                         
   3 -11   7        694.97        782.67        36.94 o                         
   4 -11   7        195.34        181.20        24.97 o                         
   5 -11   7        123.55        128.19        14.73 o                         
   6 -11   7        185.39        176.74        16.52 o                         
  -7 -10   7        125.10        145.38        21.45 o                         
  -6 -10   7          3.58        -17.83        17.83 o                         
  -5 -10   7          3.94         -8.76        13.71 o                         
  -4 -10   7         48.25         35.60        15.41 o                         
  -3 -10   7         72.07         51.63        15.22 o                         
  -2 -10   7         63.15         82.97        16.30 o                         
  -1 -10   7         28.88         17.52        18.77 o                         
   0 -10   7          0.48         -9.70         9.70 o                         
   1 -10   7         41.18         20.25        12.56 o                         
   2 -10   7         12.39         18.88        15.02 o                         
   3 -10   7        200.26        221.92        14.92 o                         
   4 -10   7        611.48        638.21        24.52 o                         
   5 -10   7          2.15          4.06        10.07 o                         
   6 -10   7        264.76        288.38        18.48 o                         
   7 -10   7        369.80        373.37        21.06 o                         
  -8  -9   7         97.54         91.71        19.68 o                         
  -7  -9   7         82.60         69.44        18.35 o                         
  -6  -9   7          4.24        -13.04        13.04 o                         
  -5  -9   7        271.24        268.61        23.64 o                         
  -4  -9   7        469.82        488.36        28.30 o                         
  -3  -9   7        652.19        649.71        30.96 o                         
  -2  -9   7       1005.92       1052.56        36.00 o                         
  -1  -9   7        114.05        107.82        11.94 o                         
   0  -9   7         94.54         86.82        13.98 o                         
   1  -9   7       1056.58       1054.98        34.87 o                         
   2  -9   7       1178.97       1183.41        25.71 o                         
   3  -9   7        868.38        844.63        23.21 o                         
   4  -9   7        139.16        150.83        12.97 o                         
   5  -9   7       1023.10       1094.52        28.12 o                         
   6  -9   7       1556.66       1663.29        35.10 o                         
   7  -9   7       1137.79       1279.75        32.87 o                         
   8  -9   7        136.97        145.03        18.50 o                         
   9  -9   7          2.89        -37.54        37.54 o                         
  -9  -8   7        449.66        498.98        32.96 o                         
  -8  -8   7         41.02          6.91        15.22 o                         
  -7  -8   7          7.76        -16.24        17.52 o                         
  -6  -8   7        609.87        527.14        30.30 o                         
  -5  -8   7         82.92         72.71        24.40 o                         
  -4  -8   7        169.35        120.24        15.93 o                         
  -3  -8   7         66.31         76.41        14.16 o                         
  -2  -8   7        160.90        161.44        16.37 o                         
  -1  -8   7        386.88        351.44        16.95 o                         
   0  -8   7        886.72        922.89        24.37 o                         
   1  -8   7        838.27        822.17        19.07 o                         
   2  -8   7        273.87        283.87        12.80 o                         
   3  -8   7         13.39         18.84         7.75 o                         
   4  -8   7          2.29         -4.90         7.24 o                         
   5  -8   7        396.78        349.09        20.85 o                         
   6  -8   7        544.10        618.51        19.76 o                         
   7  -8   7       1533.94       1662.82        46.66 o                         
   8  -8   7        924.26        924.76        28.40 o                         
   9  -8   7         41.53         25.35        11.81 o                         
 -10  -7   7         82.59         74.82        18.77 o                         
  -9  -7   7        120.87        139.14        20.78 o                         
  -8  -7   7        111.22        105.13        17.70 o                         
  -7  -7   7        236.38        231.47        22.11 o                         
  -6  -7   7          4.40        -10.59        10.59 o                         
  -5  -7   7         84.91         62.92        20.96 o                         
  -4  -7   7         25.17         18.77        10.62 o                         
  -3  -7   7        292.25        245.70        19.08 o                         
  -2  -7   7        182.25        188.29        14.21 o                         
  -1  -7   7        680.78        717.49        20.83 o                         
   0  -7   7        363.64        391.90        15.80 o                         
   1  -7   7       1406.63       1418.02        24.52 o                         
   2  -7   7        593.88        550.81        16.08 o                         
   3  -7   7         52.58         34.60         7.25 o                         
   4  -7   7       1098.38       1046.07        24.00 o                         
   5  -7   7         80.45         85.53         9.56 o                         
   6  -7   7         78.13         65.11         8.78 o                         
   7  -7   7        257.37        251.52        13.43 o                         
   8  -7   7         23.03          3.99         9.36 o                         
   9  -7   7          1.31         -6.31         9.55 o                         
  10  -7   7         80.35         79.87        15.53 o                         
 -11  -6   7        273.12        311.67        33.75 o                         
 -10  -6   7        541.43        612.94        39.41 o                         
  -9  -6   7         89.27         55.76        15.91 o                         
  -8  -6   7        366.22        301.65        23.84 o                         
  -7  -6   7       1009.53        952.78        35.32 o                         
  -6  -6   7       1577.79       1621.33        43.35 o                         
  -5  -6   7         27.84         19.46        14.70 o                         
  -4  -6   7         40.66         40.25        14.39 o                         
  -3  -6   7        493.09        498.07        58.18 o                         
  -2  -6   7       3807.81       3766.26        50.25 o                         
  -1  -6   7       4778.29       4905.14        60.94 o                         
   0  -6   7       1544.48       1534.57        24.02 o                         
   1  -6   7        399.29        379.14        12.98 o                         
   2  -6   7         73.70         69.09         9.21 o                         
   3  -6   7        220.86        193.58         9.44 o                         
   4  -6   7        670.07        665.65        15.79 o                         
   5  -6   7        548.40        541.55        15.04 o                         
   6  -6   7         12.72          9.40         7.30 o                         
   7  -6   7          1.63         -7.16         7.16 o                         
   8  -6   7          1.29         -9.54         9.54 o                         
   9  -6   7        144.64        146.61        13.50 o                         
  10  -6   7        306.28        324.41        19.17 o                         
  11  -6   7         75.80         62.68        19.14 o                         
 -11  -5   7         31.20         27.66        15.91 o                         
 -10  -5   7        133.53        167.03        21.01 o                         
  -9  -5   7        500.64        513.55        30.51 o                         
  -8  -5   7        480.95        483.24        76.01 o                         
  -7  -5   7        112.64        146.35        17.03 o                         
  -6  -5   7          1.38         18.69        10.39 o                         
  -5  -5   7          1.80          6.57         9.29 o                         
  -4  -5   7        627.91        539.72        22.75 o                         
  -3  -5   7        477.82        472.38        21.42 o                         
  -2  -5   7       5961.48       6040.27        69.38 o                         
  -1  -5   7      12376.71      12324.13       107.12 o                         
   0  -5   7       4238.49       4204.79        44.34 o                         
   1  -5   7        107.63        113.73         6.65 o                         
   2  -5   7       4695.81       4614.37        43.35 o                         
   3  -5   7       7549.96       7253.98        62.67 o                         
   4  -5   7       2683.60       2661.37        30.92 o                         
   5  -5   7        329.06        312.48        15.03 o                         
   6  -5   7       2418.90       2353.94        30.39 o                         
   7  -5   7       4435.16       4351.56        53.35 o                         
   8  -5   7       2132.51       2111.16        41.53 o                         
   9  -5   7        212.25        208.83        16.62 o                         
  10  -5   7          0.20         -6.46         8.90 o                         
  11  -5   7         11.21          0.78        10.53 o                         
  12  -5   7         65.88         63.57        18.15 o                         
 -12  -4   7          0.62          1.92        15.41 o                         
 -11  -4   7        113.32        134.22        54.12 o                         
 -10  -4   7          1.84         -2.22        13.49 o                         
  -9  -4   7         58.55         62.25        14.96 o                         
  -8  -4   7        677.55        730.99        62.56 o                         
  -7  -4   7       1307.26       1405.48        38.66 o                         
  -6  -4   7       2185.84       2123.13        46.63 o                         
  -5  -4   7         77.43         77.42        11.27 o                         
  -4  -4   7        108.17        131.39        18.77 o                         
  -3  -4   7       4171.87       4087.46        64.78 o                         
  -2  -4   7      13787.84      13730.35       116.33 o                         
  -1  -4   7       1656.29       1638.53        25.64 o                         
   0  -4   7        167.52        181.28         9.74 o                         
   1  -4   7       8571.18       8098.74        65.72 o                         
   2  -4   7       5316.20       5113.70        45.60 o                         
   3  -4   7         20.07         25.88         4.64 o                         
   4  -4   7       1166.88       1202.00        18.43 o                         
   5  -4   7        260.86        248.52         9.88 o                         
   6  -4   7          5.55         15.16         5.64 o                         
   7  -4   7        247.13        235.72        12.41 o                         
   8  -4   7       1011.85       1017.01        24.07 o                         
   9  -4   7        858.81        849.57        25.41 o                         
  10  -4   7         45.41         39.94        11.85 o                         
  11  -4   7        224.41        206.60        18.33 o                         
  12  -4   7        912.53        980.52        43.06 o                         
 -12  -3   7         75.34         92.41        19.21 o                         
 -11  -3   7         22.16          9.15        14.78 o                         
 -10  -3   7        479.67        565.65        31.63 o                         
  -9  -3   7        393.46        392.66        25.88 o                         
  -8  -3   7        373.62        388.23        23.84 o                         
  -7  -3   7        708.17        683.26        27.53 o                         
  -6  -3   7         14.27          6.67         8.87 o                         
  -5  -3   7         16.14         17.72         8.18 o                         
  -4  -3   7       3127.56       2970.72        69.13 o                         
  -3  -3   7       1485.82       1551.14        26.90 o                         
  -2  -3   7         43.16         46.85         4.42 o                         
  -1  -3   7       5094.88       5007.89        47.60 o                         
   0  -3   7        752.74        679.21        12.12 o                         
   1  -3   7       2462.95       2564.64        25.74 o                         
   2  -3   7       1673.97       1553.07        19.11 o                         
   3  -3   7       8633.27       8641.16        69.77 o                         
   4  -3   7       2324.32       2313.85        25.97 o                         
   5  -3   7        160.07        153.96         8.76 o                         
   6  -3   7       3147.51       3050.06        33.29 o                         
   7  -3   7       3755.50       3695.16        44.99 o                         
   8  -3   7       3324.24       3368.84        44.12 o                         
   9  -3   7        874.81        929.42        30.73 o                         
  10  -3   7        104.43        108.11        11.39 o                         
  11  -3   7        502.40        492.25        34.81 o                         
  12  -3   7        167.97        185.46        15.84 o                         
 -12  -2   7         14.93         18.46        15.04 o                         
 -11  -2   7         66.95         55.29        17.20 o                         
 -10  -2   7        407.47        425.86        27.18 o                         
  -9  -2   7        263.00        280.26        21.01 o                         
  -8  -2   7        138.70        126.04        14.81 o                         
  -7  -2   7          0.29         12.70         9.50 o                         
  -6  -2   7        280.31        287.84        18.12 o                         
  -5  -2   7          0.01         -4.13        12.51 o                         
  -4  -2   7        649.60        729.11        18.17 o                         
  -3  -2   7       2190.04       2412.11        59.73 o                         
  -2  -2   7        744.27        808.96        12.34 o                         
  -1  -2   7       1028.95        889.81        13.23 o                         
   0  -2   7       5882.22       5640.66        45.84 o                         
   1  -2   7       8755.95       8756.01        67.89 o                         
   2  -2   7      11162.79      10944.00        83.63 o                         
   3  -2   7       2322.21       2112.02        23.95 o                         
   4  -2   7        435.51        396.50        10.56 o                         
   5  -2   7        312.63        291.45         9.08 o                         
   6  -2   7        498.98        484.24        11.91 o                         
   7  -2   7        177.39        177.44        10.41 o                         
   8  -2   7        872.22        840.54        20.43 o                         
   9  -2   7       2033.90       1964.82        32.83 o                         
  10  -2   7        973.04        951.49        24.29 o                         
  11  -2   7        133.16        167.20        13.68 o                         
  12  -2   7        348.82        310.95        18.14 o                         
  13  -2   7        398.13        406.28        21.33 o                         
 -12  -1   7        162.10        142.41        20.79 o                         
 -11  -1   7        616.63        608.36        27.68 o                         
 -10  -1   7        315.34        319.88        19.12 o                         
  -9  -1   7        244.41        219.20        15.39 o                         
  -8  -1   7        269.50        266.15        32.34 o                         
  -7  -1   7        428.92        413.22        25.75 o                         
  -6  -1   7        774.88        726.67        42.41 o                         
  -5  -1   7        643.94        545.50        12.94 o                         
  -4  -1   7       3577.63       3759.41        39.56 o                         
  -3  -1   7       5338.10       5369.14        51.41 o                         
  -2  -1   7       2096.37       1987.58        27.28 o                         
  -1  -1   7       4631.80       4555.51        61.76 o                         
   0  -1   7       1937.83       2061.25        20.71 o                         
   1  -1   7       5293.37       5662.56        51.38 o                         
   2  -1   7          6.65         10.95         3.35 o                         
   3  -1   7        587.05        581.16        11.44 o                         
   4  -1   7       1800.71       1837.19        22.94 o                         
   5  -1   7       1423.34       1480.93        20.81 o                         
   6  -1   7        194.74        179.87         8.34 o                         
   7  -1   7         11.68          6.78         5.47 o                         
   8  -1   7        166.49        163.98         9.52 o                         
   9  -1   7        157.13        156.62        10.21 o                         
  10  -1   7       1176.37       1138.99        29.36 o                         
  11  -1   7        221.16        219.40        12.73 o                         
  12  -1   7          6.88         11.20         8.19 o                         
  13  -1   7        118.66        114.69        13.82 o                         
 -12   0   7        200.13        203.30        22.70 o                         
 -11   0   7         73.74         76.46        13.33 o                         
 -10   0   7        421.27        449.66        22.13 o                         
  -9   0   7        163.69        155.08        13.80 o                         
  -8   0   7        410.57        360.07        17.46 o                         
  -7   0   7       1522.98       1475.78        45.71 o                         
  -6   0   7       7161.64       7126.14        68.67 o                         
  -5   0   7       6608.95       6826.94        64.95 o                         
  -4   0   7       1144.44       1170.42        18.17 o                         
  -3   0   7          5.93         27.98         4.38 o                         
  -2   0   7      20374.70      20258.32       164.34 o                         
  -1   0   7      15317.36      16346.99       169.50 o                         
   0   0   7      23455.55      24825.20       197.09 o                         
   1   0   7        239.35        229.94         6.74 o                         
   2   0   7         94.55         90.53         7.50 o                         
   3   0   7       4283.87       4482.78        42.18 o                         
   4   0   7        111.72         86.36         5.33 o                         
   5   0   7         66.84         72.03         7.27 o                         
   6   0   7         93.39         91.10         7.07 o                         
   7   0   7        413.07        417.42        13.60 o                         
   8   0   7        133.65        141.28        12.73 o                         
   9   0   7        774.47        723.87        20.32 o                         
  10   0   7         16.49          6.74         8.35 o                         
  11   0   7         53.32         50.82         8.65 o                         
  12   0   7         37.60         27.26         8.85 o                         
  13   0   7         81.73         76.79        12.65 o                         
 -12   1   7        489.59        422.00        53.80 o                         
 -11   1   7        541.28        602.99        54.12 o                         
 -10   1   7        249.35        256.97        17.27 o                         
  -9   1   7        146.00        125.33        12.70 o                         
  -8   1   7       1285.95       1313.37        29.37 o                         
  -7   1   7      10313.48       9972.05        92.59 o                         
  -6   1   7      13859.88      13759.09       120.15 o                         
  -5   1   7       1935.31       1814.30        25.07 o                         
  -4   1   7       1629.03       1486.42        17.04 o                         
  -3   1   7       6766.24       6969.24        55.02 o                         
  -2   1   7          0.67         -2.04         2.27 o                         
  -1   1   7       7632.92       7940.08        60.71 o                         
   0   1   7      17519.78      18684.32       133.99 o                         
   1   1   7       7856.58       7998.78        87.61 o                         
   2   1   7          0.56          3.66         2.53 o                         
   3   1   7       3414.20       3470.28        41.54 o                         
   4   1   7       3825.10       4114.61        42.31 o                         
   5   1   7         22.09         27.77         5.76 o                         
   6   1   7        113.46         92.83         6.86 o                         
   7   1   7       4068.49       4006.17        45.51 o                         
   8   1   7       3212.38       3204.25        40.50 o                         
   9   1   7       3624.55       3587.16        45.58 o                         
  10   1   7       1313.38       1217.47        26.03 o                         
  11   1   7        116.02        102.15        11.16 o                         
  12   1   7          4.36          3.70         9.58 o                         
  13   1   7         26.31         13.45        10.47 o                         
 -12   2   7        692.28        768.63        38.92 o                         
 -11   2   7        654.52        661.12        33.17 o                         
 -10   2   7          2.88         -1.20        11.92 o                         
  -9   2   7        120.80        113.15        15.91 o                         
  -8   2   7        655.33        638.51        21.94 o                         
  -7   2   7        247.95        282.33        12.64 o                         
  -6   2   7       2579.03       2788.91        34.64 o                         
  -5   2   7       6028.33       6062.12        58.51 o                         
  -4   2   7       2950.56       3019.28        29.01 o                         
  -3   2   7          2.19          2.76         2.78 o                         
  -2   2   7      14900.10      15305.55       112.11 o                         
  -1   2   7      11012.06      11406.70        84.64 o                         
   0   2   7         98.87         91.61         8.97 o                         
   1   2   7       2748.46       2509.95        24.56 o                         
   2   2   7       8217.56       7855.40        59.03 o                         
   3   2   7       2402.19       2009.18        24.32 o                         
   4   2   7        920.67        771.96        21.90 o                         
   5   2   7         22.16         22.91         4.43 o                         
   6   2   7         94.90         68.77         6.60 o                         
   7   2   7         44.09         44.21         6.42 o                         
   8   2   7        140.05        155.71        10.00 o                         
   9   2   7        435.49        492.37        17.73 o                         
  10   2   7        912.25        865.40        22.48 o                         
  11   2   7         30.13         27.28        10.30 o                         
  12   2   7         99.79         90.75        13.70 o                         
  13   2   7        226.14        200.09        20.82 o                         
 -12   3   7         23.86         17.96        15.41 o                         
 -11   3   7         11.81         14.41        14.33 o                         
 -10   3   7         78.47         69.46        15.70 o                         
  -9   3   7        330.10        295.28        17.18 o                         
  -8   3   7       1216.61       1259.18        29.02 o                         
  -7   3   7       2379.58       2350.09        36.12 o                         
  -6   3   7        845.55        855.08        16.51 o                         
  -5   3   7       1041.04       1026.63        15.47 o                         
  -4   3   7       7031.45       6923.17        56.79 o                         
  -3   3   7      13339.48      13910.98       115.76 o                         
  -2   3   7       2452.96       2228.48        24.77 o                         
  -1   3   7        340.66        330.62         8.37 o                         
   0   3   7       3392.05       3854.05        36.88 o                         
   1   3   7       2104.75       1909.05        21.43 o                         
   2   3   7        199.42        150.91         5.17 o                         
   3   3   7        355.27        482.14         9.49 o                         
   4   3   7        893.05        843.17        15.09 o                         
   5   3   7       1073.90       1090.03        18.78 o                         
   6   3   7       1187.98       1269.72        29.44 o                         
   7   3   7       1504.23       1431.56        23.96 o                         
   8   3   7        710.68        776.56        18.97 o                         
   9   3   7       2388.05       2371.84        45.60 o                         
  10   3   7          0.17          8.32        11.75 o                         
  11   3   7          3.49         -4.41        10.33 o                         
  12   3   7          9.46         12.95        11.00 o                         
  13   3   7          0.06         10.97        12.30 o                         
 -12   4   7          0.31        -18.45        21.27 o                         
 -11   4   7        117.71        121.25        37.85 o                         
 -10   4   7         30.13         41.81        11.41 o                         
  -9   4   7          0.22          6.54         8.90 o                         
  -8   4   7        189.99        186.81        14.33 o                         
  -7   4   7        294.89        298.07        26.30 o                         
  -6   4   7          7.05         14.10         6.32 o                         
  -5   4   7        821.57        783.16        18.68 o                         
  -4   4   7         43.89         42.93         4.74 o                         
  -3   4   7       1646.97       1835.25        22.41 o                         
  -2   4   7         48.69         51.27         6.04 o                         
  -1   4   7        454.05        375.98         9.15 o                         
   0   4   7       6229.58       6323.64        58.43 o                         
   1   4   7       4583.73       4354.07        41.37 o                         
   2   4   7       1774.97       1421.53        21.48 o                         
   3   4   7       6633.04       6998.08        56.03 o                         
   4   4   7       1273.33       1332.11        16.23 o                         
   5   4   7         74.01         64.65         6.24 o                         
   6   4   7       5161.18       5042.29        52.97 o                         
   7   4   7        107.16        120.23        11.02 o                         
   8   4   7         19.27          6.08         6.46 o                         
   9   4   7       2238.59       2217.26        40.93 o                         
  10   4   7       1890.59       1896.10        39.84 o                         
  11   4   7        224.67        188.41        19.00 o                         
  12   4   7        115.49        113.70        15.77 o                         
  13   4   7        184.00        162.46        17.97 o                         
 -12   5   7         11.19        -16.14        16.14 o                         
 -11   5   7        249.77        248.94        19.34 o                         
 -10   5   7        582.20        616.16        31.56 o                         
  -9   5   7        581.52        593.10        24.65 o                         
  -8   5   7          3.75         -8.17         8.17 o                         
  -7   5   7        283.17        276.05        17.29 o                         
  -6   5   7       3073.68       3092.08        44.64 o                         
  -5   5   7       6585.56       6378.15        73.71 o                         
  -4   5   7       7029.87       7096.41        78.68 o                         
  -3   5   7       2379.82       2392.62        37.05 o                         
  -2   5   7        704.75        691.74        16.30 o                         
  -1   5   7       1450.23       1583.20        22.38 o                         
   0   5   7          1.72         12.04         8.76 o                         
   1   5   7         48.61         58.94         4.12 o                         
   2   5   7         51.10         51.24         4.10 o                         
   3   5   7        436.17        415.27         9.03 o                         
   4   5   7       1577.28       1635.57        19.59 o                         
   5   5   7        706.08        686.45        16.80 o                         
   6   5   7         43.80         40.79         7.08 o                         
   7   5   7        706.32        711.99        26.10 o                         
   8   5   7        240.09        242.14        14.91 o                         
   9   5   7         59.48         63.43        11.40 o                         
  10   5   7       2029.16       2119.61        42.96 o                         
  11   5   7       1403.85       1472.98        42.53 o                         
  12   5   7        541.15        496.65        40.84 o                         
  13   5   7         95.37         45.15        37.54 o                         
 -11   6   7        962.51       1053.60        35.84 o                         
 -10   6   7        561.14        574.05        27.55 o                         
  -9   6   7         42.56         44.94        11.77 o                         
  -8   6   7        262.16        246.29        21.01 o                         
  -7   6   7        186.50        203.95        14.60 o                         
  -6   6   7         28.47         22.15         8.19 o                         
  -5   6   7       2566.71       2549.70        40.00 o                         
  -4   6   7       4176.35       4206.28        54.13 o                         
  -3   6   7       1686.29       1697.34        40.45 o                         
  -2   6   7         29.87         55.14         6.79 o                         
  -1   6   7       1333.92       1316.23        18.34 o                         
   0   6   7         57.08         45.17         4.57 o                         
   1   6   7        489.37        493.01        12.83 o                         
   2   6   7          2.33          5.88         3.18 o                         
   3   6   7       2085.06       2254.75        24.55 o                         
   4   6   7        274.75        261.21        10.29 o                         
   5   6   7       2865.95       2889.64        35.65 o                         
   6   6   7       2716.90       2732.87        35.47 o                         
   7   6   7        421.92        419.60        17.90 o                         
   8   6   7         92.20         56.33        10.02 o                         
   9   6   7        245.78        255.98        16.97 o                         
  10   6   7        191.72        156.96        15.73 o                         
  11   6   7         62.40         72.74        14.59 o                         
  12   6   7         65.43         70.90        15.24 o                         
 -11   7   7        129.90        173.38        22.43 o                         
 -10   7   7        312.48        284.37        20.79 o                         
  -9   7   7         68.34         38.46        15.22 o                         
  -8   7   7        223.99        211.55        16.49 o                         
  -7   7   7       2333.70       2253.04        42.12 o                         
  -6   7   7       3077.83       3063.68        47.74 o                         
  -5   7   7       1754.04       1747.95        39.26 o                         
  -4   7   7        817.04        764.02        21.04 o                         
  -3   7   7        962.99        901.86        21.91 o                         
  -2   7   7        444.12        438.39        15.03 o                         
  -1   7   7        169.91        153.94         9.96 o                         
   0   7   7        141.07        116.39         9.74 o                         
   1   7   7        848.52        820.57        13.04 o                         
   2   7   7        814.85        785.96        13.31 o                         
   3   7   7        651.60        652.56        12.69 o                         
   4   7   7        335.13        335.08        10.35 o                         
   5   7   7          1.07         -1.83         5.13 o                         
   6   7   7         26.63         35.72         8.65 o                         
   7   7   7          2.52          8.30         8.03 o                         
   8   7   7         19.57          6.99        10.49 o                         
   9   7   7        443.13        461.21        22.70 o                         
  10   7   7       1230.02       1254.66        51.41 o                         
  11   7   7        444.52        432.69        24.11 o                         
  12   7   7        273.30        329.18        23.15 o                         
 -10   8   7         75.73         63.87        23.77 o                         
  -9   8   7        214.49        212.90        40.98 o                         
  -8   8   7        773.41        774.71        27.73 o                         
  -7   8   7        109.26        120.99        13.60 o                         
  -6   8   7         63.58         98.24        13.72 o                         
  -5   8   7       1982.65       1903.78        66.11 o                         
  -4   8   7       1867.71       1904.82        35.22 o                         
  -3   8   7        273.12        294.91        16.44 o                         
  -2   8   7         60.06         61.35         8.53 o                         
  -1   8   7          0.83          6.19         5.89 o                         
   0   8   7        119.42        125.70         9.84 o                         
   1   8   7        616.08        598.16        17.55 o                         
   2   8   7        774.58        776.36        14.19 o                         
   3   8   7       2170.42       2148.72        25.66 o                         
   4   8   7       1414.44       1406.40        20.63 o                         
   5   8   7       1490.05       1508.50        30.15 o                         
   6   8   7         61.15         69.30         9.94 o                         
   7   8   7         66.21         59.50        10.57 o                         
   8   8   7          0.52          0.82         9.43 o                         
   9   8   7        106.01        113.02        14.44 o                         
  10   8   7        223.78        241.42        18.98 o                         
  11   8   7          3.59        -11.01        11.01 o                         
  12   8   7          0.11         -1.25        37.54 o                         
 -10   9   7         63.98         69.04        23.77 o                         
  -9   9   7          0.45        -14.58        14.58 o                         
  -8   9   7        139.36        162.93        17.14 o                         
  -7   9   7       1022.81        998.98        31.30 o                         
  -6   9   7        350.87        301.67        18.33 o                         
  -5   9   7        150.59        161.79        16.13 o                         
  -4   9   7       3485.64       3375.92        85.12 o                         
  -3   9   7       3518.94       3541.31        52.61 o                         
  -2   9   7       2093.41       2073.36        37.26 o                         
  -1   9   7       1173.78       1179.22        33.33 o                         
   0   9   7        374.42        388.81        16.73 o                         
   1   9   7        261.47        277.15        24.76 o                         
   2   9   7        879.59        862.72        22.22 o                         
   3   9   7        236.16        223.57        12.34 o                         
   4   9   7        179.88        188.67        10.88 o                         
   5   9   7       2790.30       2946.12        46.15 o                         
   6   9   7        710.40        678.04        23.57 o                         
   7   9   7        218.13        230.19        21.69 o                         
   8   9   7        928.64        918.94        29.25 o                         
   9   9   7        994.22       1079.83        44.80 o                         
  10   9   7          0.27         11.93        12.14 o                         
  11   9   7        172.82        155.36        17.44 o                         
  -9  10   7        411.39        436.62        32.50 o                         
  -8  10   7        681.05        742.62        31.30 o                         
  -7  10   7        218.24        188.29        17.48 o                         
  -6  10   7          5.02        -10.07        10.07 o                         
  -5  10   7        607.28        551.81        24.05 o                         
  -4  10   7        265.62        298.85        18.22 o                         
  -3  10   7         58.75         47.29        10.82 o                         
  -2  10   7          0.08         -8.29         8.29 o                         
  -1  10   7        787.49        755.99        23.71 o                         
   0  10   7       1083.42        980.15        26.00 o                         
   1  10   7        300.44        306.20        16.33 o                         
   2  10   7       2058.72       2062.74        54.03 o                         
   3  10   7       6159.97       5949.43        91.86 o                         
   4  10   7       1941.55       1898.51        44.26 o                         
   5  10   7          0.17          9.41         9.38 o                         
   6  10   7       1946.98       2050.55        40.76 o                         
   7  10   7       1510.01       1590.65        37.01 o                         
   8  10   7        388.17        326.25        20.45 o                         
   9  10   7         20.05         15.29        12.20 o                         
  10  10   7        405.43        446.31        25.25 o                         
  -8  11   7         48.90         50.19        14.47 o                         
  -7  11   7         55.93         53.26        14.16 o                         
  -6  11   7          0.97        -10.73        10.73 o                         
  -5  11   7        122.33        131.34        14.78 o                         
  -4  11   7        745.30        730.16        26.67 o                         
  -3  11   7        933.54        893.93        28.17 o                         
  -2  11   7       2300.74       2202.84        47.07 o                         
  -1  11   7       1134.34       1049.65        35.09 o                         
   0  11   7         91.64         58.92        11.05 o                         
   1  11   7        286.28        268.57        20.75 o                         
   2  11   7        565.46        533.73        32.22 o                         
   3  11   7          5.77         19.08        11.06 o                         
   4  11   7        508.77        516.43        27.14 o                         
   5  11   7        834.16        848.91        49.42 o                         
   6  11   7        165.81        147.02        26.90 o                         
   7  11   7          3.83         -9.58        14.55 o                         
   8  11   7          6.26          8.00        11.94 o                         
   9  11   7          6.93         -3.67        11.39 o                         
  -7  12   7         52.53         40.22        15.65 o                         
  -6  12   7          6.76         -2.04        11.88 o                         
  -5  12   7         61.15         56.48        13.33 o                         
  -4  12   7        225.44        250.02        18.98 o                         
  -3  12   7        140.23        146.17        15.15 o                         
  -2  12   7        164.28        145.12        14.77 o                         
  -1  12   7        242.90        248.04        17.31 o                         
   0  12   7         88.98         84.71        17.64 o                         
   1  12   7         47.49         54.51        13.49 o                         
   2  12   7         12.50         21.89        17.20 o                         
   3  12   7        626.44        604.23        29.80 o                         
   4  12   7         17.80         29.40        16.89 o                         
   5  12   7        135.05        147.65        26.90 o                         
   6  12   7        596.48        618.06        48.17 o                         
   7  12   7        396.29        372.19        40.67 o                         
   8  12   7        310.35        284.66        37.54 o                         
  -5  13   7         43.19         42.15        13.96 o                         
  -4  13   7         22.20         32.54        12.97 o                         
  -3  13   7        225.38        224.16        18.96 o                         
  -2  13   7          3.61         -3.64        10.32 o                         
  -1  13   7         48.23         43.92        13.01 o                         
   0  13   7         47.12         53.66        45.67 o                         
   1  13   7         44.01         59.00        27.53 o                         
   2  13   7          7.44         18.14        12.83 o                         
   3  13   7        150.29        135.15        28.47 o                         
   4  13   7          1.88         -8.76        16.27 o                         
   5  13   7          2.83          3.13        18.14 o                         
   6  13   7          5.74         -4.38        18.14 o                         
   7  13   7         24.80         19.39        21.27 o                         
  -3  14   7        261.66        259.45        21.90 o                         
  -2  14   7        101.92        112.69        16.20 o                         
  -1  14   7          0.43          7.28        14.70 o                         
   0  14   7         89.40         75.34        17.37 o                         
   1  14   7          4.74         -2.19        13.27 o                         
   2  14   7          1.74         -8.14        13.25 o                         
   3  14   7        271.91        342.04        28.09 o                         
   4  14   7        923.60        965.22        58.81 o                         
   5  14   7        410.72        380.94        43.17 o                         
  -2 -12   8        427.63        468.53        61.94 o                         
  -1 -12   8        307.06        332.77        41.92 o                         
   0 -12   8         16.07         -3.13        22.52 o                         
   1 -12   8         24.50        -10.64        18.77 o                         
   2 -12   8        445.40        401.81        60.37 o                         
  -5 -11   8         14.37         13.58        16.35 o                         
  -4 -11   8        112.60        114.77        22.21 o                         
  -3 -11   8        244.11        241.11        25.41 o                         
  -2 -11   8        226.05        318.38        39.41 o                         
  -1 -11   8        130.05        160.16        30.66 o                         
   0 -11   8         91.98        128.88        28.15 o                         
   1 -11   8         37.00         29.67        14.14 o                         
   2 -11   8         29.31         38.44        15.26 o                         
   3 -11   8        287.55        337.81        27.81 o                         
   4 -11   8        558.32        570.10        83.52 o                         
   5 -11   8        252.21        269.85        18.92 o                         
  -7 -10   8          3.27        -15.93        15.93 o                         
  -6 -10   8         20.47         -1.78        15.02 o                         
  -5 -10   8        154.01        149.49        30.66 o                         
  -4 -10   8        446.23        427.68        50.05 o                         
  -3 -10   8        442.72        415.96        28.03 o                         
  -2 -10   8        284.57        279.00        23.52 o                         
  -1 -10   8        152.07        145.15        19.59 o                         
   0 -10   8          7.74          3.75        18.14 o                         
   1 -10   8         29.97         42.99        14.33 o                         
   2 -10   8        891.58        955.04        37.03 o                         
   3 -10   8        589.57        598.10        31.63 o                         
   4 -10   8         30.05         26.67        10.28 o                         
   5 -10   8        329.03        356.69        19.39 o                         
   6 -10   8        431.33        445.07        31.06 o                         
   7 -10   8        267.61        277.89        19.48 o                         
  -8  -9   8        128.90         98.21        21.01 o                         
  -7  -9   8          0.02         -5.93        14.37 o                         
  -6  -9   8        170.97        171.40        25.34 o                         
  -5  -9   8        273.28        316.53        25.88 o                         
  -4  -9   8         42.93         45.05        15.04 o                         
  -3  -9   8         86.51         80.05        18.46 o                         
  -2  -9   8         15.44         24.52        12.36 o                         
  -1  -9   8         46.02         48.06        15.64 o                         
   0  -9   8         26.19         26.99         9.70 o                         
   1  -9   8          1.69          8.75        11.27 o                         
   2  -9   8        158.95        199.99        21.27 o                         
   3  -9   8        145.58        129.62        11.96 o                         
   4  -9   8         75.43         69.29        13.09 o                         
   5  -9   8          2.59          7.91         9.31 o                         
   6  -9   8        225.06        272.52        17.41 o                         
   7  -9   8        646.51        717.63        29.35 o                         
   8  -9   8        152.60        143.67        26.30 o                         
  -9  -8   8         27.42         24.66        19.39 o                         
  -8  -8   8        226.72        233.55        24.77 o                         
  -7  -8   8        122.95        108.47        21.90 o                         
  -6  -8   8         75.09         74.13        17.47 o                         
  -5  -8   8        823.38        851.01        35.38 o                         
  -4  -8   8        765.86        767.33        33.40 o                         
  -3  -8   8         44.55         56.06        13.71 o                         
  -2  -8   8         59.27         51.93        12.16 o                         
  -1  -8   8        270.13        238.04        19.71 o                         
   0  -8   8         95.65        111.01        12.45 o                         
   1  -8   8        193.58        187.83        17.81 o                         
   2  -8   8        251.36        238.10        13.05 o                         
   3  -8   8         75.39         66.87        11.05 o                         
   4  -8   8       1084.03       1052.08        28.08 o                         
   5  -8   8       1227.82       1241.26        29.44 o                         
   6  -8   8        703.73        732.59        21.19 o                         
   7  -8   8        259.49        260.69        14.95 o                         
   8  -8   8          4.58         -6.29        10.44 o                         
   9  -8   8          1.42         -5.10        10.79 o                         
 -10  -7   8        434.53        477.49        95.10 o                         
  -9  -7   8        478.02        598.04        34.87 o                         
  -8  -7   8          4.08         -6.33        13.04 o                         
  -7  -7   8        610.16        611.68        32.96 o                         
  -6  -7   8        896.08        932.87        47.20 o                         
  -5  -7   8         83.75         81.76        15.02 o                         
  -4  -7   8        395.76        385.41        24.33 o                         
  -3  -7   8        221.32        229.32        18.80 o                         
  -2  -7   8       1247.98       1211.90        35.61 o                         
  -1  -7   8       1378.87       1441.81        35.51 o                         
   0  -7   8       2140.99       2094.54        36.55 o                         
   1  -7   8        435.43        420.47        15.12 o                         
   2  -7   8         29.11         27.48         7.14 o                         
   3  -7   8         33.08         34.24         7.64 o                         
   4  -7   8        294.82        295.29        12.49 o                         
   5  -7   8        497.59        443.67        19.46 o                         
   6  -7   8        496.72        477.35        26.91 o                         
   7  -7   8        311.53        319.17        20.03 o                         
   8  -7   8         33.59         26.60        10.53 o                         
   9  -7   8         68.83         56.35        12.01 o                         
  10  -7   8          3.60         -5.25        10.86 o                         
 -10  -6   8         39.22         38.68        17.24 o                         
  -9  -6   8        135.45        142.01        20.12 o                         
  -8  -6   8        223.05        243.90        22.89 o                         
  -7  -6   8        182.98        172.31        22.84 o                         
  -6  -6   8         32.15         40.67        13.18 o                         
  -5  -6   8         51.87         35.16        11.72 o                         
  -4  -6   8        365.42        336.19        21.62 o                         
  -3  -6   8        819.96        827.58        31.28 o                         
  -2  -6   8        876.69        841.61        28.95 o                         
  -1  -6   8       4220.53       4089.21        54.24 o                         
   0  -6   8       1436.11       1320.97        22.57 o                         
   1  -6   8         42.26         48.79         8.49 o                         
   2  -6   8       1066.88       1043.21        25.88 o                         
   3  -6   8       2862.81       2930.22        38.17 o                         
   4  -6   8       2194.20       2186.47        29.13 o                         
   5  -6   8        245.44        230.97        11.28 o                         
   6  -6   8        192.88        197.84        12.65 o                         
   7  -6   8        360.73        351.88        19.29 o                         
   8  -6   8        249.77        244.27        17.65 o                         
   9  -6   8         61.65         75.78        12.16 o                         
  10  -6   8         10.82          5.74        13.36 o                         
  11  -6   8        143.04        137.30        15.80 o                         
 -11  -5   8        174.93        214.65        24.55 o                         
 -10  -5   8        124.72        121.40        20.10 o                         
  -9  -5   8         15.85        -13.48        19.39 o                         
  -8  -5   8        531.70        555.59        57.56 o                         
  -7  -5   8       1678.26       1665.14        45.06 o                         
  -6  -5   8        664.90        669.28        28.95 o                         
  -5  -5   8        315.80        309.53        20.48 o                         
  -4  -5   8       1245.32       1213.42        42.86 o                         
  -3  -5   8       1888.32       2060.31        43.98 o                         
  -2  -5   8       9816.10       9888.07       214.25 o                         
  -1  -5   8       2742.31       2642.56        32.28 o                         
   0  -5   8        407.99        411.64        12.40 o                         
   1  -5   8        610.77        601.19        12.83 o                         
   2  -5   8        768.84        786.38        15.22 o                         
   3  -5   8         76.07         99.47         9.20 o                         
   4  -5   8       3008.21       3023.19        34.18 o                         
   5  -5   8       3298.37       3224.85        36.51 o                         
   6  -5   8        228.61        214.54        10.87 o                         
   7  -5   8        178.52        167.28        12.11 o                         
   8  -5   8       1295.76       1295.09        33.33 o                         
   9  -5   8         64.91         57.17        12.20 o                         
  10  -5   8        135.91        137.35        15.84 o                         
  11  -5   8        488.98        462.14        23.21 o                         
 -11  -4   8          9.53          0.66        19.39 o                         
 -10  -4   8        524.96        530.57        31.70 o                         
  -9  -4   8        794.31        746.84        34.27 o                         
  -8  -4   8       1025.82       1000.21        36.00 o                         
  -7  -4   8        119.88         90.47        23.77 o                         
  -6  -4   8         43.10         31.36        10.83 o                         
  -5  -4   8        136.97        108.80        13.44 o                         
  -4  -4   8        393.44        444.98        28.47 o                         
  -3  -4   8        390.89        386.85        19.21 o                         
  -2  -4   8       3911.62       4090.20        43.97 o                         
  -1  -4   8       7536.38       7761.62        71.38 o                         
   0  -4   8       3739.71       3771.20        35.57 o                         
   1  -4   8        158.74        161.19         7.20 o                         
   2  -4   8       3046.12       3004.04        31.30 o                         
   3  -4   8       7297.22       7275.24        65.49 o                         
   4  -4   8        808.63        812.18        15.63 o                         
   5  -4   8       1208.22       1208.38        19.80 o                         
   6  -4   8       4778.80       4622.42        49.67 o                         
   7  -4   8       2214.63       2251.57        34.63 o                         
   8  -4   8       1253.56       1238.40        26.68 o                         
   9  -4   8         66.14         67.07        10.53 o                         
  10  -4   8          0.71          0.16        10.46 o                         
  11  -4   8        186.65        193.68        25.45 o                         
  12  -4   8          0.29         24.16        11.87 o                         
 -12  -3   8          2.59          2.91        15.70 o                         
 -11  -3   8          3.65         -6.91        13.63 o                         
 -10  -3   8        295.42        281.30        24.92 o                         
  -9  -3   8        546.93        590.06        30.24 o                         
  -8  -3   8        427.89        444.41        26.09 o                         
  -7  -3   8         38.30         28.70        11.03 o                         
  -6  -3   8         55.45         52.55        11.27 o                         
  -5  -3   8         12.77         18.46         8.85 o                         
  -4  -3   8        121.87        139.99        30.03 o                         
  -3  -3   8        201.01        180.14        10.63 o                         
  -2  -3   8       4081.35       4216.94        42.05 o                         
  -1  -3   8        939.34        910.93        15.16 o                         
   0  -3   8       3309.69       3112.79        41.48 o                         
   1  -3   8       9769.46       9567.12        75.16 o                         
   2  -3   8       6441.21       6559.68        55.26 o                         
   3  -3   8         14.31         25.21         4.34 o                         
   4  -3   8       1117.19       1125.45        17.34 o                         
   5  -3   8       1464.71       1468.93        20.77 o                         
   6  -3   8        386.52        406.79        19.60 o                         
   7  -3   8         85.06        110.89         9.81 o                         
   8  -3   8        910.64        951.89        23.12 o                         
   9  -3   8       2216.39       2204.70        36.37 o                         
  10  -3   8        791.92        766.21        38.11 o                         
  11  -3   8          2.70         -6.11        10.67 o                         
  12  -3   8        993.19       1114.08        31.49 o                         
 -12  -2   8          5.37          2.22        30.66 o                         
 -11  -2   8        725.72        785.33        37.85 o                         
 -10  -2   8        760.92        819.35        36.24 o                         
  -9  -2   8        160.77        207.67        21.90 o                         
  -8  -2   8         64.51         27.84        11.94 o                         
  -7  -2   8         41.97         32.55        10.78 o                         
  -6  -2   8          0.53         -4.58         8.37 o                         
  -5  -2   8        364.99        359.39        18.80 o                         
  -4  -2   8        843.52        717.32        18.98 o                         
  -3  -2   8       2280.69       2237.78        37.04 o                         
  -2  -2   8        171.08        149.03         6.07 o                         
  -1  -2   8        705.69        769.40        10.90 o                         
   0  -2   8        765.09        731.61        11.36 o                         
   1  -2   8        158.23        156.70         6.19 o                         
   2  -2   8       1303.00       1411.71        17.57 o                         
   3  -2   8        862.99        962.64        16.05 o                         
   4  -2   8        949.69        931.67        14.90 o                         
   5  -2   8         84.92         85.75         6.44 o                         
   6  -2   8        772.35        803.91        18.10 o                         
   7  -2   8       1119.40       1061.18        21.62 o                         
   8  -2   8       2637.00       2552.43        36.93 o                         
   9  -2   8        518.94        498.10        18.86 o                         
  10  -2   8          1.01          7.58         8.31 o                         
  11  -2   8        130.82        118.11        12.20 o                         
  12  -2   8          3.04          7.06        10.24 o                         
  13  -2   8         89.65        106.35        14.62 o                         
 -12  -1   8          0.67          1.54        20.33 o                         
 -11  -1   8        170.16        195.26        28.92 o                         
 -10  -1   8       1247.36       1276.32        33.83 o                         
  -9  -1   8        297.50        365.30        19.46 o                         
  -8  -1   8          1.23         -5.86         8.51 o                         
  -7  -1   8       1116.04       1066.08        26.48 o                         
  -6  -1   8       3033.00       2922.41        51.27 o                         
  -5  -1   8       1806.89       1872.94        25.77 o                         
  -4  -1   8        134.03        149.39         7.74 o                         
  -3  -1   8        611.41        602.48        14.60 o                         
  -2  -1   8       6591.14       6663.12       173.19 o                         
  -1  -1   8      26758.04      26920.06       191.04 o                         
   0  -1   8       5925.25       5915.42        77.02 o                         
   1  -1   8       1640.12       1560.25        19.86 o                         
   2  -1   8        969.86        851.51        14.25 o                         
   3  -1   8       2143.10       2303.00        26.82 o                         
   4  -1   8        715.58        760.44        14.03 o                         
   5  -1   8       2278.86       2261.43        27.75 o                         
   6  -1   8         55.97         43.53        12.32 o                         
   7  -1   8        303.08        279.39        14.39 o                         
   8  -1   8        121.17         95.11        10.59 o                         
   9  -1   8       1088.84       1042.95        22.01 o                         
  10  -1   8         78.13         85.99         9.42 o                         
  11  -1   8          0.86         -6.93         6.93 o                         
  12  -1   8         14.50         18.21         8.86 o                         
  13  -1   8         39.14         46.82        10.30 o                         
 -12   0   8        407.80        373.71        28.53 o                         
 -11   0   8       1424.01       1526.29        49.80 o                         
 -10   0   8         30.54         41.52        11.39 o                         
  -9   0   8        262.48        290.81        20.52 o                         
  -8   0   8       2008.85       1962.93        37.29 o                         
  -7   0   8       3646.76       3654.13        59.48 o                         
  -6   0   8       3190.03       3130.48        41.90 o                         
  -5   0   8        520.65        488.88        17.34 o                         
  -4   0   8        139.43        165.16         8.02 o                         
  -3   0   8        107.53        128.93         6.91 o                         
  -2   0   8        195.21        233.87         9.57 o                         
  -1   0   8      12851.15      12892.21        95.65 o                         
   0   0   8      17794.08      18242.68       147.84 o                         
   1   0   8      11129.24      11312.27       128.81 o                         
   2   0   8        317.56        261.17         7.68 o                         
   3   0   8       2812.17       2498.18        33.14 o                         
   4   0   8       4502.11       4461.27        43.47 o                         
   5   0   8          0.48         -3.55         3.55 o                         
   6   0   8         30.70         29.08         5.83 o                         
   7   0   8        763.95        781.38        18.13 o                         
   8   0   8        183.16        188.10        11.25 o                         
   9   0   8        738.36        678.12        27.99 o                         
  10   0   8         21.20         19.87         8.43 o                         
  11   0   8         17.10         13.15         7.70 o                         
  12   0   8          0.43         -5.39         7.89 o                         
  13   0   8          2.23         -9.81         9.81 o                         
 -12   1   8        514.34        567.33        34.06 o                         
 -11   1   8          7.20         17.55        14.52 o                         
 -10   1   8        232.64        257.43        18.80 o                         
  -9   1   8        369.14        352.54        20.99 o                         
  -8   1   8        225.02        216.92        14.78 o                         
  -7   1   8       1299.12       1304.76        23.77 o                         
  -6   1   8       6513.46       6463.56        73.73 o                         
  -5   1   8       5077.79       5253.37        53.34 o                         
  -4   1   8         54.96         45.08         5.30 o                         
  -3   1   8       3264.77       3212.92        48.22 o                         
  -2   1   8      15333.13      15909.28       116.64 o                         
  -1   1   8      22873.61      23505.88       168.04 o                         
   0   1   8       1107.48       1213.88        20.11 o                         
   1   1   8       2329.13       2221.28        24.28 o                         
   2   1   8      12778.50      13369.11       110.45 o                         
   3   1   8       1480.54       1594.58        24.90 o                         
   4   1   8          3.43          3.93         5.50 o                         
   5   1   8       4353.23       4441.35        46.84 o                         
   6   1   8       1260.73       1186.77        20.72 o                         
   7   1   8        161.28        164.42        12.64 o                         
   8   1   8         17.57         32.06         7.51 o                         
   9   1   8         87.69         78.84        11.92 o                         
  10   1   8        149.22        155.85        11.93 o                         
  11   1   8        156.72        163.36        16.80 o                         
  12   1   8         38.45         51.30        12.21 o                         
  13   1   8        193.74        208.19        16.16 o                         
 -12   2   8        191.58        230.60        45.36 o                         
 -11   2   8        108.51        113.18        19.45 o                         
 -10   2   8        277.96        302.35        24.11 o                         
  -9   2   8        686.38        753.76        50.36 o                         
  -8   2   8       3168.12       3100.43        40.81 o                         
  -7   2   8       3036.44       3046.03        38.81 o                         
  -6   2   8       1766.37       1775.61        26.66 o                         
  -5   2   8         76.59         87.90         8.58 o                         
  -4   2   8       2549.63       2504.03        25.72 o                         
  -3   2   8       7668.61       7898.72        62.66 o                         
  -2   2   8        132.48        125.70         5.38 o                         
  -1   2   8       7665.39       7744.98        80.55 o                         
   0   2   8      15946.69      16104.44       117.26 o                         
   1   2   8      11834.87      12389.32        91.25 o                         
   2   2   8        771.08        728.98         9.41 o                         
   3   2   8        269.52        216.19         9.63 o                         
   4   2   8       4736.68       4914.68        49.27 o                         
   5   2   8        718.79        692.94        14.86 o                         
   6   2   8        349.02        352.91        12.18 o                         
   7   2   8        617.31        673.95        16.80 o                         
   8   2   8       4346.38       4259.65        51.47 o                         
   9   2   8       6725.89       6682.80        71.30 o                         
  10   2   8       1124.55       1132.59        31.97 o                         
  11   2   8         42.69         36.80        10.82 o                         
  12   2   8         50.92         49.03        12.14 o                         
  13   2   8         35.83         39.57        18.32 o                         
 -12   3   8        214.47        225.08        25.41 o                         
 -11   3   8        195.00        204.08        22.78 o                         
 -10   3   8        279.69        274.42        28.78 o                         
  -9   3   8        209.15        209.84        24.39 o                         
  -8   3   8        141.18        124.88        12.51 o                         
  -7   3   8        438.67        431.97        18.36 o                         
  -6   3   8         64.20         74.18        10.38 o                         
  -5   3   8       1181.66       1179.38        17.08 o                         
  -4   3   8       2553.04       2567.02        26.61 o                         
  -3   3   8         29.92         32.90         3.76 o                         
  -2   3   8       1639.92       1786.42        27.27 o                         
  -1   3   8        753.07        819.91        13.42 o                         
   0   3   8       3185.25       3177.37        32.39 o                         
   1   3   8       4901.39       4950.41        45.95 o                         
   2   3   8       1674.25       1404.62        17.66 o                         
   3   3   8       5578.76       5647.04        54.03 o                         
   4   3   8       4712.03       4925.06        57.31 o                         
   5   3   8        583.80        667.21        14.70 o                         
   6   3   8        119.11        135.36         8.58 o                         
   7   3   8         49.25         54.14         7.08 o                         
   8   3   8        167.47        178.96        12.92 o                         
   9   3   8       1934.62       2016.60        32.92 o                         
  10   3   8       1409.69       1313.23        35.13 o                         
  11   3   8        195.45        190.50        16.37 o                         
  12   3   8        175.56        160.21        16.36 o                         
  13   3   8        643.90        711.88        32.58 o                         
 -12   4   8         13.79         -2.96        16.48 o                         
 -11   4   8        329.94        351.74        30.97 o                         
 -10   4   8        796.76        740.32        27.06 o                         
  -9   4   8         84.96         63.62        11.41 o                         
  -8   4   8        274.67        303.38        17.06 o                         
  -7   4   8        132.26        106.65        11.15 o                         
  -6   4   8        475.11        475.99        17.82 o                         
  -5   4   8       3832.72       3892.85        49.48 o                         
  -4   4   8       2681.97       2541.64        29.69 o                         
  -3   4   8       2886.25       2937.94        32.06 o                         
  -2   4   8        254.77        256.36         8.25 o                         
  -1   4   8        779.10        853.64        14.54 o                         
   0   4   8          0.71         18.04         7.10 o                         
   1   4   8         76.04         74.36         5.04 o                         
   2   4   8        365.33        455.95         8.93 o                         
   3   4   8          4.19         -0.57         2.73 o                         
   4   4   8       3267.28       3427.06        32.46 o                         
   5   4   8        128.04        143.82        10.59 o                         
   6   4   8         37.03         11.72         5.33 o                         
   7   4   8       1757.53       1717.51        27.26 o                         
   8   4   8       3583.38       3632.45        45.15 o                         
   9   4   8       1216.54       1212.86        30.34 o                         
  10   4   8        126.14        122.36        21.91 o                         
  11   4   8        426.62        392.62        22.03 o                         
  12   4   8        217.31        224.17        18.99 o                         
  13   4   8         24.08         27.39        12.99 o                         
 -11   5   8         79.26         78.79        15.41 o                         
 -10   5   8         88.30        101.04        19.98 o                         
  -9   5   8        314.46        275.57        18.01 o                         
  -8   5   8        542.64        495.66        21.79 o                         
  -7   5   8          0.96         -2.65         7.97 o                         
  -6   5   8        157.20        166.84        11.86 o                         
  -5   5   8       2529.82       2519.92        43.47 o                         
  -4   5   8       2878.86       2863.66        75.98 o                         
  -3   5   8       1118.86       1196.79        23.00 o                         
  -2   5   8       1304.21       1331.50        18.62 o                         
  -1   5   8       5251.65       5172.72        58.51 o                         
   0   5   8       7727.70       7881.73        70.37 o                         
   1   5   8       6819.13       7119.77        64.50 o                         
   2   5   8       3767.28       3937.04        35.53 o                         
   3   5   8       4597.08       4935.10        42.94 o                         
   4   5   8         46.54         53.03         4.65 o                         
   5   5   8        315.44        348.02        15.97 o                         
   6   5   8        139.69        119.88         8.77 o                         
   7   5   8        445.77        450.15        15.17 o                         
   8   5   8        743.46        721.09        32.04 o                         
   9   5   8       1183.10       1263.93        31.54 o                         
  10   5   8        881.04        886.24        29.36 o                         
  11   5   8          3.11         -8.38        11.11 o                         
  12   5   8          6.87         -5.76        11.68 o                         
  13   5   8         15.66         18.57        15.01 o                         
 -11   6   8        396.46        392.01        24.26 o                         
 -10   6   8        143.78        131.82        18.24 o                         
  -9   6   8          0.03         -5.24        12.15 o                         
  -8   6   8        418.21        441.53        26.97 o                         
  -7   6   8       2262.02       2221.09        66.29 o                         
  -6   6   8       4438.94       4460.08        59.68 o                         
  -5   6   8       3289.77       3196.76        46.46 o                         
  -4   6   8         12.47         17.46         7.09 o                         
  -3   6   8        391.71        359.55        14.92 o                         
  -2   6   8        484.90        486.26        23.84 o                         
  -1   6   8        455.89        470.20        11.89 o                         
   0   6   8       2845.62       2902.88        32.22 o                         
   1   6   8       7727.55       7781.26        62.66 o                         
   2   6   8       1208.94       1131.76        15.65 o                         
   3   6   8        742.61        782.20        16.81 o                         
   4   6   8        111.25         93.78         5.95 o                         
   5   6   8       1087.77       1105.83        20.51 o                         
   6   6   8        347.29        324.80        13.28 o                         
   7   6   8        434.94        456.16        28.58 o                         
   8   6   8         11.11         17.62        11.97 o                         
   9   6   8        657.04        690.91        24.77 o                         
  10   6   8       1571.57       1649.07        38.75 o                         
  11   6   8       1283.10       1325.51        37.06 o                         
  12   6   8        464.11        469.90        36.89 o                         
 -11   7   8        795.77        905.13        35.13 o                         
 -10   7   8        200.32        238.25        29.52 o                         
  -9   7   8         83.14         61.48        16.59 o                         
  -8   7   8       1155.90       1103.20        47.55 o                         
  -7   7   8        345.60        318.81        17.71 o                         
  -6   7   8          6.60          4.22         8.45 o                         
  -5   7   8       2413.69       2283.65        39.28 o                         
  -4   7   8       3485.94       3366.77        48.58 o                         
  -3   7   8       1443.11       1470.82        32.42 o                         
  -2   7   8          7.86          2.28         5.51 o                         
  -1   7   8        978.08       1013.33        33.31 o                         
   0   7   8       1634.42       1533.39        27.17 o                         
   1   7   8        342.42        362.81         9.31 o                         
   2   7   8        164.32        183.84         7.53 o                         
   3   7   8          6.70         11.67         4.17 o                         
   4   7   8        531.29        558.09        12.70 o                         
   5   7   8        891.53        912.08        21.12 o                         
   6   7   8        431.24        435.97        20.36 o                         
   7   7   8        248.60        225.66        14.80 o                         
   8   7   8        223.23        244.59        16.20 o                         
   9   7   8          0.24         12.98        12.42 o                         
  10   7   8          3.30         10.09        16.83 o                         
  11   7   8          0.93          0.60        11.80 o                         
  12   7   8         55.21         67.62        15.24 o                         
 -10   8   8          3.56        -14.03        14.03 o                         
  -9   8   8         14.03          2.28        15.22 o                         
  -8   8   8        328.30        324.63        25.56 o                         
  -7   8   8       1278.72       1216.03        31.67 o                         
  -6   8   8       1484.34       1445.90        33.23 o                         
  -5   8   8        332.19        297.57        23.03 o                         
  -4   8   8       1328.03       1216.77        28.39 o                         
  -3   8   8       1782.44       1772.29        33.22 o                         
  -2   8   8       2911.67       2963.73        60.21 o                         
  -1   8   8         53.35         67.49         8.49 o                         
   0   8   8       1225.23       1243.19        36.67 o                         
   1   8   8       2862.63       3004.29        42.93 o                         
   2   8   8         83.30         85.13         6.44 o
[truncated: 427,114 more chars]
